# Supplementary material for: Harnessing the Enzymatic Potential of Indigenous Yeast Strains: Screening and Evaluation for Biocontrol and Oenological Advancements
Source: Microorganisms. 2026 Mar 21;14(3):705. doi: 10.3390/microorganisms14030705 (PMC13029107; doi:10.3390/microorganisms14030705)
Supplement: Supplementary file 1 [file microorganisms-14-00705-s001.zip]

Archive with 12 entries (12 files):
- Supplementary_material_Figure_S1.pdf
- Supplementary_material_Figure_S2.pdf
- Supplementary_material_Figure_S3.pdf
- Supplementary_material_Table_S1.pdf
- Supplementary_material_Table_S2.pdf
- Supplementary_material_Table_S3.xlsx
- Supplementary_material_Table_S4.xlsx
- Supplementary_material_Table_S5.xlsx
- Supplementary_material_Table_S6.xlsx
- Supplementary_material_Table_S7.xlsx
- Supplementary_material_Table_S8.xlsx
- Supplementary_material_Table_S9.xlsx
