# Supplementary material for: Harnessing the Enzymatic Potential of Indigenous Yeast Strains: Screening and Evaluation for Biocontrol and Oenological Advancements
Source: Microorganisms. 2026 Mar 21;14(3):705. doi: 10.3390/microorganisms14030705 (PMC13029107; doi:10.3390/microorganisms14030705)
Supplement: Supplementary file 1 [file microorganisms-14-00705-s001.zip › Supplementary_material_Table_S3.xlsx]

## Sheet: Table S3
Table S3. Pairwise non-parametric comparisons of radial growth inhibition (%) between yeast isolates cultivated on GJM and YPDA media at the indicated observation time points (7 and 30 days). Antifungal activity is expressed as radial growth inhibition (RGI; also referred to as yeast-facilitated mycelial growth radial inhibition, Y-FMGRI) percentages for individual yeast strains under different e…
Medium	Observation time	Comparison	Group1	Group2	n1	Median 1	IQR1	n2	Median 2	IQR2	Kruskal-Wallis H	Kruskal-Wallis p (pairwise)	Epsilon-squared (ε²)	95% CI (ε²)	p (Dunn-Holm)	Effect size metric	Effect size estimate	95% CI (effect size)	Significant (Holm < 0.05)
GJM	7	Aureobasidium pullulans vs Bulleromyces albus	Aureobasidium pullulans	Bulleromyces albus	3	45.4	2.05	3	33.1	1.45	3.85714	0.0495346	0.714286	-0.25 – 1.006	1	δ	1	-1 – 1	FALSE
GJM	7	Aureobasidium pullulans vs Candida diversa	Aureobasidium pullulans	Candida diversa	3	45.4	2.05	3	33.6	1.8	3.85714	0.0495346	0.714286	-0.25 – 1.006	1	δ	1	-1 – 1	FALSE
GJM	7	Aureobasidium pullulans vs Candida vini	Aureobasidium pullulans	Candida vini	3	45.4	2.05	3	32.5	0.3	3.85714	0.0495346	0.714286	-0.25 – 1.006	1	δ	1	-1 – 1	FALSE
GJM	7	Aureobasidium pullulans vs Candida zemplinina	Aureobasidium pullulans	Candida zemplinina	3	45.4	2.05	3	23.1	1.55	3.85714	0.0495346	0.714286	-0.25 – 1.006	1	δ	1	-1 – 1	FALSE
GJM	7	Aureobasidium pullulans vs Candida oleophila	Aureobasidium pullulans	Candida oleophila	3	45.4	2.05	3	16.2	3.35	3.85714	0.0495346	0.714286	-0.25 – 1.006	0.336781	δ	1	-1 – 1	FALSE
GJM	7	Aureobasidium pullulans vs Debaryomyces hansenii	Aureobasidium pullulans	Debaryomyces hansenii	3	45.4	2.05	3	29	2.6	3.85714	0.0495346	0.714286	-0.25 – 1.006	1	δ	1	-1 – 1	FALSE
GJM	7	Aureobasidium pullulans vs Hanseniaspora uvarum	Aureobasidium pullulans	Hanseniaspora uvarum	3	45.4	2.05	27	1.1	0.15	8.54803	0.00345895	0.269573	-0.036 – 0.144	2.38373e-05	δ	1	-0.568 – 0.643	TRUE
GJM	7	Aureobasidium pullulans vs Hanseniaspora opuntiae	Aureobasidium pullulans	Hanseniaspora opuntiae	3	45.4	2.05	3	26.6	1.6	3.85714	0.0495346	0.714286	-0.25 – 1.006	1	δ	1	-1 – 1	FALSE
GJM	7	Aureobasidium pullulans vs Kazachstania servazzii (S. servazzii)	Aureobasidium pullulans	Kazachstania servazzii (S. servazzii)	3	45.4	2.05	9	7.9	0.7	6.29682	0.0120955	0.529682	-0.1 – 0.402	0.00138639	δ	1	-0.852 – 0.705	TRUE
GJM	7	Aureobasidium pullulans vs Kluyveromyces dobzhanskii	Aureobasidium pullulans	Kluyveromyces dobzhanskii	3	45.4	2.05	3	15.1	2.8	3.85714	0.0495346	0.714286	-0.25 – 1.006	0.337911	δ	1	-1 – 1	FALSE
GJM	7	Aureobasidium pullulans vs Kregervanrija fluxuum	Aureobasidium pullulans	Kregervanrija fluxuum	3	45.4	2.05	3	7.7	1.5	3.85714	0.0495346	0.714286	-0.25 – 1.006	0.0444418	δ	1	-1 – 1	TRUE
GJM	7	Aureobasidium pullulans vs Lachancea thermotolerans	Aureobasidium pullulans	Lachancea thermotolerans	3	45.4	2.05	18	26.65	1.6	7.37801	0.00660262	0.335685	-0.053 – 0.212	1	δ	1	-0.705 – 0.778	FALSE
GJM	7	Aureobasidium pullulans vs Metschnikowia pulcherrima	Aureobasidium pullulans	Metschnikowia pulcherrima	3	45.4	2.05	3	44.9	1	0.0490196	0.824778	-0.237745	-0.25 – 1.006	1	δ	0.111111	-1 – 1	FALSE
GJM	7	Aureobasidium pullulans vs Metschnikowia fructicola	Aureobasidium pullulans	Metschnikowia fructicola	3	45.4	2.05	3	32.4	0.4	3.85714	0.0495346	0.714286	-0.25 – 1.006	1	δ	1	-1 – 1	FALSE
GJM	7	Aureobasidium pullulans vs Metschnikowia reukaufii	Aureobasidium pullulans	Metschnikowia reukaufii	3	45.4	2.05	3	45	7.85	0.428571	0.512691	-0.142857	-0.25 – 1.006	1	δ	0.333333	-1 – 1	FALSE
GJM	7	Aureobasidium pullulans vs Pichia kluyveri	Aureobasidium pullulans	Pichia kluyveri	3	45.4	2.05	6	34.5	2.5	5.49153	0.0191089	0.641646	-0.143 – 0.575	1	δ	1	-0.671 – 0.781	FALSE
GJM	7	Aureobasidium pullulans vs Pichia guilliermondii	Aureobasidium pullulans	Pichia guilliermondii	3	45.4	2.05	6	42.65	1.1	4.33898	0.0372492	0.476998	-0.143 – 0.575	1	δ	0.888889	-0.778 – 0.722	FALSE
GJM	7	Aureobasidium pullulans vs Pichia manshurica	Aureobasidium pullulans	Pichia manshurica	3	45.4	2.05	42	24.9	2.05	8.22823	0.00412437	0.168098	-0.023 – 0.094	1	δ	1	-0.73 – 0.653	FALSE
GJM	7	Aureobasidium pullulans vs Pichia membranifaciens	Aureobasidium pullulans	Pichia membranifaciens	3	45.4	2.05	3	33.1	1.45	3.85714	0.0495346	0.714286	-0.25 – 1.006	1	δ	1	-0.778 – 0.783	FALSE
GJM	7	Aureobasidium pullulans vs Saccharomyces bayanus	Aureobasidium pullulans	Saccharomyces bayanus	3	45.4	2.05	3	21.2	0.45	3.97059	0.0463016	0.742647	-0.25 – 1.006	1	δ	1	-1 – 1	FALSE
GJM	7	Aureobasidium pullulans vs Saccharomyces cerevisiae	Aureobasidium pullulans	Saccharomyces cerevisiae	3	45.4	2.05	51	26.8	3	8.37002	0.00381461	0.141731	-0.019 – 0.077	1	δ	1	-0.641 – 0.634	FALSE
GJM	7	Aureobasidium pullulans vs Saccharomyces kudriavzevii	Aureobasidium pullulans	Saccharomyces kudriavzevii	3	45.4	2.05	21	14	1.7	7.65654	0.00565669	0.30257	-0.045 – 0.183	0.00111283	δ	1	-0.651 – 0.636	TRUE
GJM	7	Aureobasidium pullulans vs Saccharomyces paradoxus	Aureobasidium pullulans	Saccharomyces paradoxus	3	45.4	2.05	63	18.7	2.35	8.48234	0.0035861	0.116912	-0.016 – 0.063	0.0211626	δ	1	-0.572 – 0.603	TRUE
GJM	7	Aureobasidium pullulans vs Torulaspora delbruecki	Aureobasidium pullulans	Torulaspora delbruecki	3	45.4	2.05	21	26.6	1.3	7.58308	0.00589187	0.299231	-0.045 – 0.183	1	δ	1	-0.778 – 0.635	FALSE
GJM	7	Bulleromyces albus vs Candida diversa	Bulleromyces albus	Candida diversa	3	33.1	1.45	3	33.6	1.8	0.196078	0.657905	-0.20098	-0.25 – 1.006	1	δ	-0.222222	-1 – 1	FALSE
GJM	7	Bulleromyces albus vs Candida vini	Bulleromyces albus	Candida vini	3	33.1	1.45	3	32.5	0.3	0.428571	0.512691	-0.142857	-0.25 – 1.006	1	δ	0.333333	-1 – 1	FALSE
GJM	7	Bulleromyces albus vs Candida zemplinina	Bulleromyces albus	Candida zemplinina	3	33.1	1.45	3	23.1	1.55	3.85714	0.0495346	0.714286	-0.25 – 1.006	1	δ	1	-1 – 1	FALSE
GJM	7	Bulleromyces albus vs Candida oleophila	Bulleromyces albus	Candida oleophila	3	33.1	1.45	3	16.2	3.35	3.85714	0.0495346	0.714286	-0.25 – 1.006	0.796395	δ	1	-1 – 1	FALSE
GJM	7	Bulleromyces albus vs Debaryomyces hansenii	Bulleromyces albus	Debaryomyces hansenii	3	33.1	1.45	3	29	2.6	3.85714	0.0495346	0.714286	-0.25 – 1.006	1	δ	1	-1 – 1	FALSE
GJM	7	Bulleromyces albus vs Hanseniaspora uvarum	Bulleromyces albus	Hanseniaspora uvarum	3	33.1	1.45	27	1.1	0.15	8.54803	0.00345895	0.269573	-0.036 – 0.144	0.000168784	δ	1	-0.568 – 0.68	TRUE
GJM	7	Bulleromyces albus vs Hanseniaspora opuntiae	Bulleromyces albus	Hanseniaspora opuntiae	3	33.1	1.45	3	26.6	1.6	3.85714	0.0495346	0.714286	-0.25 – 1.006	1	δ	1	-1 – 1	FALSE
GJM	7	Bulleromyces albus vs Kazachstania servazzii (S. servazzii)	Bulleromyces albus	Kazachstania servazzii (S. servazzii)	3	33.1	1.45	9	7.9	0.7	6.29682	0.0120955	0.529682	-0.1 – 0.402	0.00635451	δ	1	-0.852 – 0.741	TRUE
GJM	7	Bulleromyces albus vs Kluyveromyces dobzhanskii	Bulleromyces albus	Kluyveromyces dobzhanskii	3	33.1	1.45	3	15.1	2.8	3.85714	0.0495346	0.714286	-0.25 – 1.006	0.796395	δ	1	-1 – 1	FALSE
GJM	7	Bulleromyces albus vs Kregervanrija fluxuum	Bulleromyces albus	Kregervanrija fluxuum	3	33.1	1.45	3	7.7	1.5	3.85714	0.0495346	0.714286	-0.25 – 1.006	0.122487	δ	1	-1 – 1	FALSE
GJM	7	Bulleromyces albus vs Lachancea thermotolerans	Bulleromyces albus	Lachancea thermotolerans	3	33.1	1.45	18	26.65	1.6	7.37801	0.00660262	0.335685	-0.053 – 0.212	1	δ	1	-0.723 – 0.649	FALSE
GJM	7	Bulleromyces albus vs Metschnikowia pulcherrima	Bulleromyces albus	Metschnikowia pulcherrima	3	33.1	1.45	3	44.9	1	3.97059	0.0463016	0.742647	-0.25 – 1.006	1	δ	-1	-1 – 1	FALSE
GJM	7	Bulleromyces albus vs Metschnikowia fructicola	Bulleromyces albus	Metschnikowia fructicola	3	33.1	1.45	3	32.4	0.4	0.196078	0.657905	-0.20098	-0.25 – 1.006	1	δ	0.222222	-1 – 1	FALSE
GJM	7	Bulleromyces albus vs Metschnikowia reukaufii	Bulleromyces albus	Metschnikowia reukaufii	3	33.1	1.45	3	45	7.85	0.428571	0.512691	-0.142857	-0.25 – 1.006	1	δ	-0.333333	-1 – 1	FALSE
GJM	7	Bulleromyces albus vs Pichia kluyveri	Bulleromyces albus	Pichia kluyveri	3	33.1	1.45	6	34.5	2.5	0.0695652	0.791971	-0.132919	-0.143 – 0.575	1	δ	-0.111111	-0.722 – 0.889	FALSE
GJM	7	Bulleromyces albus vs Pichia guilliermondii	Bulleromyces albus	Pichia guilliermondii	3	33.1	1.45	6	42.65	1.1	5.49153	0.0191089	0.641646	-0.143 – 0.575	1	δ	-1	-0.889 – 0.778	FALSE
GJM	7	Bulleromyces albus vs Pichia manshurica	Bulleromyces albus	Pichia manshurica	3	33.1	1.45	42	24.9	2.05	8.22823	0.00412437	0.168098	-0.023 – 0.094	1	δ	1	-0.579 – 0.81	FALSE
GJM	7	Bulleromyces albus vs Pichia membranifaciens	Bulleromyces albus	Pichia membranifaciens	3	33.1	1.45	3	33.1	1.45	0	1	-0.25	-0.25 – 1.006	1	δ	0	-0.889 – 0.889	FALSE
GJM	7	Bulleromyces albus vs Saccharomyces bayanus	Bulleromyces albus	Saccharomyces bayanus	3	33.1	1.45	3	21.2	0.45	3.97059	0.0463016	0.742647	-0.25 – 1.006	1	δ	1	-1 – 1	FALSE
GJM	7	Bulleromyces albus vs Saccharomyces cerevisiae	Bulleromyces albus	Saccharomyces cerevisiae	3	33.1	1.45	51	26.8	3	8.37002	0.00381461	0.141731	-0.019 – 0.077	1	δ	1	-0.576 – 0.766	FALSE
GJM	7	Bulleromyces albus vs Saccharomyces kudriavzevii	Bulleromyces albus	Saccharomyces kudriavzevii	3	33.1	1.45	21	14	1.7	7.65654	0.00565669	0.30257	-0.045 – 0.183	0.00587139	δ	1	-0.778 – 0.652	TRUE
GJM	7	Bulleromyces albus vs Saccharomyces paradoxus	Bulleromyces albus	Saccharomyces paradoxus	3	33.1	1.45	63	18.7	2.35	8.48234	0.0035861	0.116912	-0.016 – 0.063	0.0924277	δ	1	-0.683 – 0.619	FALSE
GJM	7	Bulleromyces albus vs Torulaspora delbruecki	Bulleromyces albus	Torulaspora delbruecki	3	33.1	1.45	21	26.6	1.3	7.58308	0.00589187	0.299231	-0.045 – 0.183	1	δ	1	-0.62 – 0.778	FALSE
GJM	7	Candida diversa vs Candida vini	Candida diversa	Candida vini	3	33.6	1.8	3	32.5	0.3	0.428571	0.512691	-0.142857	-0.25 – 1.006	1	δ	0.333333	-1 – 1	FALSE
GJM	7	Candida diversa vs Candida zemplinina	Candida diversa	Candida zemplinina	3	33.6	1.8	3	23.1	1.55	3.85714	0.0495346	0.714286	-0.25 – 1.006	1	δ	1	-1 – 0.783	FALSE
GJM	7	Candida diversa vs Candida oleophila	Candida diversa	Candida oleophila	3	33.6	1.8	3	16.2	3.35	3.85714	0.0495346	0.714286	-0.25 – 1.006	0.752853	δ	1	-1 – 1	FALSE
GJM	7	Candida diversa vs Debaryomyces hansenii	Candida diversa	Debaryomyces hansenii	3	33.6	1.8	3	29	2.6	3.85714	0.0495346	0.714286	-0.25 – 1.006	1	δ	1	-1 – 1	FALSE
GJM	7	Candida diversa vs Hanseniaspora uvarum	Candida diversa	Hanseniaspora uvarum	3	33.6	1.8	27	1.1	0.15	8.54803	0.00345895	0.269573	-0.036 – 0.144	0.000146806	δ	1	-0.568 – 0.609	TRUE
GJM	7	Candida diversa vs Hanseniaspora opuntiae	Candida diversa	Hanseniaspora opuntiae	3	33.6	1.8	3	26.6	1.6	3.85714	0.0495346	0.714286	-0.25 – 1.006	1	δ	1	-1 – 1	FALSE
GJM	7	Candida diversa vs Kazachstania servazzii (S. servazzii)	Candida diversa	Kazachstania servazzii (S. servazzii)	3	33.6	1.8	9	7.9	0.7	6.29682	0.0120955	0.529682	-0.1 – 0.402	0.00576898	δ	1	-0.741 – 0.779	TRUE
GJM	7	Candida diversa vs Kluyveromyces dobzhanskii	Candida diversa	Kluyveromyces dobzhanskii	3	33.6	1.8	3	15.1	2.8	3.85714	0.0495346	0.714286	-0.25 – 1.006	0.754806	δ	1	-1 – 1	FALSE
GJM	7	Candida diversa vs Kregervanrija fluxuum	Candida diversa	Kregervanrija fluxuum	3	33.6	1.8	3	7.7	1.5	3.85714	0.0495346	0.714286	-0.25 – 1.006	0.114423	δ	1	-1 – 1	FALSE
GJM	7	Candida diversa vs Lachancea thermotolerans	Candida diversa	Lachancea thermotolerans	3	33.6	1.8	18	26.65	1.6	7.37801	0.00660262	0.335685	-0.053 – 0.212	1	δ	1	-0.63 – 0.668	FALSE
GJM	7	Candida diversa vs Metschnikowia pulcherrima	Candida diversa	Metschnikowia pulcherrima	3	33.6	1.8	3	44.9	1	3.97059	0.0463016	0.742647	-0.25 – 1.006	1	δ	-1	-1 – 1	FALSE
GJM	7	Candida diversa vs Metschnikowia fructicola	Candida diversa	Metschnikowia fructicola	3	33.6	1.8	3	32.4	0.4	0.428571	0.512691	-0.142857	-0.25 – 1.006	1	δ	0.333333	-1 – 1	FALSE
GJM	7	Candida diversa vs Metschnikowia reukaufii	Candida diversa	Metschnikowia reukaufii	3	33.6	1.8	3	45	7.85	0.428571	0.512691	-0.142857	-0.25 – 1.006	1	δ	-0.333333	-1 – 1	FALSE
GJM	7	Candida diversa vs Pichia kluyveri	Candida diversa	Pichia kluyveri	3	33.6	1.8	6	34.5	2.5	0	1	-0.142857	-0.143 – 0.575	1	δ	0	-0.722 – 0.944	FALSE
GJM	7	Candida diversa vs Pichia guilliermondii	Candida diversa	Pichia guilliermondii	3	33.6	1.8	6	42.65	1.1	5.49153	0.0191089	0.641646	-0.143 – 0.575	1	δ	-1	-0.722 – 0.778	FALSE
GJM	7	Candida diversa vs Pichia manshurica	Candida diversa	Pichia manshurica	3	33.6	1.8	42	24.9	2.05	8.22823	0.00412437	0.168098	-0.023 – 0.094	1	δ	1	-0.7 – 0.612	FALSE
GJM	7	Candida diversa vs Pichia membranifaciens	Candida diversa	Pichia membranifaciens	3	33.6	1.8	3	33.1	1.45	0.196078	0.657905	-0.20098	-0.25 – 1.006	1	δ	0.222222	-1 – 1	FALSE
GJM	7	Candida diversa vs Saccharomyces bayanus	Candida diversa	Saccharomyces bayanus	3	33.6	1.8	3	21.2	0.45	3.97059	0.0463016	0.742647	-0.25 – 1.006	1	δ	1	-1 – 1	FALSE
GJM	7	Candida diversa vs Saccharomyces cerevisiae	Candida diversa	Saccharomyces cerevisiae	3	33.6	1.8	51	26.8	3	8.37002	0.00381461	0.141731	-0.019 – 0.077	1	δ	1	-0.582 – 0.661	FALSE
GJM	7	Candida diversa vs Saccharomyces kudriavzevii	Candida diversa	Saccharomyces kudriavzevii	3	33.6	1.8	21	14	1.7	7.65654	0.00565669	0.30257	-0.045 – 0.183	0.00523919	δ	1	-0.669 – 0.683	TRUE
GJM	7	Candida diversa vs Saccharomyces paradoxus	Candida diversa	Saccharomyces paradoxus	3	33.6	1.8	63	18.7	2.35	8.48234	0.0035861	0.116912	-0.016 – 0.063	0.0839901	δ	1	-0.714 – 0.651	FALSE
GJM	7	Candida diversa vs Torulaspora delbruecki	Candida diversa	Torulaspora delbruecki	3	33.6	1.8	21	26.6	1.3	7.58308	0.00589187	0.299231	-0.045 – 0.183	1	δ	1	-0.698 – 0.683	FALSE
GJM	7	Candida vini vs Candida zemplinina	Candida vini	Candida zemplinina	3	32.5	0.3	3	23.1	1.55	3.85714	0.0495346	0.714286	-0.25 – 1.006	1	δ	1	-1 – 1	FALSE
GJM	7	Candida vini vs Candida oleophila	Candida vini	Candida oleophila	3	32.5	0.3	3	16.2	3.35	3.85714	0.0495346	0.714286	-0.25 – 1.006	0.864622	δ	1	-1 – 1	FALSE
GJM	7	Candida vini vs Debaryomyces hansenii	Candida vini	Debaryomyces hansenii	3	32.5	0.3	3	29	2.6	3.85714	0.0495346	0.714286	-0.25 – 1.006	1	δ	1	-1 – 1	FALSE
GJM	7	Candida vini vs Hanseniaspora uvarum	Candida vini	Hanseniaspora uvarum	3	32.5	0.3	27	1.1	0.15	8.54803	0.00345895	0.269573	-0.036 – 0.144	0.000208278	δ	1	-0.815 – 0.73	TRUE
GJM	7	Candida vini vs Hanseniaspora opuntiae	Candida vini	Hanseniaspora opuntiae	3	32.5	0.3	3	26.6	1.6	3.85714	0.0495346	0.714286	-0.25 – 1.006	1	δ	1	-1 – 1	FALSE
GJM	7	Candida vini vs Kazachstania servazzii (S. servazzii)	Candida vini	Kazachstania servazzii (S. servazzii)	3	32.5	0.3	9	7.9	0.7	6.29682	0.0120955	0.529682	-0.1 – 0.402	0.00743808	δ	1	-0.741 – 0.705	TRUE
GJM	7	Candida vini vs Kluyveromyces dobzhanskii	Candida vini	Kluyveromyces dobzhanskii	3	32.5	0.3	3	15.1	2.8	3.85714	0.0495346	0.714286	-0.25 – 1.006	0.86665	δ	1	-1 – 1	FALSE
GJM	7	Candida vini vs Kregervanrija fluxuum	Candida vini	Kregervanrija fluxuum	3	32.5	0.3	3	7.7	1.5	3.85714	0.0495346	0.714286	-0.25 – 1.006	0.136113	δ	1	-1 – 1	FALSE
GJM	7	Candida vini vs Lachancea thermotolerans	Candida vini	Lachancea thermotolerans	3	32.5	0.3	18	26.65	1.6	7.37801	0.00660262	0.335685	-0.053 – 0.212	1	δ	1	-0.741 – 0.778	FALSE
GJM	7	Candida vini vs Metschnikowia pulcherrima	Candida vini	Metschnikowia pulcherrima	3	32.5	0.3	3	44.9	1	3.97059	0.0463016	0.742647	-0.25 – 1.006	1	δ	-1	-1 – 1	FALSE
GJM	7	Candida vini vs Metschnikowia fructicola	Candida vini	Metschnikowia fructicola	3	32.5	0.3	3	32.4	0.4	0.196078	0.657905	-0.20098	-0.25 – 1.006	1	δ	0.222222	-1 – 1	FALSE
GJM	7	Candida vini vs Metschnikowia reukaufii	Candida vini	Metschnikowia reukaufii	3	32.5	0.3	3	45	7.85	0.428571	0.512691	-0.142857	-0.25 – 1.006	1	δ	-0.333333	-1 – 1	FALSE
GJM	7	Candida vini vs Pichia kluyveri	Candida vini	Pichia kluyveri	3	32.5	0.3	6	34.5	2.5	0.610169	0.434724	-0.0556901	-0.143 – 0.575	1	δ	-0.333333	-0.781 – 0.833	FALSE
GJM	7	Candida vini vs Pichia guilliermondii	Candida vini	Pichia guilliermondii	3	32.5	0.3	6	42.65	1.1	5.49153	0.0191089	0.641646	-0.143 – 0.575	1	δ	-1	-0.781 – 0.778	FALSE
GJM	7	Candida vini vs Pichia manshurica	Candida vini	Pichia manshurica	3	32.5	0.3	42	24.9	2.05	8.22823	0.00412437	0.168098	-0.023 – 0.094	1	δ	1	-0.667 – 0.627	FALSE
GJM	7	Candida vini vs Pichia membranifaciens	Candida vini	Pichia membranifaciens	3	32.5	0.3	3	33.1	1.45	0.428571	0.512691	-0.142857	-0.25 – 1.006	1	δ	-0.333333	-1 – 1	FALSE
GJM	7	Candida vini vs Saccharomyces bayanus	Candida vini	Saccharomyces bayanus	3	32.5	0.3	3	21.2	0.45	3.97059	0.0463016	0.742647	-0.25 – 1.006	1	δ	1	-1 – 1	FALSE
GJM	7	Candida vini vs Saccharomyces cerevisiae	Candida vini	Saccharomyces cerevisiae	3	32.5	0.3	51	26.8	3	8.37002	0.00381461	0.141731	-0.019 – 0.077	1	δ	1	-0.712 – 0.627	FALSE
GJM	7	Candida vini vs Saccharomyces kudriavzevii	Candida vini	Saccharomyces kudriavzevii	3	32.5	0.3	21	14	1.7	7.65654	0.00565669	0.30257	-0.045 – 0.183	0.00694802	δ	1	-0.746 – 0.635	TRUE
GJM	7	Candida vini vs Saccharomyces paradoxus	Candida vini	Saccharomyces paradoxus	3	32.5	0.3	63	18.7	2.35	8.48234	0.0035861	0.116912	-0.016 – 0.063	0.108296	δ	1	-0.572 – 0.678	FALSE
GJM	7	Candida vini vs Torulaspora delbruecki	Candida vini	Torulaspora delbruecki	3	32.5	0.3	21	26.6	1.3	7.58308	0.00589187	0.299231	-0.045 – 0.183	1	δ	1	-0.714 – 0.667	FALSE
GJM	7	Candida zemplinina vs Candida oleophila	Candida zemplinina	Candida oleophila	3	23.1	1.55	3	16.2	3.35	3.85714	0.0495346	0.714286	-0.25 – 1.006	1	δ	1	-1 – 1	FALSE
GJM	7	Candida zemplinina vs Debaryomyces hansenii	Candida zemplinina	Debaryomyces hansenii	3	23.1	1.55	3	29	2.6	2.33333	0.12663	0.333333	-0.25 – 1.006	1	δ	-0.777778	-1 – 1	FALSE
GJM	7	Candida zemplinina vs Hanseniaspora uvarum	Candida zemplinina	Hanseniaspora uvarum	3	23.1	1.55	27	1.1	0.15	8.54803	0.00345895	0.269573	-0.036 – 0.144	1	δ	1	-0.568 – 0.68	FALSE
GJM	7	Candida zemplinina vs Hanseniaspora opuntiae	Candida zemplinina	Hanseniaspora opuntiae	3	23.1	1.55	3	26.6	1.6	3.85714	0.0495346	0.714286	-0.25 – 1.006	1	δ	-1	-1 – 1	FALSE
GJM	7	Candida zemplinina vs Kazachstania servazzii (S. servazzii)	Candida zemplinina	Kazachstania servazzii (S. servazzii)	3	23.1	1.55	9	7.9	0.7	6.29682	0.0120955	0.529682	-0.1 – 0.402	1	δ	1	-0.741 – 0.741	FALSE
GJM	7	Candida zemplinina vs Kluyveromyces dobzhanskii	Candida zemplinina	Kluyveromyces dobzhanskii	3	23.1	1.55	3	15.1	2.8	3.85714	0.0495346	0.714286	-0.25 – 1.006	1	δ	1	-1 – 1	FALSE
GJM	7	Candida zemplinina vs Kregervanrija fluxuum	Candida zemplinina	Kregervanrija fluxuum	3	23.1	1.55	3	7.7	1.5	3.85714	0.0495346	0.714286	-0.25 – 1.006	1	δ	1	-1 – 1	FALSE
GJM	7	Candida zemplinina vs Lachancea thermotolerans	Candida zemplinina	Lachancea thermotolerans	3	23.1	1.55	18	26.65	1.6	7.37801	0.00660262	0.335685	-0.053 – 0.212	1	δ	-1	-0.759 – 0.65	FALSE
GJM	7	Candida zemplinina vs Metschnikowia pulcherrima	Candida zemplinina	Metschnikowia pulcherrima	3	23.1	1.55	3	44.9	1	3.97059	0.0463016	0.742647	-0.25 – 1.006	1	δ	-1	-1 – 1	FALSE
GJM	7	Candida zemplinina vs Metschnikowia fructicola	Candida zemplinina	Metschnikowia fructicola	3	23.1	1.55	3	32.4	0.4	3.85714	0.0495346	0.714286	-0.25 – 1.006	1	δ	-1	-1 – 1	FALSE
GJM	7	Candida zemplinina vs Metschnikowia reukaufii	Candida zemplinina	Metschnikowia reukaufii	3	23.1	1.55	3	45	7.85	3.85714	0.0495346	0.714286	-0.25 – 1.006	1	δ	-1	-1 – 1	FALSE
GJM	7	Candida zemplinina vs Pichia kluyveri	Candida zemplinina	Pichia kluyveri	3	23.1	1.55	6	34.5	2.5	5.49153	0.0191089	0.641646	-0.143 – 0.575	1	δ	-1	-0.668 – 1	FALSE
GJM	7	Candida zemplinina vs Pichia guilliermondii	Candida zemplinina	Pichia guilliermondii	3	23.1	1.55	6	42.65	1.1	5.49153	0.0191089	0.641646	-0.143 – 0.575	1	δ	-1	-0.889 – 0.778	FALSE
GJM	7	Candida zemplinina vs Pichia manshurica	Candida zemplinina	Pichia manshurica	3	23.1	1.55	42	24.9	2.05	3.31744	0.0685486	0.0538939	-0.023 – 0.094	1	δ	-0.634921	-0.707 – 0.667	FALSE
GJM	7	Candida zemplinina vs Pichia membranifaciens	Candida zemplinina	Pichia membranifaciens	3	23.1	1.55	3	33.1	1.45	3.85714	0.0495346	0.714286	-0.25 – 1.006	1	δ	-1	-1 – 1	FALSE
GJM	7	Candida zemplinina vs Saccharomyces bayanus	Candida zemplinina	Saccharomyces bayanus	3	23.1	1.55	3	21.2	0.45	0.441176	0.506555	-0.139706	-0.25 – 1.006	1	δ	0.333333	-1 – 1	FALSE
GJM	7	Candida zemplinina vs Saccharomyces cerevisiae	Candida zemplinina	Saccharomyces cerevisiae	3	23.1	1.55	51	26.8	3	7.72642	0.00544185	0.129354	-0.019 – 0.077	1	δ	-0.960784	-0.667 – 0.616	FALSE
GJM	7	Candida zemplinina vs Saccharomyces kudriavzevii	Candida zemplinina	Saccharomyces kudriavzevii	3	23.1	1.55	21	14	1.7	7.65654	0.00565669	0.30257	-0.045 – 0.183	1	δ	1	-0.667 – 0.604	FALSE
GJM	7	Candida zemplinina vs Saccharomyces paradoxus	Candida zemplinina	Saccharomyces paradoxus	3	23.1	1.55	63	18.7	2.35	6.38688	0.0114967	0.08417	-0.016 – 0.063	1	δ	0.867725	-0.699 – 0.569	FALSE
GJM	7	Candida zemplinina vs Torulaspora delbruecki	Candida zemplinina	Torulaspora delbruecki	3	23.1	1.55	21	26.6	1.3	7.58308	0.00589187	0.299231	-0.045 – 0.183	1	δ	-1	-0.715 – 0.572	FALSE
GJM	7	Candida oleophila vs Debaryomyces hansenii	Candida oleophila	Debaryomyces hansenii	3	16.2	3.35	3	29	2.6	3.85714	0.0495346	0.714286	-0.25 – 1.006	1	δ	-1	-1 – 1	FALSE
GJM	7	Candida oleophila vs Hanseniaspora uvarum	Candida oleophila	Hanseniaspora uvarum	3	16.2	3.35	27	1.1	0.15	8.54803	0.00345895	0.269573	-0.036 – 0.144	1	δ	1	-0.568 – 0.73	FALSE
GJM	7	Candida oleophila vs Hanseniaspora opuntiae	Candida oleophila	Hanseniaspora opuntiae	3	16.2	3.35	3	26.6	1.6	3.85714	0.0495346	0.714286	-0.25 – 1.006	1	δ	-1	-1 – 1	FALSE
GJM	7	Candida oleophila vs Kazachstania servazzii (S. servazzii)	Candida oleophila	Kazachstania servazzii (S. servazzii)	3	16.2	3.35	9	7.9	0.7	6.29682	0.0120955	0.529682	-0.1 – 0.402	1	δ	1	-0.852 – 0.742	FALSE
GJM	7	Candida oleophila vs Kluyveromyces dobzhanskii	Candida oleophila	Kluyveromyces dobzhanskii	3	16.2	3.35	3	15.1	2.8	0	1	-0.25	-0.25 – 1.006	1	δ	0	-1 – 1	FALSE
GJM	7	Candida oleophila vs Kregervanrija fluxuum	Candida oleophila	Kregervanrija fluxuum	3	16.2	3.35	3	7.7	1.5	3.85714	0.0495346	0.714286	-0.25 – 1.006	1	δ	1	-1 – 1	FALSE
GJM	7	Candida oleophila vs Lachancea thermotolerans	Candida oleophila	Lachancea thermotolerans	3	16.2	3.35	18	26.65	1.6	7.37801	0.00660262	0.335685	-0.053 – 0.212	1	δ	-1	-0.704 – 0.648	FALSE
GJM	7	Candida oleophila vs Metschnikowia pulcherrima	Candida oleophila	Metschnikowia pulcherrima	3	16.2	3.35	3	44.9	1	3.97059	0.0463016	0.742647	-0.25 – 1.006	0.353754	δ	-1	-1 – 1	FALSE
GJM	7	Candida oleophila vs Metschnikowia fructicola	Candida oleophila	Metschnikowia fructicola	3	16.2	3.35	3	32.4	0.4	3.85714	0.0495346	0.714286	-0.25 – 1.006	0.868658	δ	-1	-1 – 1	FALSE
GJM	7	Candida oleophila vs Metschnikowia reukaufii	Candida oleophila	Metschnikowia reukaufii	3	16.2	3.35	3	45	7.85	3.85714	0.0495346	0.714286	-0.25 – 1.006	0.514418	δ	-1	-1 – 1	FALSE
GJM	7	Candida oleophila vs Pichia kluyveri	Candida oleophila	Pichia kluyveri	3	16.2	3.35	6	34.5	2.5	5.49153	0.0191089	0.641646	-0.143 – 0.575	0.175353	δ	-1	-0.833 – 0.671	FALSE
GJM	7	Candida oleophila vs Pichia guilliermondii	Candida oleophila	Pichia guilliermondii	3	16.2	3.35	6	42.65	1.1	5.49153	0.0191089	0.641646	-0.143 – 0.575	0.0879649	δ	-1	-0.722 – 0.778	FALSE
GJM	7	Candida oleophila vs Pichia manshurica	Candida oleophila	Pichia manshurica	3	16.2	3.35	42	24.9	2.05	8.22823	0.00412437	0.168098	-0.023 – 0.094	1	δ	-1	-0.548 – 0.668	FALSE
GJM	7	Candida oleophila vs Pichia membranifaciens	Candida oleophila	Pichia membranifaciens	3	16.2	3.35	3	33.1	1.45	3.85714	0.0495346	0.714286	-0.25 – 1.006	0.796395	δ	-1	-1 – 1	FALSE
GJM	7	Candida oleophila vs Saccharomyces bayanus	Candida oleophila	Saccharomyces bayanus	3	16.2	3.35	3	21.2	0.45	3.97059	0.0463016	0.742647	-0.25 – 1.006	1	δ	-1	-1 – 1	FALSE
GJM	7	Candida oleophila vs Saccharomyces cerevisiae	Candida oleophila	Saccharomyces cerevisiae	3	16.2	3.35	51	26.8	3	8.37002	0.00381461	0.141731	-0.019 – 0.077	1	δ	-1	-0.68 – 0.686	FALSE
GJM	7	Candida oleophila vs Saccharomyces kudriavzevii	Candida oleophila	Saccharomyces kudriavzevii	3	16.2	3.35	21	14	1.7	1.98062	0.159326	0.0445735	-0.045 – 0.183	1	δ	0.507937	-0.667 – 0.683	FALSE
GJM	7	Candida oleophila vs Saccharomyces paradoxus	Candida oleophila	Saccharomyces paradoxus	3	16.2	3.35	63	18.7	2.35	2.14322	0.143201	0.0178628	-0.016 – 0.063	1	δ	-0.502646	-0.625 – 0.683	FALSE
GJM	7	Candida oleophila vs Torulaspora delbruecki	Candida oleophila	Torulaspora delbruecki	3	16.2	3.35	21	26.6	1.3	7.58308	0.00589187	0.299231	-0.045 – 0.183	1	δ	-1	-0.652 – 0.651	FALSE
GJM	7	Debaryomyces hansenii vs Hanseniaspora uvarum	Debaryomyces hansenii	Hanseniaspora uvarum	3	29	2.6	27	1.1	0.15	8.54803	0.00345895	0.269573	-0.036 – 0.144	0.0241327	δ	1	-0.568 – 0.556	TRUE
GJM	7	Debaryomyces hansenii vs Hanseniaspora opuntiae	Debaryomyces hansenii	Hanseniaspora opuntiae	3	29	2.6	3	26.6	1.6	0.428571	0.512691	-0.142857	-0.25 – 1.006	1	δ	0.333333	-1 – 1	FALSE
GJM	7	Debaryomyces hansenii vs Kazachstania servazzii (S. servazzii)	Debaryomyces hansenii	Kazachstania servazzii (S. servazzii)	3	29	2.6	9	7.9	0.7	6.29682	0.0120955	0.529682	-0.1 – 0.402	0.283075	δ	1	-0.707 – 0.705	FALSE
GJM	7	Debaryomyces hansenii vs Kluyveromyces dobzhanskii	Debaryomyces hansenii	Kluyveromyces dobzhanskii	3	29	2.6	3	15.1	2.8	3.85714	0.0495346	0.714286	-0.25 – 1.006	1	δ	1	-1 – 1	FALSE
GJM	7	Debaryomyces hansenii vs Kregervanrija fluxuum	Debaryomyces hansenii	Kregervanrija fluxuum	3	29	2.6	3	7.7	1.5	3.85714	0.0495346	0.714286	-0.25 – 1.006	1	δ	1	-1 – 1	FALSE
GJM	7	Debaryomyces hansenii vs Lachancea thermotolerans	Debaryomyces hansenii	Lachancea thermotolerans	3	29	2.6	18	26.65	1.6	0.364346	0.546102	-0.0334555	-0.053 – 0.212	1	δ	0.222222	-0.686 – 0.778	FALSE
GJM	7	Debaryomyces hansenii vs Metschnikowia pulcherrima	Debaryomyces hansenii	Metschnikowia pulcherrima	3	29	2.6	3	44.9	1	3.97059	0.0463016	0.742647	-0.25 – 1.006	1	δ	-1	-1 – 1	FALSE
GJM	7	Debaryomyces hansenii vs Metschnikowia fructicola	Debaryomyces hansenii	Metschnikowia fructicola	3	29	2.6	3	32.4	0.4	3.85714	0.0495346	0.714286	-0.25 – 1.006	1	δ	-1	-1 – 1	FALSE
GJM	7	Debaryomyces hansenii vs Metschnikowia reukaufii	Debaryomyces hansenii	Metschnikowia reukaufii	3	29	2.6	3	45	7.85	3.85714	0.0495346	0.714286	-0.25 – 1.006	1	δ	-1	-1 – 1	FALSE
GJM	7	Debaryomyces hansenii vs Pichia kluyveri	Debaryomyces hansenii	Pichia kluyveri	3	29	2.6	6	34.5	2.5	5.49153	0.0191089	0.641646	-0.143 – 0.575	1	δ	-1	-0.833 – 0.833	FALSE
GJM	7	Debaryomyces hansenii vs Pichia guilliermondii	Debaryomyces hansenii	Pichia guilliermondii	3	29	2.6	6	42.65	1.1	5.49153	0.0191089	0.641646	-0.143 – 0.575	1	δ	-1	-0.722 – 0.778	FALSE
GJM	7	Debaryomyces hansenii vs Pichia manshurica	Debaryomyces hansenii	Pichia manshurica	3	29	2.6	42	24.9	2.05	2.6873	0.101151	0.0392396	-0.023 – 0.094	1	δ	0.571429	-0.637 – 0.659	FALSE
GJM	7	Debaryomyces hansenii vs Pichia membranifaciens	Debaryomyces hansenii	Pichia membranifaciens	3	29	2.6	3	33.1	1.45	3.85714	0.0495346	0.714286	-0.25 – 1.006	1	δ	-1	-1 – 1	FALSE
GJM	7	Debaryomyces hansenii vs Saccharomyces bayanus	Debaryomyces hansenii	Saccharomyces bayanus	3	29	2.6	3	21.2	0.45	3.97059	0.0463016	0.742647	-0.25 – 1.006	1	δ	1	-1 – 1	FALSE
GJM	7	Debaryomyces hansenii vs Saccharomyces cerevisiae	Debaryomyces hansenii	Saccharomyces cerevisiae	3	29	2.6	51	26.8	3	0.41335	0.520274	-0.0112817	-0.019 – 0.077	1	δ	0.222222	-0.628 – 0.601	FALSE
GJM	7	Debaryomyces hansenii vs Saccharomyces kudriavzevii	Debaryomyces hansenii	Saccharomyces kudriavzevii	3	29	2.6	21	14	1.7	7.65654	0.00565669	0.30257	-0.045 – 0.183	0.343096	δ	1	-0.746 – 0.683	FALSE
GJM	7	Debaryomyces hansenii vs Saccharomyces paradoxus	Debaryomyces hansenii	Saccharomyces paradoxus	3	29	2.6	63	18.7	2.35	8.48234	0.0035861	0.116912	-0.016 – 0.063	1	δ	1	-0.63 – 0.64	FALSE
GJM	7	Debaryomyces hansenii vs Torulaspora delbruecki	Debaryomyces hansenii	Torulaspora delbruecki	3	29	2.6	21	26.6	1.3	0.154757	0.69403	-0.0384201	-0.045 – 0.183	1	δ	0.142857	-0.715 – 0.746	FALSE
GJM	7	Hanseniaspora uvarum vs Hanseniaspora opuntiae	Hanseniaspora uvarum	Hanseniaspora opuntiae	27	1.1	0.15	3	26.6	1.6	8.54803	0.00345895	0.269573	-0.036 – 0.144	0.0390986	δ	-1	-0.728 – 0.568	TRUE
GJM	7	Hanseniaspora uvarum vs Kazachstania servazzii (S. servazzii)	Hanseniaspora uvarum	Kazachstania servazzii (S. servazzii)	27	1.1	0.15	9	7.9	0.7	20.7046	5.35864e-06	0.579548	-0.029 – 0.118	1	δ	-1	-0.371 – 0.444	FALSE
GJM	7	Hanseniaspora uvarum vs Kluyveromyces dobzhanskii	Hanseniaspora uvarum	Kluyveromyces dobzhanskii	27	1.1	0.15	3	15.1	2.8	8.54803	0.00345895	0.269573	-0.036 – 0.144	1	δ	-1	-0.58 – 0.568	FALSE
GJM	7	Hanseniaspora uvarum vs Kregervanrija fluxuum	Hanseniaspora uvarum	Kregervanrija fluxuum	27	1.1	0.15	3	7.7	1.5	8.54803	0.00345895	0.269573	-0.036 – 0.144	1	δ	-1	-0.556 – 0.568	FALSE
GJM	7	Hanseniaspora uvarum vs Lachancea thermotolerans	Hanseniaspora uvarum	Lachancea thermotolerans	27	1.1	0.15	18	26.65	1.6	32.5007	1.19151e-08	0.732574	-0.023 – 0.094	9.44875e-12	δ	-1	-0.327 – 0.338	TRUE
GJM	7	Hanseniaspora uvarum vs Metschnikowia pulcherrima	Hanseniaspora uvarum	Metschnikowia pulcherrima	27	1.1	0.15	3	44.9	1	8.55011	0.00345502	0.269647	-0.036 – 0.144	2.71019e-05	δ	-1	-0.618 – 0.568	TRUE
GJM	7	Hanseniaspora uvarum vs Metschnikowia fructicola	Hanseniaspora uvarum	Metschnikowia fructicola	27	1.1	0.15	3	32.4	0.4	8.54803	0.00345895	0.269573	-0.036 – 0.144	0.000214145	δ	-1	-0.728 – 0.568	TRUE
GJM	7	Hanseniaspora uvarum vs Metschnikowia reukaufii	Hanseniaspora uvarum	Metschnikowia reukaufii	27	1.1	0.15	3	45	7.85	8.54803	0.00345895	0.269573	-0.036 – 0.144	6.29333e-05	δ	-1	-0.668 – 0.568	TRUE
GJM	7	Hanseniaspora uvarum vs Pichia kluyveri	Hanseniaspora uvarum	Pichia kluyveri	27	1.1	0.15	6	34.5	2.5	15.2498	9.41879e-05	0.45967	-0.032 – 0.13	4.2103e-09	δ	-1	-0.494 – 0.556	TRUE
GJM	7	Hanseniaspora uvarum vs Pichia guilliermondii	Hanseniaspora uvarum	Pichia guilliermondii	27	1.1	0.15	6	42.65	1.1	15.2498	9.41879e-05	0.45967	-0.032 – 0.13	4.55933e-10	δ	-1	-0.55 – 0.469	TRUE
GJM	7	Hanseniaspora uvarum vs Pichia manshurica	Hanseniaspora uvarum	Pichia manshurica	27	1.1	0.15	42	24.9	2.05	48.9514	2.62378e-12	0.715693	-0.015 – 0.06	4.51974e-10	δ	-1	-0.292 – 0.289	TRUE
GJM	7	Hanseniaspora uvarum vs Pichia membranifaciens	Hanseniaspora uvarum	Pichia membranifaciens	27	1.1	0.15	3	33.1	1.45	8.54803	0.00345895	0.269573	-0.036 – 0.144	0.000168784	δ	-1	-0.68 – 0.568	TRUE
GJM	7	Hanseniaspora uvarum vs Saccharomyces bayanus	Hanseniaspora uvarum	Saccharomyces bayanus	27	1.1	0.15	3	21.2	0.45	8.55011	0.00345502	0.269647	-0.036 – 0.144	1	δ	-1	-0.656 – 0.568	FALSE
GJM	7	Hanseniaspora uvarum vs Saccharomyces cerevisiae	Hanseniaspora uvarum	Saccharomyces cerevisiae	27	1.1	0.15	51	26.8	3	52.5904	4.10892e-13	0.678821	-0.013 – 0.053	6.4739e-19	δ	-1	-0.242 – 0.286	TRUE
GJM	7	Hanseniaspora uvarum vs Saccharomyces kudriavzevii	Hanseniaspora uvarum	Saccharomyces kudriavzevii	27	1.1	0.15	21	14	1.7	35.4886	2.56544e-09	0.749753	-0.022 – 0.087	1	δ	-1	-0.34 – 0.29	FALSE
GJM	7	Hanseniaspora uvarum vs Saccharomyces paradoxus	Hanseniaspora uvarum	Saccharomyces paradoxus	27	1.1	0.15	63	18.7	2.35	56.3012	6.21766e-14	0.628423	-0.011 – 0.046	0.0112941	δ	-1	-0.267 – 0.237	TRUE
GJM	7	Hanseniaspora uvarum vs Torulaspora delbruecki	Hanseniaspora uvarum	Torulaspora delbruecki	27	1.1	0.15	21	26.6	1.3	35.4454	2.62307e-09	0.748812	-0.022 – 0.087	1.96701e-13	δ	-1	-0.322 – 0.332	TRUE
GJM	7	Hanseniaspora opuntiae vs Kazachstania servazzii (S. servazzii)	Hanseniaspora opuntiae	Kazachstania servazzii (S. servazzii)	3	26.6	1.6	9	7.9	0.7	6.29682	0.0120955	0.529682	-0.1 – 0.402	0.400959	δ	1	-0.741 – 0.668	FALSE
GJM	7	Hanseniaspora opuntiae vs Kluyveromyces dobzhanskii	Hanseniaspora opuntiae	Kluyveromyces dobzhanskii	3	26.6	1.6	3	15.1	2.8	3.85714	0.0495346	0.714286	-0.25 – 1.006	1	δ	1	-1 – 1	FALSE
GJM	7	Hanseniaspora opuntiae vs Kregervanrija fluxuum	Hanseniaspora opuntiae	Kregervanrija fluxuum	3	26.6	1.6	3	7.7	1.5	3.85714	0.0495346	0.714286	-0.25 – 1.006	1	δ	1	-1 – 0.783	FALSE
GJM	7	Hanseniaspora opuntiae vs Lachancea thermotolerans	Hanseniaspora opuntiae	Lachancea thermotolerans	3	26.6	1.6	18	26.65	1.6	0	1	-0.0526316	-0.053 – 0.212	1	δ	0	-0.778 – 0.778	FALSE
GJM	7	Hanseniaspora opuntiae vs Metschnikowia pulcherrima	Hanseniaspora opuntiae	Metschnikowia pulcherrima	3	26.6	1.6	3	44.9	1	3.97059	0.0463016	0.742647	-0.25 – 1.006	1	δ	-1	-1 – 1	FALSE
GJM	7	Hanseniaspora opuntiae vs Metschnikowia fructicola	Hanseniaspora opuntiae	Metschnikowia fructicola	3	26.6	1.6	3	32.4	0.4	3.85714	0.0495346	0.714286	-0.25 – 1.006	1	δ	-1	-1 – 1	FALSE
GJM	7	Hanseniaspora opuntiae vs Metschnikowia reukaufii	Hanseniaspora opuntiae	Metschnikowia reukaufii	3	26.6	1.6	3	45	7.85	3.85714	0.0495346	0.714286	-0.25 – 1.006	1	δ	-1	-1 – 1	FALSE
GJM	7	Hanseniaspora opuntiae vs Pichia kluyveri	Hanseniaspora opuntiae	Pichia kluyveri	3	26.6	1.6	6	34.5	2.5	5.49153	0.0191089	0.641646	-0.143 – 0.575	1	δ	-1	-0.833 – 0.833	FALSE
GJM	7	Hanseniaspora opuntiae vs Pichia guilliermondii	Hanseniaspora opuntiae	Pichia guilliermondii	3	26.6	1.6	6	42.65	1.1	5.49153	0.0191089	0.641646	-0.143 – 0.575	1	δ	-1	-0.722 – 0.783	FALSE
GJM	7	Hanseniaspora opuntiae vs Pichia manshurica	Hanseniaspora opuntiae	Pichia manshurica	3	26.6	1.6	42	24.9	2.05	4.38673	0.0362197	0.0787612	-0.023 – 0.094	1	δ	0.730159	-0.627 – 0.692	FALSE
GJM	7	Hanseniaspora opuntiae vs Pichia membranifaciens	Hanseniaspora opuntiae	Pichia membranifaciens	3	26.6	1.6	3	33.1	1.45	3.85714	0.0495346	0.714286	-0.25 – 1.006	1	δ	-1	-1 – 1	FALSE
GJM	7	Hanseniaspora opuntiae vs Saccharomyces bayanus	Hanseniaspora opuntiae	Saccharomyces bayanus	3	26.6	1.6	3	21.2	0.45	3.97059	0.0463016	0.742647	-0.25 – 1.006	1	δ	1	-1 – 1	FALSE
GJM	7	Hanseniaspora opuntiae vs Saccharomyces cerevisiae	Hanseniaspora opuntiae	Saccharomyces cerevisiae	3	26.6	1.6	51	26.8	3	0.00893992	0.924671	-0.0190588	-0.019 – 0.077	1	δ	0.0326797	-0.655 – 0.641	FALSE
GJM	7	Hanseniaspora opuntiae vs Saccharomyces kudriavzevii	Hanseniaspora opuntiae	Saccharomyces kudriavzevii	3	26.6	1.6	21	14	1.7	7.65654	0.00565669	0.30257	-0.045 – 0.183	0.501771	δ	1	-0.652 – 0.731	FALSE
GJM	7	Hanseniaspora opuntiae vs Saccharomyces paradoxus	Hanseniaspora opuntiae	Saccharomyces paradoxus	3	26.6	1.6	63	18.7	2.35	8.48234	0.0035861	0.116912	-0.016 – 0.063	1	δ	1	-0.599 – 0.714	FALSE
GJM	7	Hanseniaspora opuntiae vs Torulaspora delbruecki	Hanseniaspora opuntiae	Torulaspora delbruecki	3	26.6	1.6	21	26.6	1.3	0.0479107	0.82674	-0.0432768	-0.045 – 0.183	1	δ	-0.0793651	-0.653 – 0.732	FALSE
GJM	7	Kazachstania servazzii (S. servazzii) vs Kluyveromyces dobzhanskii	Kazachstania servazzii (S. servazzii)	Kluyveromyces dobzhanskii	9	7.9	0.7	3	15.1	2.8	6.29682	0.0120955	0.529682	-0.1 – 0.402	1	δ	-1	-0.852 – 0.704	FALSE
GJM	7	Kazachstania servazzii (S. servazzii) vs Kregervanrija fluxuum	Kazachstania servazzii (S. servazzii)	Kregervanrija fluxuum	9	7.9	0.7	3	7.7	1.5	0.426255	0.513832	-0.0573745	-0.1 – 0.402	1	δ	0.259259	-0.816 – 0.778	FALSE
GJM	7	Kazachstania servazzii (S. servazzii) vs Lachancea thermotolerans	Kazachstania servazzii (S. servazzii)	Lachancea thermotolerans	9	7.9	0.7	18	26.65	1.6	17.389	3.04585e-05	0.65556	-0.04 – 0.161	8.8248e-05	δ	-1	-0.506 – 0.457	TRUE
GJM	7	Kazachstania servazzii (S. servazzii) vs Metschnikowia pulcherrima	Kazachstania servazzii (S. servazzii)	Metschnikowia pulcherrima	9	7.9	0.7	3	44.9	1	6.31915	0.0119441	0.531915	-0.1 – 0.402	0.00153616	δ	-1	-0.667 – 0.852	TRUE
GJM	7	Kazachstania servazzii (S. servazzii) vs Metschnikowia fructicola	Kazachstania servazzii (S. servazzii)	Metschnikowia fructicola	9	7.9	0.7	3	32.4	0.4	6.29682	0.0120955	0.529682	-0.1 – 0.402	0.0075934	δ	-1	-0.743 – 0.741	TRUE
GJM	7	Kazachstania servazzii (S. servazzii) vs Metschnikowia reukaufii	Kazachstania servazzii (S. servazzii)	Metschnikowia reukaufii	9	7.9	0.7	3	45	7.85	6.29682	0.0120955	0.529682	-0.1 – 0.402	0.00296894	δ	-1	-0.742 – 0.744	TRUE
GJM	7	Kazachstania servazzii (S. servazzii) vs Pichia kluyveri	Kazachstania servazzii (S. servazzii)	Pichia kluyveri	9	7.9	0.7	6	34.5	2.5	10.2162	0.00139211	0.70894	-0.077 – 0.31	2.35241e-05	δ	-1	-0.612 – 0.519	TRUE
GJM	7	Kazachstania servazzii (S. servazzii) vs Pichia guilliermondii	Kazachstania servazzii (S. servazzii)	Pichia guilliermondii	9	7.9	0.7	6	42.65	1.1	10.2162	0.00139211	0.70894	-0.077 – 0.31	5.10431e-06	δ	-1	-0.52 – 0.5	TRUE
GJM	7	Kazachstania servazzii (S. servazzii) vs Pichia manshurica	Kazachstania servazzii (S. servazzii)	Pichia manshurica	9	7.9	0.7	42	24.9	2.05	21.8304	2.97842e-06	0.42511	-0.02 – 0.082	0.00866782	δ	-1	-0.397 – 0.381	TRUE
GJM	7	Kazachstania servazzii (S. servazzii) vs Pichia membranifaciens	Kazachstania servazzii (S. servazzii)	Pichia membranifaciens	9	7.9	0.7	3	33.1	1.45	6.29682	0.0120955	0.529682	-0.1 – 0.402	0.00635451	δ	-1	-0.668 – 0.741	TRUE
GJM	7	Kazachstania servazzii (S. servazzii) vs Saccharomyces bayanus	Kazachstania servazzii (S. servazzii)	Saccharomyces bayanus	9	7.9	0.7	3	21.2	0.45	6.31915	0.0119441	0.531915	-0.1 – 0.402	1	δ	-1	-0.778 – 0.744	FALSE
GJM	7	Kazachstania servazzii (S. servazzii) vs Saccharomyces cerevisiae	Kazachstania servazzii (S. servazzii)	Saccharomyces cerevisiae	9	7.9	0.7	51	26.8	3	22.6241	1.97002e-06	0.372829	-0.017 – 0.069	5.01233e-06	δ	-1	-0.445 – 0.347	TRUE
GJM	7	Kazachstania servazzii (S. servazzii) vs Saccharomyces kudriavzevii	Kazachstania servazzii (S. servazzii)	Saccharomyces kudriavzevii	9	7.9	0.7	21	14	1.7	18.4215	1.77052e-05	0.622195	-0.036 – 0.144	1	δ	-1	-0.45 – 0.44	FALSE
GJM	7	Kazachstania servazzii (S. servazzii) vs Saccharomyces paradoxus	Kazachstania servazzii (S. servazzii)	Saccharomyces paradoxus	9	7.9	0.7	63	18.7	2.35	23.3442	1.35454e-06	0.319202	-0.014 – 0.057	1	δ	-1	-0.447 – 0.468	FALSE
GJM	7	Kazachstania servazzii (S. servazzii) vs Torulaspora delbruecki	Kazachstania servazzii (S. servazzii)	Torulaspora delbruecki	9	7.9	0.7	21	26.6	1.3	18.3311	1.85651e-05	0.618968	-0.036 – 0.144	2.62146e-05	δ	-1	-0.418 – 0.455	TRUE
GJM	7	Kluyveromyces dobzhanskii vs Kregervanrija fluxuum	Kluyveromyces dobzhanskii	Kregervanrija fluxuum	3	15.1	2.8	3	7.7	1.5	3.85714	0.0495346	0.714286	-0.25 – 1.006	1	δ	1	-1 – 1	FALSE
GJM	7	Kluyveromyces dobzhanskii vs Lachancea thermotolerans	Kluyveromyces dobzhanskii	Lachancea thermotolerans	3	15.1	2.8	18	26.65	1.6	7.37801	0.00660262	0.335685	-0.053 – 0.212	1	δ	-1	-0.704 – 0.741	FALSE
GJM	7	Kluyveromyces dobzhanskii vs Metschnikowia pulcherrima	Kluyveromyces dobzhanskii	Metschnikowia pulcherrima	3	15.1	2.8	3	44.9	1	3.97059	0.0463016	0.742647	-0.25 – 1.006	0.354905	δ	-1	-1 – 1	FALSE
GJM	7	Kluyveromyces dobzhanskii vs Metschnikowia fructicola	Kluyveromyces dobzhanskii	Metschnikowia fructicola	3	15.1	2.8	3	32.4	0.4	3.85714	0.0495346	0.714286	-0.25 – 1.006	0.870645	δ	-1	-1 – 1	FALSE
GJM	7	Kluyveromyces dobzhanskii vs Metschnikowia reukaufii	Kluyveromyces dobzhanskii	Metschnikowia reukaufii	3	15.1	2.8	3	45	7.85	3.85714	0.0495346	0.714286	-0.25 – 1.006	0.515919	δ	-1	-1 – 1	FALSE
GJM	7	Kluyveromyces dobzhanskii vs Pichia kluyveri	Kluyveromyces dobzhanskii	Pichia kluyveri	3	15.1	2.8	6	34.5	2.5	5.49153	0.0191089	0.641646	-0.143 – 0.575	0.176252	δ	-1	-0.833 – 0.833	FALSE
GJM	7	Kluyveromyces dobzhanskii vs Pichia guilliermondii	Kluyveromyces dobzhanskii	Pichia guilliermondii	3	15.1	2.8	6	42.65	1.1	5.49153	0.0191089	0.641646	-0.143 – 0.575	0.0884833	δ	-1	-0.889 – 0.778	FALSE
GJM	7	Kluyveromyces dobzhanskii vs Pichia manshurica	Kluyveromyces dobzhanskii	Pichia manshurica	3	15.1	2.8	42	24.9	2.05	8.22823	0.00412437	0.168098	-0.023 – 0.094	1	δ	-1	-0.723 – 0.619	FALSE
GJM	7	Kluyveromyces dobzhanskii vs Pichia membranifaciens	Kluyveromyces dobzhanskii	Pichia membranifaciens	3	15.1	2.8	3	33.1	1.45	3.85714	0.0495346	0.714286	-0.25 – 1.006	0.796395	δ	-1	-1 – 1	FALSE
GJM	7	Kluyveromyces dobzhanskii vs Saccharomyces bayanus	Kluyveromyces dobzhanskii	Saccharomyces bayanus	3	15.1	2.8	3	21.2	0.45	3.97059	0.0463016	0.742647	-0.25 – 1.006	1	δ	-1	-1 – 1	FALSE
GJM	7	Kluyveromyces dobzhanskii vs Saccharomyces cerevisiae	Kluyveromyces dobzhanskii	Saccharomyces cerevisiae	3	15.1	2.8	51	26.8	3	8.37002	0.00381461	0.141731	-0.019 – 0.077	1	δ	-1	-0.654 – 0.669	FALSE
GJM	7	Kluyveromyces dobzhanskii vs Saccharomyces kudriavzevii	Kluyveromyces dobzhanskii	Saccharomyces kudriavzevii	3	15.1	2.8	21	14	1.7	2.36626	0.123984	0.0621025	-0.045 – 0.183	1	δ	0.555556	-0.619 – 0.779	FALSE
GJM	7	Kluyveromyces dobzhanskii vs Saccharomyces paradoxus	Kluyveromyces dobzhanskii	Saccharomyces paradoxus	3	15.1	2.8	63	18.7	2.35	2.23427	0.13498	0.0192855	-0.016 – 0.063	1	δ	-0.513228	-0.683 – 0.673	FALSE
GJM	7	Kluyveromyces dobzhanskii vs Torulaspora delbruecki	Kluyveromyces dobzhanskii	Torulaspora delbruecki	3	15.1	2.8	21	26.6	1.3	7.58308	0.00589187	0.299231	-0.045 – 0.183	1	δ	-1	-0.684 – 0.715	FALSE
GJM	7	Kregervanrija fluxuum vs Lachancea thermotolerans	Kregervanrija fluxuum	Lachancea thermotolerans	3	7.7	1.5	18	26.65	1.6	7.37801	0.00660262	0.335685	-0.053 – 0.212	0.167545	δ	-1	-0.741 – 0.723	FALSE
GJM	7	Kregervanrija fluxuum vs Metschnikowia pulcherrima	Kregervanrija fluxuum	Metschnikowia pulcherrima	3	7.7	1.5	3	44.9	1	3.97059	0.0463016	0.742647	-0.25 – 1.006	0.0475849	δ	-1	-1 – 1	TRUE
GJM	7	Kregervanrija fluxuum vs Metschnikowia fructicola	Kregervanrija fluxuum	Metschnikowia fructicola	3	7.7	1.5	3	32.4	0.4	3.85714	0.0495346	0.714286	-0.25 – 1.006	0.137821	δ	-1	-1 – 0.778	FALSE
GJM	7	Kregervanrija fluxuum vs Metschnikowia reukaufii	Kregervanrija fluxuum	Metschnikowia reukaufii	3	7.7	1.5	3	45	7.85	3.85714	0.0495346	0.714286	-0.25 – 1.006	0.0747258	δ	-1	-1 – 1	FALSE
GJM	7	Kregervanrija fluxuum vs Pichia kluyveri	Kregervanrija fluxuum	Pichia kluyveri	3	7.7	1.5	6	34.5	2.5	5.49153	0.0191089	0.641646	-0.143 – 0.575	0.0144978	δ	-1	-0.833 – 0.833	TRUE
GJM	7	Kregervanrija fluxuum vs Pichia guilliermondii	Kregervanrija fluxuum	Pichia guilliermondii	3	7.7	1.5	6	42.65	1.1	5.49153	0.0191089	0.641646	-0.143 – 0.575	0.00627698	δ	-1	-0.889 – 0.778	TRUE
GJM	7	Kregervanrija fluxuum vs Pichia manshurica	Kregervanrija fluxuum	Pichia manshurica	3	7.7	1.5	42	24.9	2.05	8.22823	0.00412437	0.168098	-0.023 – 0.094	1	δ	-1	-0.691 – 0.738	FALSE
GJM	7	Kregervanrija fluxuum vs Pichia membranifaciens	Kregervanrija fluxuum	Pichia membranifaciens	3	7.7	1.5	3	33.1	1.45	3.85714	0.0495346	0.714286	-0.25 – 1.006	0.122487	δ	-1	-1 – 1	FALSE
GJM	7	Kregervanrija fluxuum vs Saccharomyces bayanus	Kregervanrija fluxuum	Saccharomyces bayanus	3	7.7	1.5	3	21.2	0.45	3.97059	0.0463016	0.742647	-0.25 – 1.006	1	δ	-1	-1 – 1	FALSE
GJM	7	Kregervanrija fluxuum vs Saccharomyces cerevisiae	Kregervanrija fluxuum	Saccharomyces cerevisiae	3	7.7	1.5	51	26.8	3	8.37002	0.00381461	0.141731	-0.019 – 0.077	0.124576	δ	-1	-0.615 – 0.589	FALSE
GJM	7	Kregervanrija fluxuum vs Saccharomyces kudriavzevii	Kregervanrija fluxuum	Saccharomyces kudriavzevii	3	7.7	1.5	21	14	1.7	7.65654	0.00565669	0.30257	-0.045 – 0.183	1	δ	-1	-0.574 – 0.652	FALSE
GJM	7	Kregervanrija fluxuum vs Saccharomyces paradoxus	Kregervanrija fluxuum	Saccharomyces paradoxus	3	7.7	1.5	63	18.7	2.35	8.48234	0.0035861	0.116912	-0.016 – 0.063	1	δ	-1	-0.667 – 0.535	FALSE
GJM	7	Kregervanrija fluxuum vs Torulaspora delbruecki	Kregervanrija fluxuum	Torulaspora delbruecki	3	7.7	1.5	21	26.6	1.3	7.58308	0.00589187	0.299231	-0.045 – 0.183	0.118779	δ	-1	-0.716 – 0.651	FALSE
GJM	7	Lachancea thermotolerans vs Metschnikowia pulcherrima	Lachancea thermotolerans	Metschnikowia pulcherrima	18	26.65	1.6	3	44.9	1	7.38281	0.00658501	0.335938	-0.053 – 0.212	1	δ	-1	-0.759 – 0.76	FALSE
GJM	7	Lachancea thermotolerans vs Metschnikowia fructicola	Lachancea thermotolerans	Metschnikowia fructicola	18	26.65	1.6	3	32.4	0.4	7.37801	0.00660262	0.335685	-0.053 – 0.212	1	δ	-1	-0.593 – 0.612	FALSE
GJM	7	Lachancea thermotolerans vs Metschnikowia reukaufii	Lachancea thermotolerans	Metschnikowia reukaufii	18	26.65	1.6	3	45	7.85	7.37801	0.00660262	0.335685	-0.053 – 0.212	1	δ	-1	-0.63 – 0.76	FALSE
GJM	7	Lachancea thermotolerans vs Pichia kluyveri	Lachancea thermotolerans	Pichia kluyveri	18	26.65	1.6	6	34.5	2.5	12.9882	0.000313454	0.54492	-0.045 – 0.183	1	δ	-1	-0.63 – 0.538	FALSE
GJM	7	Lachancea thermotolerans vs Pichia guilliermondii	Lachancea thermotolerans	Pichia guilliermondii	18	26.65	1.6	6	42.65	1.1	12.9882	0.000313454	0.54492	-0.045 – 0.183	1	δ	-1	-0.51 – 0.565	FALSE
GJM	7	Lachancea thermotolerans vs Pichia manshurica	Lachancea thermotolerans	Pichia manshurica	18	26.65	1.6	42	24.9	2.05	21.9796	2.7556e-06	0.361718	-0.017 – 0.069	1	δ	0.768519	-0.283 – 0.299	FALSE
GJM	7	Lachancea thermotolerans vs Pichia membranifaciens	Lachancea thermotolerans	Pichia membranifaciens	18	26.65	1.6	3	33.1	1.45	7.37801	0.00660262	0.335685	-0.053 – 0.212	1	δ	-1	-0.668 – 0.63	FALSE
GJM	7	Lachancea thermotolerans vs Saccharomyces bayanus	Lachancea thermotolerans	Saccharomyces bayanus	18	26.65	1.6	3	21.2	0.45	7.38281	0.00658501	0.335938	-0.053 – 0.212	1	δ	1	-0.723 – 0.685	FALSE
GJM	7	Lachancea thermotolerans vs Saccharomyces cerevisiae	Lachancea thermotolerans	Saccharomyces cerevisiae	18	26.65	1.6	51	26.8	3	0.0540621	0.81614	-0.0141185	-0.015 – 0.06	1	δ	0.037037	-0.272 – 0.341	FALSE
GJM	7	Lachancea thermotolerans vs Saccharomyces kudriavzevii	Lachancea thermotolerans	Saccharomyces kudriavzevii	18	26.65	1.6	21	14	1.7	28.4421	9.65419e-08	0.741679	-0.027 – 0.109	1.13469e-06	δ	1	-0.376 – 0.347	TRUE
GJM	7	Lachancea thermotolerans vs Saccharomyces paradoxus	Lachancea thermotolerans	Saccharomyces paradoxus	18	26.65	1.6	63	18.7	2.35	41.5413	1.15408e-10	0.513181	-0.013 – 0.051	8.06523e-05	δ	1	-0.271 – 0.273	TRUE
GJM	7	Lachancea thermotolerans vs Torulaspora delbruecki	Lachancea thermotolerans	Torulaspora delbruecki	18	26.65	1.6	21	26.6	1.3	0.203814	0.65166	-0.0215185	-0.027 – 0.109	1	δ	-0.0846561	-0.373 – 0.357	FALSE
GJM	7	Metschnikowia pulcherrima vs Metschnikowia fructicola	Metschnikowia pulcherrima	Metschnikowia fructicola	3	44.9	1	3	32.4	0.4	3.97059	0.0463016	0.742647	-0.25 – 1.006	1	δ	1	-1 – 1	FALSE
GJM	7	Metschnikowia pulcherrima vs Metschnikowia reukaufii	Metschnikowia pulcherrima	Metschnikowia reukaufii	3	44.9	1	3	45	7.85	0.0490196	0.824778	-0.237745	-0.25 – 1.006	1	δ	-0.111111	-1 – 1	FALSE
GJM	7	Metschnikowia pulcherrima vs Pichia kluyveri	Metschnikowia pulcherrima	Pichia kluyveri	3	44.9	1	6	34.5	2.5	5.53846	0.0186029	0.648352	-0.143 – 0.575	1	δ	1	-0.833 – 0.833	FALSE
GJM	7	Metschnikowia pulcherrima vs Pichia guilliermondii	Metschnikowia pulcherrima	Pichia guilliermondii	3	44.9	1	6	42.65	1.1	3.35043	0.0671876	0.335775	-0.143 – 0.575	1	δ	0.777778	-0.778 – 0.944	FALSE
GJM	7	Metschnikowia pulcherrima vs Pichia manshurica	Metschnikowia pulcherrima	Pichia manshurica	3	44.9	1	42	24.9	2.05	8.22877	0.00412314	0.168111	-0.023 – 0.094	1	δ	1	-0.707 – 0.714	FALSE
GJM	7	Metschnikowia pulcherrima vs Pichia membranifaciens	Metschnikowia pulcherrima	Pichia membranifaciens	3	44.9	1	3	33.1	1.45	3.97059	0.0463016	0.742647	-0.25 – 1.006	1	δ	1	-1 – 1	FALSE
GJM	7	Metschnikowia pulcherrima vs Saccharomyces bayanus	Metschnikowia pulcherrima	Saccharomyces bayanus	3	44.9	1	3	21.2	0.45	4.09091	0.0431144	0.772727	-0.25 – 1.006	1	δ	1	-1 – 0.675	FALSE
GJM	7	Metschnikowia pulcherrima vs Saccharomyces cerevisiae	Metschnikowia pulcherrima	Saccharomyces cerevisiae	3	44.9	1	51	26.8	3	8.37034	0.00381394	0.141737	-0.019 – 0.077	1	δ	1	-0.701 – 0.634	FALSE
GJM	7	Metschnikowia pulcherrima vs Saccharomyces kudriavzevii	Metschnikowia pulcherrima	Saccharomyces kudriavzevii	3	44.9	1	21	14	1.7	7.65991	0.00564613	0.302723	-0.045 – 0.183	0.00124498	δ	1	-0.62 – 0.73	TRUE
GJM	7	Metschnikowia pulcherrima vs Saccharomyces paradoxus	Metschnikowia pulcherrima	Saccharomyces paradoxus	3	44.9	1	63	18.7	2.35	8.48252	0.00358575	0.116914	-0.016 – 0.063	0.0234049	δ	1	-0.699 – 0.537	TRUE
GJM	7	Metschnikowia pulcherrima vs Torulaspora delbruecki	Metschnikowia pulcherrima	Torulaspora delbruecki	3	44.9	1	21	26.6	1.3	7.58639	0.00588107	0.299381	-0.045 – 0.183	1	δ	1	-0.73 – 0.683	FALSE
GJM	7	Metschnikowia fructicola vs Metschnikowia reukaufii	Metschnikowia fructicola	Metschnikowia reukaufii	3	32.4	0.4	3	45	7.85	0.428571	0.512691	-0.142857	-0.25 – 1.006	1	δ	-0.333333	-1 – 1	FALSE
GJM	7	Metschnikowia fructicola vs Pichia kluyveri	Metschnikowia fructicola	Pichia kluyveri	3	32.4	0.4	6	34.5	2.5	0.610169	0.434724	-0.0556901	-0.143 – 0.575	1	δ	-0.333333	-0.781 – 0.833	FALSE
GJM	7	Metschnikowia fructicola vs Pichia guilliermondii	Metschnikowia fructicola	Pichia guilliermondii	3	32.4	0.4	6	42.65	1.1	5.49153	0.0191089	0.641646	-0.143 – 0.575	1	δ	-1	-0.722 – 0.778	FALSE
GJM	7	Metschnikowia fructicola vs Pichia manshurica	Metschnikowia fructicola	Pichia manshurica	3	32.4	0.4	42	24.9	2.05	8.22823	0.00412437	0.168098	-0.023 – 0.094	1	δ	1	-0.667 – 0.652	FALSE
GJM	7	Metschnikowia fructicola vs Pichia membranifaciens	Metschnikowia fructicola	Pichia membranifaciens	3	32.4	0.4	3	33.1	1.45	0.196078	0.657905	-0.20098	-0.25 – 1.006	1	δ	-0.222222	-1 – 0.675	FALSE
GJM	7	Metschnikowia fructicola vs Saccharomyces bayanus	Metschnikowia fructicola	Saccharomyces bayanus	3	32.4	0.4	3	21.2	0.45	3.97059	0.0463016	0.742647	-0.25 – 1.006	1	δ	1	-1 – 1	FALSE
GJM	7	Metschnikowia fructicola vs Saccharomyces cerevisiae	Metschnikowia fructicola	Saccharomyces cerevisiae	3	32.4	0.4	51	26.8	3	8.37002	0.00381461	0.141731	-0.019 – 0.077	1	δ	1	-0.713 – 0.68	FALSE
GJM	7	Metschnikowia fructicola vs Saccharomyces kudriavzevii	Metschnikowia fructicola	Saccharomyces kudriavzevii	3	32.4	0.4	21	14	1.7	7.65654	0.00565669	0.30257	-0.045 – 0.183	0.00710802	δ	1	-0.748 – 0.652	TRUE
GJM	7	Metschnikowia fructicola vs Saccharomyces paradoxus	Metschnikowia fructicola	Saccharomyces paradoxus	3	32.4	0.4	63	18.7	2.35	8.48234	0.0035861	0.116912	-0.016 – 0.063	0.110422	δ	1	-0.631 – 0.667	FALSE
GJM	7	Metschnikowia fructicola vs Torulaspora delbruecki	Metschnikowia fructicola	Torulaspora delbruecki	3	32.4	0.4	21	26.6	1.3	7.58308	0.00589187	0.299231	-0.045 – 0.183	1	δ	1	-0.762 – 0.746	FALSE
GJM	7	Metschnikowia reukaufii vs Pichia kluyveri	Metschnikowia reukaufii	Pichia kluyveri	3	45	7.85	6	34.5	2.5	0.610169	0.434724	-0.0556901	-0.143 – 0.575	1	δ	0.333333	-0.833 – 0.833	FALSE
GJM	7	Metschnikowia reukaufii vs Pichia guilliermondii	Metschnikowia reukaufii	Pichia guilliermondii	3	45	7.85	6	42.65	1.1	0.42735	0.513292	-0.0818071	-0.143 – 0.575	1	δ	0.277778	-0.944 – 1	FALSE
GJM	7	Metschnikowia reukaufii vs Pichia manshurica	Metschnikowia reukaufii	Pichia manshurica	3	45	7.85	42	24.9	2.05	8.22823	0.00412437	0.168098	-0.023 – 0.094	1	δ	1	-0.707 – 0.747	FALSE
GJM	7	Metschnikowia reukaufii vs Pichia membranifaciens	Metschnikowia reukaufii	Pichia membranifaciens	3	45	7.85	3	33.1	1.45	0.428571	0.512691	-0.142857	-0.25 – 1.006	1	δ	0.333333	-1 – 0.783	FALSE
GJM	7	Metschnikowia reukaufii vs Saccharomyces bayanus	Metschnikowia reukaufii	Saccharomyces bayanus	3	45	7.85	3	21.2	0.45	3.97059	0.0463016	0.742647	-0.25 – 1.006	1	δ	1	-1 – 1	FALSE
GJM	7	Metschnikowia reukaufii vs Saccharomyces cerevisiae	Metschnikowia reukaufii	Saccharomyces cerevisiae	3	45	7.85	51	26.8	3	8.37002	0.00381461	0.141731	-0.019 – 0.077	1	δ	1	-0.656 – 0.654	FALSE
GJM	7	Metschnikowia reukaufii vs Saccharomyces kudriavzevii	Metschnikowia reukaufii	Saccharomyces kudriavzevii	3	45	7.85	21	14	1.7	7.65654	0.00565669	0.30257	-0.045 – 0.183	0.00254381	δ	1	-0.714 – 0.715	TRUE
GJM	7	Metschnikowia reukaufii vs Saccharomyces paradoxus	Metschnikowia reukaufii	Saccharomyces paradoxus	3	45	7.85	63	18.7	2.35	8.48234	0.0035861	0.116912	-0.016 – 0.063	0.0444418	δ	1	-0.667 – 0.625	TRUE
GJM	7	Metschnikowia reukaufii vs Torulaspora delbruecki	Metschnikowia reukaufii	Torulaspora delbruecki	3	45	7.85	21	26.6	1.3	7.58308	0.00589187	0.299231	-0.045 – 0.183	1	δ	1	-0.683 – 0.603	FALSE
GJM	7	Pichia kluyveri vs Pichia guilliermondii	Pichia kluyveri	Pichia guilliermondii	6	34.5	2.5	6	42.65	1.1	8.42553	0.00369988	0.742553	-0.1 – 0.402	1	δ	-1	-0.694 – 0.557	FALSE
GJM	7	Pichia kluyveri vs Pichia manshurica	Pichia kluyveri	Pichia manshurica	6	34.5	2.5	42	24.9	2.05	15.447	8.48508e-05	0.314066	-0.022 – 0.087	0.598817	δ	1	-0.512 – 0.504	FALSE
GJM	7	Pichia kluyveri vs Pichia membranifaciens	Pichia kluyveri	Pichia membranifaciens	6	34.5	2.5	3	33.1	1.45	0.0695652	0.791971	-0.132919	-0.143 – 0.575	1	δ	0.111111	-0.889 – 0.781	FALSE
GJM	7	Pichia kluyveri vs Saccharomyces bayanus	Pichia kluyveri	Saccharomyces bayanus	6	34.5	2.5	3	21.2	0.45	5.53846	0.0186029	0.648352	-0.143 – 0.575	1	δ	1	-0.833 – 0.667	FALSE
GJM	7	Pichia kluyveri vs Saccharomyces cerevisiae	Pichia kluyveri	Saccharomyces cerevisiae	6	34.5	2.5	51	26.8	3	15.8682	6.79098e-05	0.270331	-0.018 – 0.073	1	δ	1	-0.502 – 0.419	FALSE
GJM	7	Pichia kluyveri vs Saccharomyces kudriavzevii	Pichia kluyveri	Saccharomyces kudriavzevii	6	34.5	2.5	21	14	1.7	13.629	0.000222722	0.505159	-0.04 – 0.161	3.87519e-06	δ	1	-0.47 – 0.5	TRUE
GJM	7	Pichia kluyveri vs Saccharomyces paradoxus	Pichia kluyveri	Saccharomyces paradoxus	6	34.5	2.5	63	18.7	2.35	16.2335	5.59948e-05	0.227366	-0.015 – 0.06	0.000214188	δ	1	-0.516 – 0.456	TRUE
GJM	7	Pichia kluyveri vs Torulaspora delbruecki	Pichia kluyveri	Torulaspora delbruecki	6	34.5	2.5	21	26.6	1.3	13.5372	0.000233882	0.501488	-0.04 – 0.161	1	δ	1	-0.532 – 0.509	FALSE
GJM	7	Pichia guilliermondii vs Pichia manshurica	Pichia guilliermondii	Pichia manshurica	6	42.65	1.1	42	24.9	2.05	15.447	8.48508e-05	0.314066	-0.022 – 0.087	0.205535	δ	1	-0.532 – 0.544	FALSE
GJM	7	Pichia guilliermondii vs Pichia membranifaciens	Pichia guilliermondii	Pichia membranifaciens	6	42.65	1.1	3	33.1	1.45	5.49153	0.0191089	0.641646	-0.143 – 0.575	1	δ	1	-0.778 – 0.611	FALSE
GJM	7	Pichia guilliermondii vs Saccharomyces bayanus	Pichia guilliermondii	Saccharomyces bayanus	6	42.65	1.1	3	21.2	0.45	5.53846	0.0186029	0.648352	-0.143 – 0.575	1	δ	1	-0.778 – 0.889	FALSE
GJM	7	Pichia guilliermondii vs Saccharomyces cerevisiae	Pichia guilliermondii	Saccharomyces cerevisiae	6	42.65	1.1	51	26.8	3	15.8682	6.79098e-05	0.270331	-0.018 – 0.073	1	δ	1	-0.416 – 0.467	FALSE
GJM	7	Pichia guilliermondii vs Saccharomyces kudriavzevii	Pichia guilliermondii	Saccharomyces kudriavzevii	6	42.65	1.1	21	14	1.7	13.629	0.000222722	0.505159	-0.04 – 0.161	6.14117e-07	δ	1	-0.524 – 0.51	TRUE
GJM	7	Pichia guilliermondii vs Saccharomyces paradoxus	Pichia guilliermondii	Saccharomyces paradoxus	6	42.65	1.1	63	18.7	2.35	16.2335	5.59948e-05	0.227366	-0.015 – 0.06	3.79665e-05	δ	1	-0.476 – 0.451	TRUE
GJM	7	Pichia guilliermondii vs Torulaspora delbruecki	Pichia guilliermondii	Torulaspora delbruecki	6	42.65	1.1	21	26.6	1.3	13.5372	0.000233882	0.501488	-0.04 – 0.161	1	δ	1	-0.532 – 0.508	FALSE
GJM	7	Pichia manshurica vs Pichia membranifaciens	Pichia manshurica	Pichia membranifaciens	42	24.9	2.05	3	33.1	1.45	8.22823	0.00412437	0.168098	-0.023 – 0.094	1	δ	-1	-0.611 – 0.628	FALSE
GJM	7	Pichia manshurica vs Saccharomyces bayanus	Pichia manshurica	Saccharomyces bayanus	42	24.9	2.05	3	21.2	0.45	7.71461	0.00547758	0.156154	-0.023 – 0.094	1	δ	0.968254	-0.595 – 0.683	FALSE
GJM	7	Pichia manshurica vs Saccharomyces cerevisiae	Pichia manshurica	Saccharomyces cerevisiae	42	24.9	2.05	51	26.8	3	26.2632	2.97918e-07	0.277617	-0.011 – 0.044	1	δ	-0.619514	-0.243 – 0.239	FALSE
GJM	7	Pichia manshurica vs Saccharomyces kudriavzevii	Pichia manshurica	Saccharomyces kudriavzevii	42	24.9	2.05	21	14	1.7	41.3924	1.24539e-10	0.662171	-0.016 – 0.066	0.000192579	δ	1	-0.245 – 0.295	TRUE
GJM	7	Pichia manshurica vs Saccharomyces paradoxus	Pichia manshurica	Saccharomyces paradoxus	42	24.9	2.05	63	18.7	2.35	70.4276	4.77483e-17	0.674054	-0.01 – 0.039	0.0131527	δ	0.969388	-0.225 – 0.238	TRUE
GJM	7	Pichia manshurica vs Torulaspora delbruecki	Pichia manshurica	Torulaspora delbruecki	42	24.9	2.05	21	26.6	1.3	26.6627	2.42253e-07	0.4207	-0.016 – 0.066	1	δ	-0.802721	-0.287 – 0.298	FALSE
GJM	7	Pichia membranifaciens vs Saccharomyces bayanus	Pichia membranifaciens	Saccharomyces bayanus	3	33.1	1.45	3	21.2	0.45	3.97059	0.0463016	0.742647	-0.25 – 1.006	1	δ	1	-1 – 1	FALSE
GJM	7	Pichia membranifaciens vs Saccharomyces cerevisiae	Pichia membranifaciens	Saccharomyces cerevisiae	3	33.1	1.45	51	26.8	3	8.37002	0.00381461	0.141731	-0.019 – 0.077	1	δ	1	-0.772 – 0.654	FALSE
GJM	7	Pichia membranifaciens vs Saccharomyces kudriavzevii	Pichia membranifaciens	Saccharomyces kudriavzevii	3	33.1	1.45	21	14	1.7	7.65654	0.00565669	0.30257	-0.045 – 0.183	0.00587139	δ	1	-0.698 – 0.683	TRUE
GJM	7	Pichia membranifaciens vs Saccharomyces paradoxus	Pichia membranifaciens	Saccharomyces paradoxus	3	33.1	1.45	63	18.7	2.35	8.48234	0.0035861	0.116912	-0.016 – 0.063	0.0924277	δ	1	-0.667 – 0.619	FALSE
GJM	7	Pichia membranifaciens vs Torulaspora delbruecki	Pichia membranifaciens	Torulaspora delbruecki	3	33.1	1.45	21	26.6	1.3	7.58308	0.00589187	0.299231	-0.045 – 0.183	1	δ	1	-0.715 – 0.683	FALSE
GJM	7	Saccharomyces bayanus vs Saccharomyces cerevisiae	Saccharomyces bayanus	Saccharomyces cerevisiae	3	21.2	0.45	51	26.8	3	8.37034	0.00381394	0.141737	-0.019 – 0.077	1	δ	-1	-0.628 – 0.648	FALSE
GJM	7	Saccharomyces bayanus vs Saccharomyces kudriavzevii	Saccharomyces bayanus	Saccharomyces kudriavzevii	3	21.2	0.45	21	14	1.7	7.65991	0.00564613	0.302723	-0.045 – 0.183	1	δ	1	-0.621 – 0.683	FALSE
GJM	7	Saccharomyces bayanus vs Saccharomyces paradoxus	Saccharomyces bayanus	Saccharomyces paradoxus	3	21.2	0.45	63	18.7	2.35	3.77009	0.0521769	0.0432826	-0.016 – 0.063	1	δ	0.666667	-0.652 – 0.72	FALSE
GJM	7	Saccharomyces bayanus vs Torulaspora delbruecki	Saccharomyces bayanus	Torulaspora delbruecki	3	21.2	0.45	21	26.6	1.3	7.58639	0.00588107	0.299381	-0.045 – 0.183	1	δ	-1	-0.667 – 0.763	FALSE
GJM	7	Saccharomyces cerevisiae vs Saccharomyces kudriavzevii	Saccharomyces cerevisiae	Saccharomyces kudriavzevii	51	26.8	3	21	14	1.7	44.0888	3.13805e-11	0.615555	-0.014 – 0.057	3.62965e-10	δ	1	-0.254 – 0.283	TRUE
GJM	7	Saccharomyces cerevisiae vs Saccharomyces paradoxus	Saccharomyces cerevisiae	Saccharomyces paradoxus	51	26.8	3	63	18.7	2.35	83.8813	5.25402e-20	0.740011	-0.009 – 0.036	6.70668e-10	δ	1	-0.221 – 0.23	TRUE
GJM	7	Saccharomyces cerevisiae vs Torulaspora delbruecki	Saccharomyces cerevisiae	Torulaspora delbruecki	51	26.8	3	21	26.6	1.3	0.258496	0.611155	-0.0105929	-0.014 – 0.057	1	δ	-0.076564	-0.295 – 0.307	FALSE
GJM	7	Saccharomyces kudriavzevii vs Saccharomyces paradoxus	Saccharomyces kudriavzevii	Saccharomyces paradoxus	21	14	1.7	63	18.7	2.35	46.7604	8.02182e-12	0.558054	-0.012 – 0.049	1	δ	-1	-0.251 – 0.295	FALSE
GJM	7	Saccharomyces kudriavzevii vs Torulaspora delbruecki	Saccharomyces kudriavzevii	Torulaspora delbruecki	21	14	1.7	21	26.6	1.3	30.8575	2.77693e-08	0.746436	-0.025 – 0.101	1.12859e-07	δ	-1	-0.365 – 0.321	TRUE
GJM	7	Saccharomyces paradoxus vs Torulaspora delbruecki	Saccharomyces paradoxus	Torulaspora delbruecki	63	18.7	2.35	21	26.6	1.3	46.75	8.06462e-12	0.557926	-0.012 – 0.049	6.05178e-06	δ	-1	-0.319 – 0.252	TRUE
YPDA	7	Aureobasidium pullulans vs Bulleromyces albus	Aureobasidium pullulans	Bulleromyces albus	3	36.1	1.35	3	17	1.5	3.97059	0.0463016	0.742647	-0.25 – 1.006	1	δ	1	-1 – 1	FALSE
YPDA	7	Aureobasidium pullulans vs Candida diversa	Aureobasidium pullulans	Candida diversa	3	36.1	1.35	3	30.1	0.75	3.97059	0.0463016	0.742647	-0.25 – 1.006	1	δ	1	-1 – 1	FALSE
YPDA	7	Aureobasidium pullulans vs Candida vini	Aureobasidium pullulans	Candida vini	3	36.1	1.35	3	33.1	1.75	3.85714	0.0495346	0.714286	-0.25 – 1.006	1	δ	1	-1 – 1	FALSE
YPDA	7	Aureobasidium pullulans vs Candida zemplinina	Aureobasidium pullulans	Candida zemplinina	3	36.1	1.35	3	13.9	1.45	3.85714	0.0495346	0.714286	-0.25 – 1.006	1	δ	1	-1 – 1	FALSE
YPDA	7	Aureobasidium pullulans vs Candida oleophila	Aureobasidium pullulans	Candida oleophila	3	36.1	1.35	3	5	0.45	3.97059	0.0463016	0.742647	-0.25 – 1.006	1	δ	1	-1 – 1	FALSE
YPDA	7	Aureobasidium pullulans vs Debaryomyces hansenii	Aureobasidium pullulans	Debaryomyces hansenii	3	36.1	1.35	3	7.2	1	3.85714	0.0495346	0.714286	-0.25 – 1.006	1	δ	1	-0.783 – 1	FALSE
YPDA	7	Aureobasidium pullulans vs Hanseniaspora uvarum	Aureobasidium pullulans	Hanseniaspora uvarum	3	36.1	1.35	27	0	0	28.9048	7.60227e-08	0.996601	-0.036 – 0.144	1.82404e-05	δ			TRUE
YPDA	7	Aureobasidium pullulans vs Hanseniaspora opuntiae	Aureobasidium pullulans	Hanseniaspora opuntiae	3	36.1	1.35	3	13.1	0.85	3.85714	0.0495346	0.714286	-0.25 – 1.006	1	δ	1	-1 – 1	FALSE
YPDA	7	Aureobasidium pullulans vs Kazachstania servazzii (S. servazzii)	Aureobasidium pullulans	Kazachstania servazzii (S. servazzii)	3	36.1	1.35	9	2	0.2	6.36429	0.011644	0.536429	-0.1 – 0.402	0.00238159	δ	1	-0.668 – 0.778	TRUE
YPDA	7	Aureobasidium pullulans vs Kluyveromyces dobzhanskii	Aureobasidium pullulans	Kluyveromyces dobzhanskii	3	36.1	1.35	3	4.1	1	3.85714	0.0495346	0.714286	-0.25 – 1.006	1	δ	1	-0.783 – 1	FALSE
YPDA	7	Aureobasidium pullulans vs Kregervanrija fluxuum	Aureobasidium pullulans	Kregervanrija fluxuum	3	36.1	1.35	3	2.1	0.2	3.97059	0.0463016	0.742647	-0.25 – 1.006	0.0679519	δ	1	-1 – 1	FALSE
YPDA	7	Aureobasidium pullulans vs Lachancea thermotolerans	Aureobasidium pullulans	Lachancea thermotolerans	3	36.1	1.35	18	10.9	1.225	7.39726	0.00653233	0.336698	-0.053 – 0.212	1	δ	1	-0.613 – 0.668	FALSE
YPDA	7	Aureobasidium pullulans vs Metschnikowia pulcherrima	Aureobasidium pullulans	Metschnikowia pulcherrima	3	36.1	1.35	3	32.5	0.8	3.85714	0.0495346	0.714286	-0.25 – 1.006	1	δ	1	-1 – 1	FALSE
YPDA	7	Aureobasidium pullulans vs Metschnikowia fructicola	Aureobasidium pullulans	Metschnikowia fructicola	3	36.1	1.35	3	28	3	3.85714	0.0495346	0.714286	-0.25 – 1.006	1	δ	1	-1 – 1	FALSE
YPDA	7	Aureobasidium pullulans vs Metschnikowia reukaufii	Aureobasidium pullulans	Metschnikowia reukaufii	3	36.1	1.35	3	29	1.45	3.85714	0.0495346	0.714286	-0.25 – 1.006	1	δ	1	-1 – 1	FALSE
YPDA	7	Aureobasidium pullulans vs Pichia kluyveri	Aureobasidium pullulans	Pichia kluyveri	3	36.1	1.35	6	16	2	5.49153	0.0191089	0.641646	-0.143 – 0.575	1	δ	1	-0.778 – 0.781	FALSE
YPDA	7	Aureobasidium pullulans vs Pichia guilliermondii	Aureobasidium pullulans	Pichia guilliermondii	3	36.1	1.35	6	21.55	1.725	5.44538	0.0196202	0.635054	-0.143 – 0.575	1	δ	1	-0.722 – 1	FALSE
YPDA	7	Aureobasidium pullulans vs Pichia manshurica	Aureobasidium pullulans	Pichia manshurica	3	36.1	1.35	42	24	1.95	8.24346	0.00408991	0.168453	-0.023 – 0.094	1	δ	1	-0.667 – 0.659	FALSE
YPDA	7	Aureobasidium pullulans vs Pichia membranifaciens	Aureobasidium pullulans	Pichia membranifaciens	3	36.1	1.35	3	15	2	3.85714	0.0495346	0.714286	-0.25 – 1.006	1	δ	1	-0.778 – 1	FALSE
YPDA	7	Aureobasidium pullulans vs Saccharomyces bayanus	Aureobasidium pullulans	Saccharomyces bayanus	3	36.1	1.35	3	11.3	0.7	3.85714	0.0495346	0.714286	-0.25 – 1.006	1	δ	1	-1 – 1	FALSE
YPDA	7	Aureobasidium pullulans vs Saccharomyces cerevisiae	Aureobasidium pullulans	Saccharomyces cerevisiae	3	36.1	1.35	51	11.1	1.55	8.36043	0.00383479	0.141547	-0.019 – 0.077	1	δ	1	-0.634 – 0.648	FALSE
YPDA	7	Aureobasidium pullulans vs Saccharomyces kudriavzevii	Aureobasidium pullulans	Saccharomyces kudriavzevii	3	36.1	1.35	21	3.2	0.9	7.66329	0.00563557	0.302877	-0.045 – 0.183	0.0775007	δ	1	-0.698 – 0.746	FALSE
YPDA	7	Aureobasidium pullulans vs Saccharomyces paradoxus	Aureobasidium pullulans	Saccharomyces paradoxus	3	36.1	1.35	63	2.3	0.3	8.65104	0.00326875	0.119547	-0.016 – 0.063	0.00217568	δ	1	-0.615 – 0.715	TRUE
YPDA	7	Aureobasidium pullulans vs Torulaspora delbruecki	Aureobasidium pullulans	Torulaspora delbruecki	3	36.1	1.35	21	13.5	1.3	7.5897	0.00587028	0.299532	-0.045 – 0.183	1	δ	1	-0.667 – 0.731	FALSE
YPDA	7	Bulleromyces albus vs Candida diversa	Bulleromyces albus	Candida diversa	3	17	1.5	3	30.1	0.75	4.09091	0.0431144	0.772727	-0.25 – 1.006	1	δ	-1	-1 – 1	FALSE
YPDA	7	Bulleromyces albus vs Candida vini	Bulleromyces albus	Candida vini	3	17	1.5	3	33.1	1.75	3.97059	0.0463016	0.742647	-0.25 – 1.006	1	δ	-1	-1 – 1	FALSE
YPDA	7	Bulleromyces albus vs Candida zemplinina	Bulleromyces albus	Candida zemplinina	3	17	1.5	3	13.9	1.45	3.97059	0.0463016	0.742647	-0.25 – 1.006	1	δ	1	-0.675 – 1	FALSE
YPDA	7	Bulleromyces albus vs Candida oleophila	Bulleromyces albus	Candida oleophila	3	17	1.5	3	5	0.45	4.09091	0.0431144	0.772727	-0.25 – 1.006	1	δ	1	-1 – 1	FALSE
YPDA	7	Bulleromyces albus vs Debaryomyces hansenii	Bulleromyces albus	Debaryomyces hansenii	3	17	1.5	3	7.2	1	3.97059	0.0463016	0.742647	-0.25 – 1.006	1	δ	1	-1 – 1	FALSE
YPDA	7	Bulleromyces albus vs Hanseniaspora uvarum	Bulleromyces albus	Hanseniaspora uvarum	3	17	1.5	27	0	0	28.9286	7.5097e-08	0.997449	-0.036 – 0.144	0.00815341	δ			TRUE
YPDA	7	Bulleromyces albus vs Hanseniaspora opuntiae	Bulleromyces albus	Hanseniaspora opuntiae	3	17	1.5	3	13.1	0.85	3.97059	0.0463016	0.742647	-0.25 – 1.006	1	δ	1	-1 – 1	FALSE
YPDA	7	Bulleromyces albus vs Kazachstania servazzii (S. servazzii)	Bulleromyces albus	Kazachstania servazzii (S. servazzii)	3	17	1.5	9	2	0.2	6.3871	0.0114953	0.53871	-0.1 – 0.402	0.218924	δ	1	-0.706 – 0.889	FALSE
YPDA	7	Bulleromyces albus vs Kluyveromyces dobzhanskii	Bulleromyces albus	Kluyveromyces dobzhanskii	3	17	1.5	3	4.1	1	3.97059	0.0463016	0.742647	-0.25 – 1.006	1	δ	1	-1 – 1	FALSE
YPDA	7	Bulleromyces albus vs Kregervanrija fluxuum	Bulleromyces albus	Kregervanrija fluxuum	3	17	1.5	3	2.1	0.2	4.09091	0.0431144	0.772727	-0.25 – 1.006	1	δ	1	-1 – 0.556	FALSE
YPDA	7	Bulleromyces albus vs Lachancea thermotolerans	Bulleromyces albus	Lachancea thermotolerans	3	17	1.5	18	10.9	1.225	7.40209	0.00651482	0.336952	-0.053 – 0.212	1	δ	1	-0.834 – 0.667	FALSE
YPDA	7	Bulleromyces albus vs Metschnikowia pulcherrima	Bulleromyces albus	Metschnikowia pulcherrima	3	17	1.5	3	32.5	0.8	3.97059	0.0463016	0.742647	-0.25 – 1.006	1	δ	-1	-1 – 1	FALSE
YPDA	7	Bulleromyces albus vs Metschnikowia fructicola	Bulleromyces albus	Metschnikowia fructicola	3	17	1.5	3	28	3	3.97059	0.0463016	0.742647	-0.25 – 1.006	1	δ	-1	-1 – 1	FALSE
YPDA	7	Bulleromyces albus vs Metschnikowia reukaufii	Bulleromyces albus	Metschnikowia reukaufii	3	17	1.5	3	29	1.45	3.97059	0.0463016	0.742647	-0.25 – 1.006	1	δ	-1	-1 – 1	FALSE
YPDA	7	Bulleromyces albus vs Pichia kluyveri	Bulleromyces albus	Pichia kluyveri	3	17	1.5	6	16	2	1.83486	0.175554	0.119266	-0.143 – 0.575	1	δ	0.555556	-0.667 – 0.833	FALSE
YPDA	7	Bulleromyces albus vs Pichia guilliermondii	Bulleromyces albus	Pichia guilliermondii	3	17	1.5	6	21.55	1.725	5.49153	0.0191089	0.641646	-0.143 – 0.575	1	δ	-1	-0.833 – 0.781	FALSE
YPDA	7	Bulleromyces albus vs Pichia manshurica	Bulleromyces albus	Pichia manshurica	3	17	1.5	42	24	1.95	8.1142	0.00439198	0.165447	-0.023 – 0.094	1	δ	-0.992063	-0.722 – 0.683	FALSE
YPDA	7	Bulleromyces albus vs Pichia membranifaciens	Bulleromyces albus	Pichia membranifaciens	3	17	1.5	3	15	2	2.63441	0.104571	0.408602	-0.25 – 1.006	1	δ	0.777778	-0.778 – 0.778	FALSE
YPDA	7	Bulleromyces albus vs Saccharomyces bayanus	Bulleromyces albus	Saccharomyces bayanus	3	17	1.5	3	11.3	0.7	3.97059	0.0463016	0.742647	-0.25 – 1.006	1	δ	1	-1 – 1	FALSE
YPDA	7	Bulleromyces albus vs Saccharomyces cerevisiae	Bulleromyces albus	Saccharomyces cerevisiae	3	17	1.5	51	11.1	1.55	8.36075	0.00383412	0.141553	-0.019 – 0.077	1	δ	1	-0.733 – 0.733	FALSE
YPDA	7	Bulleromyces albus vs Saccharomyces kudriavzevii	Bulleromyces albus	Saccharomyces kudriavzevii	3	17	1.5	21	3.2	0.9	7.66667	0.00562503	0.30303	-0.045 – 0.183	1	δ	1	-0.699 – 0.715	FALSE
YPDA	7	Bulleromyces albus vs Saccharomyces paradoxus	Bulleromyces albus	Saccharomyces paradoxus	3	17	1.5	63	2.3	0.3	8.65122	0.00326842	0.11955	-0.016 – 0.063	0.337334	δ	1	-0.667 – 0.657	FALSE
YPDA	7	Bulleromyces albus vs Torulaspora delbruecki	Bulleromyces albus	Torulaspora delbruecki	3	17	1.5	21	13.5	1.3	7.59301	0.00585949	0.299682	-0.045 – 0.183	1	δ	1	-0.651 – 0.73	FALSE
YPDA	7	Candida diversa vs Candida vini	Candida diversa	Candida vini	3	30.1	0.75	3	33.1	1.75	2.40196	0.121183	0.35049	-0.25 – 1.006	1	δ	-0.777778	-1 – 1	FALSE
YPDA	7	Candida diversa vs Candida zemplinina	Candida diversa	Candida zemplinina	3	30.1	0.75	3	13.9	1.45	3.97059	0.0463016	0.742647	-0.25 – 1.006	1	δ	1	-0.675 – 1	FALSE
YPDA	7	Candida diversa vs Candida oleophila	Candida diversa	Candida oleophila	3	30.1	0.75	3	5	0.45	4.09091	0.0431144	0.772727	-0.25 – 1.006	1	δ	1	-1 – 1	FALSE
YPDA	7	Candida diversa vs Debaryomyces hansenii	Candida diversa	Debaryomyces hansenii	3	30.1	0.75	3	7.2	1	3.97059	0.0463016	0.742647	-0.25 – 1.006	1	δ	1	-1 – 1	FALSE
YPDA	7	Candida diversa vs Hanseniaspora uvarum	Candida diversa	Hanseniaspora uvarum	3	30.1	0.75	27	0	0	28.9286	7.5097e-08	0.997449	-0.036 – 0.144	4.62619e-05	δ			TRUE
YPDA	7	Candida diversa vs Hanseniaspora opuntiae	Candida diversa	Hanseniaspora opuntiae	3	30.1	0.75	3	13.1	0.85	3.97059	0.0463016	0.742647	-0.25 – 1.006	1	δ	1	-1 – 1	FALSE
YPDA	7	Candida diversa vs Kazachstania servazzii (S. servazzii)	Candida diversa	Kazachstania servazzii (S. servazzii)	3	30.1	0.75	9	2	0.2	6.3871	0.0114953	0.53871	-0.1 – 0.402	0.00477876	δ	1	-0.594 – 0.741	TRUE
YPDA	7	Candida diversa vs Kluyveromyces dobzhanskii	Candida diversa	Kluyveromyces dobzhanskii	3	30.1	0.75	3	4.1	1	3.97059	0.0463016	0.742647	-0.25 – 1.006	1	δ	1	-1 – 1	FALSE
YPDA	7	Candida diversa vs Kregervanrija fluxuum	Candida diversa	Kregervanrija fluxuum	3	30.1	0.75	3	2.1	0.2	4.09091	0.0431144	0.772727	-0.25 – 1.006	0.10832	δ	1	-1 – 1	FALSE
YPDA	7	Candida diversa vs Lachancea thermotolerans	Candida diversa	Lachancea thermotolerans	3	30.1	0.75	18	10.9	1.225	7.40209	0.00651482	0.336952	-0.053 – 0.212	1	δ	1	-0.685 – 0.723	FALSE
YPDA	7	Candida diversa vs Metschnikowia pulcherrima	Candida diversa	Metschnikowia pulcherrima	3	30.1	0.75	3	32.5	0.8	3.97059	0.0463016	0.742647	-0.25 – 1.006	1	δ	-1	-1 – 1	FALSE
YPDA	7	Candida diversa vs Metschnikowia fructicola	Candida diversa	Metschnikowia fructicola	3	30.1	0.75	3	28	3	1.22549	0.268286	0.0563725	-0.25 – 1.006	1	δ	0.555556	-0.889 – 0.889	FALSE
YPDA	7	Candida diversa vs Metschnikowia reukaufii	Candida diversa	Metschnikowia reukaufii	3	30.1	0.75	3	29	1.45	3.97059	0.0463016	0.742647	-0.25 – 1.006	1	δ	1	-1 – 1	FALSE
YPDA	7	Candida diversa vs Pichia kluyveri	Candida diversa	Pichia kluyveri	3	30.1	0.75	6	16	2	5.53846	0.0186029	0.648352	-0.143 – 0.575	1	δ	1	-0.778 – 0.833	FALSE
YPDA	7	Candida diversa vs Pichia guilliermondii	Candida diversa	Pichia guilliermondii	3	30.1	0.75	6	21.55	1.725	5.49153	0.0191089	0.641646	-0.143 – 0.575	1	δ	1	-0.724 – 0.833	FALSE
YPDA	7	Candida diversa vs Pichia manshurica	Candida diversa	Pichia manshurica	3	30.1	0.75	42	24	1.95	8.244	0.00408869	0.168465	-0.023 – 0.094	1	δ	1	-0.603 – 0.556	FALSE
YPDA	7	Candida diversa vs Pichia membranifaciens	Candida diversa	Pichia membranifaciens	3	30.1	0.75	3	15	2	3.97059	0.0463016	0.742647	-0.25 – 1.006	1	δ	1	-1 – 1	FALSE
YPDA	7	Candida diversa vs Saccharomyces bayanus	Candida diversa	Saccharomyces bayanus	3	30.1	0.75	3	11.3	0.7	3.97059	0.0463016	0.742647	-0.25 – 1.006	1	δ	1	-1 – 1	FALSE
YPDA	7	Candida diversa vs Saccharomyces cerevisiae	Candida diversa	Saccharomyces cerevisiae	3	30.1	0.75	51	11.1	1.55	8.36075	0.00383412	0.141553	-0.019 – 0.077	1	δ	1	-0.687 – 0.589	FALSE
YPDA	7	Candida diversa vs Saccharomyces kudriavzevii	Candida diversa	Saccharomyces kudriavzevii	3	30.1	0.75	21	3.2	0.9	7.66667	0.00562503	0.30303	-0.045 – 0.183	0.142848	δ	1	-0.81 – 0.698	FALSE
YPDA	7	Candida diversa vs Saccharomyces paradoxus	Candida diversa	Saccharomyces paradoxus	3	30.1	0.75	63	2.3	0.3	8.65122	0.00326842	0.11955	-0.016 – 0.063	0.00477876	δ	1	-0.725 – 0.657	TRUE
YPDA	7	Candida diversa vs Torulaspora delbruecki	Candida diversa	Torulaspora delbruecki	3	30.1	0.75	21	13.5	1.3	7.59301	0.00585949	0.299682	-0.045 – 0.183	1	δ	1	-0.702 – 0.78	FALSE
YPDA	7	Candida vini vs Candida zemplinina	Candida vini	Candida zemplinina	3	33.1	1.75	3	13.9	1.45	3.85714	0.0495346	0.714286	-0.25 – 1.006	1	δ	1	-1 – 1	FALSE
YPDA	7	Candida vini vs Candida oleophila	Candida vini	Candida oleophila	3	33.1	1.75	3	5	0.45	3.97059	0.0463016	0.742647	-0.25 – 1.006	1	δ	1	-1 – 1	FALSE
YPDA	7	Candida vini vs Debaryomyces hansenii	Candida vini	Debaryomyces hansenii	3	33.1	1.75	3	7.2	1	3.85714	0.0495346	0.714286	-0.25 – 1.006	1	δ	1	-1 – 1	FALSE
YPDA	7	Candida vini vs Hanseniaspora uvarum	Candida vini	Hanseniaspora uvarum	3	33.1	1.75	27	0	0	28.9048	7.60227e-08	0.996601	-0.036 – 0.144	3.00484e-05	δ			TRUE
YPDA	7	Candida vini vs Hanseniaspora opuntiae	Candida vini	Hanseniaspora opuntiae	3	33.1	1.75	3	13.1	0.85	3.85714	0.0495346	0.714286	-0.25 – 1.006	1	δ	1	-1 – 1	FALSE
YPDA	7	Candida vini vs Kazachstania servazzii (S. servazzii)	Candida vini	Kazachstania servazzii (S. servazzii)	3	33.1	1.75	9	2	0.2	6.36429	0.011644	0.536429	-0.1 – 0.402	0.00344687	δ	1	-0.704 – 0.704	TRUE
YPDA	7	Candida vini vs Kluyveromyces dobzhanskii	Candida vini	Kluyveromyces dobzhanskii	3	33.1	1.75	3	4.1	1	3.85714	0.0495346	0.714286	-0.25 – 1.006	1	δ	1	-1 – 1	FALSE
YPDA	7	Candida vini vs Kregervanrija fluxuum	Candida vini	Kregervanrija fluxuum	3	33.1	1.75	3	2.1	0.2	3.97059	0.0463016	0.742647	-0.25 – 1.006	0.0874828	δ	1	-1 – 1	FALSE
YPDA	7	Candida vini vs Lachancea thermotolerans	Candida vini	Lachancea thermotolerans	3	33.1	1.75	18	10.9	1.225	7.39726	0.00653233	0.336698	-0.053 – 0.212	1	δ	1	-0.722 – 0.742	FALSE
YPDA	7	Candida vini vs Metschnikowia pulcherrima	Candida vini	Metschnikowia pulcherrima	3	33.1	1.75	3	32.5	0.8	0.047619	0.827259	-0.238095	-0.25 – 1.006	1	δ	0.111111	-1 – 0.783	FALSE
YPDA	7	Candida vini vs Metschnikowia fructicola	Candida vini	Metschnikowia fructicola	3	33.1	1.75	3	28	3	2.33333	0.12663	0.333333	-0.25 – 1.006	1	δ	0.777778	-1 – 1	FALSE
YPDA	7	Candida vini vs Metschnikowia reukaufii	Candida vini	Metschnikowia reukaufii	3	33.1	1.75	3	29	1.45	3.85714	0.0495346	0.714286	-0.25 – 1.006	1	δ	1	-1 – 1	FALSE
YPDA	7	Candida vini vs Pichia kluyveri	Candida vini	Pichia kluyveri	3	33.1	1.75	6	16	2	5.49153	0.0191089	0.641646	-0.143 – 0.575	1	δ	1	-0.778 – 0.892	FALSE
YPDA	7	Candida vini vs Pichia guilliermondii	Candida vini	Pichia guilliermondii	3	33.1	1.75	6	21.55	1.725	5.44538	0.0196202	0.635054	-0.143 – 0.575	1	δ	1	-0.781 – 0.778	FALSE
YPDA	7	Candida vini vs Pichia manshurica	Candida vini	Pichia manshurica	3	33.1	1.75	42	24	1.95	8.24346	0.00408991	0.168453	-0.023 – 0.094	1	δ	1	-0.684 – 0.683	FALSE
YPDA	7	Candida vini vs Pichia membranifaciens	Candida vini	Pichia membranifaciens	3	33.1	1.75	3	15	2	3.85714	0.0495346	0.714286	-0.25 – 1.006	1	δ	1	-1 – 1	FALSE
YPDA	7	Candida vini vs Saccharomyces bayanus	Candida vini	Saccharomyces bayanus	3	33.1	1.75	3	11.3	0.7	3.85714	0.0495346	0.714286	-0.25 – 1.006	1	δ	1	-0.783 – 1	FALSE
YPDA	7	Candida vini vs Saccharomyces cerevisiae	Candida vini	Saccharomyces cerevisiae	3	33.1	1.75	51	11.1	1.55	8.36043	0.00383479	0.141547	-0.019 – 0.077	1	δ	1	-0.66 – 0.602	FALSE
YPDA	7	Candida vini vs Saccharomyces kudriavzevii	Candida vini	Saccharomyces kudriavzevii	3	33.1	1.75	21	3.2	0.9	7.66329	0.00563557	0.302877	-0.045 – 0.183	0.107806	δ	1	-0.715 – 0.619	FALSE
YPDA	7	Candida vini vs Saccharomyces paradoxus	Candida vini	Saccharomyces paradoxus	3	33.1	1.75	63	2.3	0.3	8.65104	0.00326875	0.119547	-0.016 – 0.063	0.003326	δ	1	-0.614 – 0.688	TRUE
YPDA	7	Candida vini vs Torulaspora delbruecki	Candida vini	Torulaspora delbruecki	3	33.1	1.75	21	13.5	1.3	7.5897	0.00587028	0.299532	-0.045 – 0.183	1	δ	1	-0.778 – 0.746	FALSE
YPDA	7	Candida zemplinina vs Candida oleophila	Candida zemplinina	Candida oleophila	3	13.9	1.45	3	5	0.45	3.97059	0.0463016	0.742647	-0.25 – 1.006	1	δ	1	-1 – 1	FALSE
YPDA	7	Candida zemplinina vs Debaryomyces hansenii	Candida zemplinina	Debaryomyces hansenii	3	13.9	1.45	3	7.2	1	3.85714	0.0495346	0.714286	-0.25 – 1.006	1	δ	1	-1 – 1	FALSE
YPDA	7	Candida zemplinina vs Hanseniaspora uvarum	Candida zemplinina	Hanseniaspora uvarum	3	13.9	1.45	27	0	0	28.9048	7.60227e-08	0.996601	-0.036 – 0.144	0.0435004	δ			TRUE
YPDA	7	Candida zemplinina vs Hanseniaspora opuntiae	Candida zemplinina	Hanseniaspora opuntiae	3	13.9	1.45	3	13.1	0.85	0.047619	0.827259	-0.238095	-0.25 – 1.006	1	δ	0.111111	-1 – 1	FALSE
YPDA	7	Candida zemplinina vs Kazachstania servazzii (S. servazzii)	Candida zemplinina	Kazachstania servazzii (S. servazzii)	3	13.9	1.45	9	2	0.2	6.36429	0.011644	0.536429	-0.1 – 0.402	0.745732	δ	1	-0.704 – 0.706	FALSE
YPDA	7	Candida zemplinina vs Kluyveromyces dobzhanskii	Candida zemplinina	Kluyveromyces dobzhanskii	3	13.9	1.45	3	4.1	1	3.85714	0.0495346	0.714286	-0.25 – 1.006	1	δ	1	-1 – 1	FALSE
YPDA	7	Candida zemplinina vs Kregervanrija fluxuum	Candida zemplinina	Kregervanrija fluxuum	3	13.9	1.45	3	2.1	0.2	3.97059	0.0463016	0.742647	-0.25 – 1.006	1	δ	1	-1 – 1	FALSE
YPDA	7	Candida zemplinina vs Lachancea thermotolerans	Candida zemplinina	Lachancea thermotolerans	3	13.9	1.45	18	10.9	1.225	6.85946	0.00881731	0.308393	-0.053 – 0.212	1	δ	0.962963	-0.686 – 0.704	FALSE
YPDA	7	Candida zemplinina vs Metschnikowia pulcherrima	Candida zemplinina	Metschnikowia pulcherrima	3	13.9	1.45	3	32.5	0.8	3.85714	0.0495346	0.714286	-0.25 – 1.006	1	δ	-1	-1 – 1	FALSE
YPDA	7	Candida zemplinina vs Metschnikowia fructicola	Candida zemplinina	Metschnikowia fructicola	3	13.9	1.45	3	28	3	3.85714	0.0495346	0.714286	-0.25 – 1.006	1	δ	-1	-1 – 1	FALSE
YPDA	7	Candida zemplinina vs Metschnikowia reukaufii	Candida zemplinina	Metschnikowia reukaufii	3	13.9	1.45	3	29	1.45	3.85714	0.0495346	0.714286	-0.25 – 1.006	1	δ	-1	-1 – 1	FALSE
YPDA	7	Candida zemplinina vs Pichia kluyveri	Candida zemplinina	Pichia kluyveri	3	13.9	1.45	6	16	2	2.50435	0.113532	0.214907	-0.143 – 0.575	1	δ	-0.666667	-0.778 – 0.722	FALSE
YPDA	7	Candida zemplinina vs Pichia guilliermondii	Candida zemplinina	Pichia guilliermondii	3	13.9	1.45	6	21.55	1.725	5.44538	0.0196202	0.635054	-0.143 – 0.575	1	δ	-1	-0.833 – 0.722	FALSE
YPDA	7	Candida zemplinina vs Pichia manshurica	Candida zemplinina	Pichia manshurica	3	13.9	1.45	42	24	1.95	8.24346	0.00408991	0.168453	-0.023 – 0.094	1	δ	-1	-0.739 – 0.643	FALSE
YPDA	7	Candida zemplinina vs Pichia membranifaciens	Candida zemplinina	Pichia membranifaciens	3	13.9	1.45	3	15	2	0.784314	0.375825	-0.0539216	-0.25 – 1.006	1	δ	-0.444444	-1 – 1	FALSE
YPDA	7	Candida zemplinina vs Saccharomyces bayanus	Candida zemplinina	Saccharomyces bayanus	3	13.9	1.45	3	11.3	0.7	3.85714	0.0495346	0.714286	-0.25 – 1.006	1	δ	1	-1 – 1	FALSE
YPDA	7	Candida zemplinina vs Saccharomyces cerevisiae	Candida zemplinina	Saccharomyces cerevisiae	3	13.9	1.45	51	11.1	1.55	5.8517	0.015562	0.093302	-0.019 – 0.077	1	δ	0.836601	-0.608 – 0.667	FALSE
YPDA	7	Candida zemplinina vs Saccharomyces kudriavzevii	Candida zemplinina	Saccharomyces kudriavzevii	3	13.9	1.45	21	3.2	0.9	7.66329	0.00563557	0.302877	-0.045 – 0.183	1	δ	1	-0.714 – 0.588	FALSE
YPDA	7	Candida zemplinina vs Saccharomyces paradoxus	Candida zemplinina	Saccharomyces paradoxus	3	13.9	1.45	63	2.3	0.3	8.65104	0.00326875	0.119547	-0.016 – 0.063	1	δ	1	-0.593 – 0.63	FALSE
YPDA	7	Candida zemplinina vs Torulaspora delbruecki	Candida zemplinina	Torulaspora delbruecki	3	13.9	1.45	21	13.5	1.3	0.620651	0.430806	-0.0172431	-0.045 – 0.183	1	δ	0.285714	-0.508 – 0.635	FALSE
YPDA	7	Candida oleophila vs Debaryomyces hansenii	Candida oleophila	Debaryomyces hansenii	3	5	0.45	3	7.2	1	3.97059	0.0463016	0.742647	-0.25 – 1.006	1	δ	-1	-1 – 1	FALSE
YPDA	7	Candida oleophila vs Hanseniaspora uvarum	Candida oleophila	Hanseniaspora uvarum	3	5	0.45	27	0	0	28.9286	7.5097e-08	0.997449	-0.036 – 0.144	1	δ			FALSE
YPDA	7	Candida oleophila vs Hanseniaspora opuntiae	Candida oleophila	Hanseniaspora opuntiae	3	5	0.45	3	13.1	0.85	3.97059	0.0463016	0.742647	-0.25 – 1.006	1	δ	-1	-1 – 1	FALSE
YPDA	7	Candida oleophila vs Kazachstania servazzii (S. servazzii)	Candida oleophila	Kazachstania servazzii (S. servazzii)	3	5	0.45	9	2	0.2	6.3871	0.0114953	0.53871	-0.1 – 0.402	1	δ	1	-0.778 – 0.815	FALSE
YPDA	7	Candida oleophila vs Kluyveromyces dobzhanskii	Candida oleophila	Kluyveromyces dobzhanskii	3	5	0.45	3	4.1	1	0.20202	0.653095	-0.199495	-0.25 – 1.006	1	δ	0.222222	-1 – 1	FALSE
YPDA	7	Candida oleophila vs Kregervanrija fluxuum	Candida oleophila	Kregervanrija fluxuum	3	5	0.45	3	2.1	0.2	4.09091	0.0431144	0.772727	-0.25 – 1.006	1	δ	1	-1 – 1	FALSE
YPDA	7	Candida oleophila vs Lachancea thermotolerans	Candida oleophila	Lachancea thermotolerans	3	5	0.45	18	10.9	1.225	7.40209	0.00651482	0.336952	-0.053 – 0.212	1	δ	-1	-0.724 – 0.723	FALSE
YPDA	7	Candida oleophila vs Metschnikowia pulcherrima	Candida oleophila	Metschnikowia pulcherrima	3	5	0.45	3	32.5	0.8	3.97059	0.0463016	0.742647	-0.25 – 1.006	1	δ	-1	-1 – 1	FALSE
YPDA	7	Candida oleophila vs Metschnikowia fructicola	Candida oleophila	Metschnikowia fructicola	3	5	0.45	3	28	3	3.97059	0.0463016	0.742647	-0.25 – 1.006	1	δ	-1	-1 – 1	FALSE
YPDA	7	Candida oleophila vs Metschnikowia reukaufii	Candida oleophila	Metschnikowia reukaufii	3	5	0.45	3	29	1.45	3.97059	0.0463016	0.742647	-0.25 – 1.006	1	δ	-1	-1 – 1	FALSE
YPDA	7	Candida oleophila vs Pichia kluyveri	Candida oleophila	Pichia kluyveri	3	5	0.45	6	16	2	5.53846	0.0186029	0.648352	-0.143 – 0.575	1	δ	-1	-0.833 – 0.778	FALSE
YPDA	7	Candida oleophila vs Pichia guilliermondii	Candida oleophila	Pichia guilliermondii	3	5	0.45	6	21.55	1.725	5.49153	0.0191089	0.641646	-0.143 – 0.575	1	δ	-1	-0.778 – 0.724	FALSE
YPDA	7	Candida oleophila vs Pichia manshurica	Candida oleophila	Pichia manshurica	3	5	0.45	42	24	1.95	8.244	0.00408869	0.168465	-0.023 – 0.094	1	δ	-1	-0.651 – 0.659	FALSE
YPDA	7	Candida oleophila vs Pichia membranifaciens	Candida oleophila	Pichia membranifaciens	3	5	0.45	3	15	2	3.97059	0.0463016	0.742647	-0.25 – 1.006	1	δ	-1	-1 – 0.667	FALSE
YPDA	7	Candida oleophila vs Saccharomyces bayanus	Candida oleophila	Saccharomyces bayanus	3	5	0.45	3	11.3	0.7	3.97059	0.0463016	0.742647	-0.25 – 1.006	1	δ	-1	-1 – 0.667	FALSE
YPDA	7	Candida oleophila vs Saccharomyces cerevisiae	Candida oleophila	Saccharomyces cerevisiae	3	5	0.45	51	11.1	1.55	7.71786	0.0054677	0.12919	-0.019 – 0.077	1	δ	-0.960784	-0.635 – 0.654	FALSE
YPDA	7	Candida oleophila vs Saccharomyces kudriavzevii	Candida oleophila	Saccharomyces kudriavzevii	3	5	0.45	21	3.2	0.9	7.66667	0.00562503	0.30303	-0.045 – 0.183	1	δ	1	-0.667 – 0.62	FALSE
YPDA	7	Candida oleophila vs Saccharomyces paradoxus	Candida oleophila	Saccharomyces paradoxus	3	5	0.45	63	2.3	0.3	8.65122	0.00326842	0.11955	-0.016 – 0.063	1	δ	1	-0.596 – 0.657	FALSE
YPDA	7	Candida oleophila vs Torulaspora delbruecki	Candida oleophila	Torulaspora delbruecki	3	5	0.45	21	13.5	1.3	7.59301	0.00585949	0.299682	-0.045 – 0.183	1	δ	-1	-0.698 – 0.779	FALSE
YPDA	7	Debaryomyces hansenii vs Hanseniaspora uvarum	Debaryomyces hansenii	Hanseniaspora uvarum	3	7.2	1	27	0	0	28.9048	7.60227e-08	0.996601	-0.036 – 0.144	1	δ			FALSE
YPDA	7	Debaryomyces hansenii vs Hanseniaspora opuntiae	Debaryomyces hansenii	Hanseniaspora opuntiae	3	7.2	1	3	13.1	0.85	3.85714	0.0495346	0.714286	-0.25 – 1.006	1	δ	-1	-1 – 1	FALSE
YPDA	7	Debaryomyces hansenii vs Kazachstania servazzii (S. servazzii)	Debaryomyces hansenii	Kazachstania servazzii (S. servazzii)	3	7.2	1	9	2	0.2	6.36429	0.011644	0.536429	-0.1 – 0.402	1	δ	1	-0.778 – 0.704	FALSE
YPDA	7	Debaryomyces hansenii vs Kluyveromyces dobzhanskii	Debaryomyces hansenii	Kluyveromyces dobzhanskii	3	7.2	1	3	4.1	1	3.85714	0.0495346	0.714286	-0.25 – 1.006	1	δ	1	-1 – 1	FALSE
YPDA	7	Debaryomyces hansenii vs Kregervanrija fluxuum	Debaryomyces hansenii	Kregervanrija fluxuum	3	7.2	1	3	2.1	0.2	3.97059	0.0463016	0.742647	-0.25 – 1.006	1	δ	1	-1 – 1	FALSE
YPDA	7	Debaryomyces hansenii vs Lachancea thermotolerans	Debaryomyces hansenii	Lachancea thermotolerans	3	7.2	1	18	10.9	1.225	7.39726	0.00653233	0.336698	-0.053 – 0.212	1	δ	-1	-0.667 – 0.593	FALSE
YPDA	7	Debaryomyces hansenii vs Metschnikowia pulcherrima	Debaryomyces hansenii	Metschnikowia pulcherrima	3	7.2	1	3	32.5	0.8	3.85714	0.0495346	0.714286	-0.25 – 1.006	1	δ	-1	-1 – 0.778	FALSE
YPDA	7	Debaryomyces hansenii vs Metschnikowia fructicola	Debaryomyces hansenii	Metschnikowia fructicola	3	7.2	1	3	28	3	3.85714	0.0495346	0.714286	-0.25 – 1.006	1	δ	-1	-1 – 1	FALSE
YPDA	7	Debaryomyces hansenii vs Metschnikowia reukaufii	Debaryomyces hansenii	Metschnikowia reukaufii	3	7.2	1	3	29	1.45	3.85714	0.0495346	0.714286	-0.25 – 1.006	1	δ	-1	-1 – 1	FALSE
YPDA	7	Debaryomyces hansenii vs Pichia kluyveri	Debaryomyces hansenii	Pichia kluyveri	3	7.2	1	6	16	2	5.49153	0.0191089	0.641646	-0.143 – 0.575	1	δ	-1	-0.724 – 0.778	FALSE
YPDA	7	Debaryomyces hansenii vs Pichia guilliermondii	Debaryomyces hansenii	Pichia guilliermondii	3	7.2	1	6	21.55	1.725	5.44538	0.0196202	0.635054	-0.143 – 0.575	1	δ	-1	-0.725 – 0.781	FALSE
YPDA	7	Debaryomyces hansenii vs Pichia manshurica	Debaryomyces hansenii	Pichia manshurica	3	7.2	1	42	24	1.95	8.24346	0.00408991	0.168453	-0.023 – 0.094	1	δ	-1	-0.604 – 0.659	FALSE
YPDA	7	Debaryomyces hansenii vs Pichia membranifaciens	Debaryomyces hansenii	Pichia membranifaciens	3	7.2	1	3	15	2	3.85714	0.0495346	0.714286	-0.25 – 1.006	1	δ	-1	-1 – 1	FALSE
YPDA	7	Debaryomyces hansenii vs Saccharomyces bayanus	Debaryomyces hansenii	Saccharomyces bayanus	3	7.2	1	3	11.3	0.7	3.85714	0.0495346	0.714286	-0.25 – 1.006	1	δ	-1	-1 – 1	FALSE
YPDA	7	Debaryomyces hansenii vs Saccharomyces cerevisiae	Debaryomyces hansenii	Saccharomyces cerevisiae	3	7.2	1	51	11.1	1.55	6.70327	0.0096236	0.109678	-0.019 – 0.077	1	δ	-0.895425	-0.595 – 0.726	FALSE
YPDA	7	Debaryomyces hansenii vs Saccharomyces kudriavzevii	Debaryomyces hansenii	Saccharomyces kudriavzevii	3	7.2	1	21	3.2	0.9	7.66329	0.00563557	0.302877	-0.045 – 0.183	1	δ	1	-0.572 – 0.621	FALSE
YPDA	7	Debaryomyces hansenii vs Saccharomyces paradoxus	Debaryomyces hansenii	Saccharomyces paradoxus	3	7.2	1	63	2.3	0.3	8.65104	0.00326875	0.119547	-0.016 – 0.063	1	δ	1	-0.694 – 0.635	FALSE
YPDA	7	Debaryomyces hansenii vs Torulaspora delbruecki	Debaryomyces hansenii	Torulaspora delbruecki	3	7.2	1	21	13.5	1.3	7.5897	0.00587028	0.299532	-0.045 – 0.183	1	δ	-1	-0.746 – 0.683	FALSE
YPDA	7	Hanseniaspora uvarum vs Hanseniaspora opuntiae	Hanseniaspora uvarum	Hanseniaspora opuntiae	27	0	0	3	13.1	0.85	28.9048	7.60227e-08	0.996601	-0.036 – 0.144	0.061376	δ			FALSE
YPDA	7	Hanseniaspora uvarum vs Kazachstania servazzii (S. servazzii)	Hanseniaspora uvarum	Kazachstania servazzii (S. servazzii)	27	0	0	9	2	0.2	34.111	5.20572e-09	0.973852	-0.029 – 0.118	1	δ			FALSE
YPDA	7	Hanseniaspora uvarum vs Kluyveromyces dobzhanskii	Hanseniaspora uvarum	Kluyveromyces dobzhanskii	27	0	0	3	4.1	1	28.9048	7.60227e-08	0.996601	-0.036 – 0.144	1	δ			FALSE
YPDA	7	Hanseniaspora uvarum vs Kregervanrija fluxuum	Hanseniaspora uvarum	Kregervanrija fluxuum	27	0	0	3	2.1	0.2	28.9286	7.5097e-08	0.997449	-0.036 – 0.144	1	δ			FALSE
YPDA	7	Hanseniaspora uvarum vs Lachancea thermotolerans	Hanseniaspora uvarum	Lachancea thermotolerans	27	0	0	18	10.9	1.225	40.4421	2.02527e-10	0.917259	-0.023 – 0.094	6.81844e-06	δ			TRUE
YPDA	7	Hanseniaspora uvarum vs Metschnikowia pulcherrima	Hanseniaspora uvarum	Metschnikowia pulcherrima	27	0	0	3	32.5	0.8	28.9048	7.60227e-08	0.996601	-0.036 – 0.144	2.91537e-05	δ			TRUE
YPDA	7	Hanseniaspora uvarum vs Metschnikowia fructicola	Hanseniaspora uvarum	Metschnikowia fructicola	27	0	0	3	28	3	28.9048	7.60227e-08	0.996601	-0.036 – 0.144	8.44115e-05	δ			TRUE
YPDA	7	Hanseniaspora uvarum vs Metschnikowia reukaufii	Hanseniaspora uvarum	Metschnikowia reukaufii	27	0	0	3	29	1.45	28.9048	7.60227e-08	0.996601	-0.036 – 0.144	6.85032e-05	δ			TRUE
YPDA	7	Hanseniaspora uvarum vs Pichia kluyveri	Hanseniaspora uvarum	Pichia kluyveri	27	0	0	6	16	2	31.6098	1.8848e-08	0.987411	-0.032 – 0.13	1.58268e-05	δ			TRUE
YPDA	7	Hanseniaspora uvarum vs Pichia guilliermondii	Hanseniaspora uvarum	Pichia guilliermondii	27	0	0	6	21.55	1.725	31.5981	1.89617e-08	0.987035	-0.032 – 0.13	1.38915e-06	δ			TRUE
YPDA	7	Hanseniaspora uvarum vs Pichia manshurica	Hanseniaspora uvarum	Pichia manshurica	27	0	0	42	24	1.95	51.7419	6.32959e-13	0.757343	-0.015 – 0.06	8.66862e-29	δ			TRUE
YPDA	7	Hanseniaspora uvarum vs Pichia membranifaciens	Hanseniaspora uvarum	Pichia membranifaciens	27	0	0	3	15	2	28.9048	7.60227e-08	0.996601	-0.036 – 0.144	0.0220266	δ			TRUE
YPDA	7	Hanseniaspora uvarum vs Saccharomyces bayanus	Hanseniaspora uvarum	Saccharomyces bayanus	27	0	0	3	11.3	0.7	28.9048	7.60227e-08	0.996601	-0.036 – 0.144	0.805297	δ			FALSE
YPDA	7	Hanseniaspora uvarum vs Saccharomyces cerevisiae	Hanseniaspora uvarum	Saccharomyces cerevisiae	27	0	0	51	11.1	1.55	54.5849	1.48878e-13	0.705064	-0.013 – 0.053	5.07115e-11	δ			TRUE
YPDA	7	Hanseniaspora uvarum vs Saccharomyces kudriavzevii	Hanseniaspora uvarum	Saccharomyces kudriavzevii	27	0	0	21	3.2	0.9	42.3084	7.79572e-11	0.898009	-0.022 – 0.087	0.0657401	δ			FALSE
YPDA	7	Hanseniaspora uvarum vs Saccharomyces paradoxus	Hanseniaspora uvarum	Saccharomyces paradoxus	27	0	0	63	2.3	0.3	58.144	2.43611e-14	0.649364	-0.011 – 0.046	1	δ			FALSE
YPDA	7	Hanseniaspora uvarum vs Torulaspora delbruecki	Hanseniaspora uvarum	Torulaspora delbruecki	27	0	0	21	13.5	1.3	42.2469	8.04469e-11	0.896672	-0.022 – 0.087	7.01396e-12	δ			TRUE
YPDA	7	Hanseniaspora opuntiae vs Kazachstania servazzii (S. servazzii)	Hanseniaspora opuntiae	Kazachstania servazzii (S. servazzii)	3	13.1	0.85	9	2	0.2	6.36429	0.011644	0.536429	-0.1 – 0.402	0.958031	δ	1	-0.781 – 0.778	FALSE
YPDA	7	Hanseniaspora opuntiae vs Kluyveromyces dobzhanskii	Hanseniaspora opuntiae	Kluyveromyces dobzhanskii	3	13.1	0.85	3	4.1	1	3.85714	0.0495346	0.714286	-0.25 – 1.006	1	δ	1	-1 – 1	FALSE
YPDA	7	Hanseniaspora opuntiae vs Kregervanrija fluxuum	Hanseniaspora opuntiae	Kregervanrija fluxuum	3	13.1	0.85	3	2.1	0.2	3.97059	0.0463016	0.742647	-0.25 – 1.006	1	δ	1	-1 – 1	FALSE
YPDA	7	Hanseniaspora opuntiae vs Lachancea thermotolerans	Hanseniaspora opuntiae	Lachancea thermotolerans	3	13.1	0.85	18	10.9	1.225	7.39726	0.00653233	0.336698	-0.053 – 0.212	1	δ	1	-0.649 – 0.779	FALSE
YPDA	7	Hanseniaspora opuntiae vs Metschnikowia pulcherrima	Hanseniaspora opuntiae	Metschnikowia pulcherrima	3	13.1	0.85	3	32.5	0.8	3.85714	0.0495346	0.714286	-0.25 – 1.006	1	δ	-1	-1 – 1	FALSE
YPDA	7	Hanseniaspora opuntiae vs Metschnikowia fructicola	Hanseniaspora opuntiae	Metschnikowia fructicola	3	13.1	0.85	3	28	3	3.85714	0.0495346	0.714286	-0.25 – 1.006	1	δ	-1	-1 – 1	FALSE
YPDA	7	Hanseniaspora opuntiae vs Metschnikowia reukaufii	Hanseniaspora opuntiae	Metschnikowia reukaufii	3	13.1	0.85	3	29	1.45	3.85714	0.0495346	0.714286	-0.25 – 1.006	1	δ	-1	-1 – 1	FALSE
YPDA	7	Hanseniaspora opuntiae vs Pichia kluyveri	Hanseniaspora opuntiae	Pichia kluyveri	3	13.1	0.85	6	16	2	3.32203	0.0683572	0.331719	-0.143 – 0.575	1	δ	-0.777778	-0.889 – 0.778	FALSE
YPDA	7	Hanseniaspora opuntiae vs Pichia guilliermondii	Hanseniaspora opuntiae	Pichia guilliermondii	3	13.1	0.85	6	21.55	1.725	5.44538	0.0196202	0.635054	-0.143 – 0.575	1	δ	-1	-0.833 – 0.778	FALSE
YPDA	7	Hanseniaspora opuntiae vs Pichia manshurica	Hanseniaspora opuntiae	Pichia manshurica	3	13.1	0.85	42	24	1.95	8.24346	0.00408991	0.168453	-0.023 – 0.094	1	δ	-1	-0.714 – 0.612	FALSE
YPDA	7	Hanseniaspora opuntiae vs Pichia membranifaciens	Hanseniaspora opuntiae	Pichia membranifaciens	3	13.1	0.85	3	15	2	1.19048	0.275234	0.047619	-0.25 – 1.006	1	δ	-0.555556	-1 – 1	FALSE
YPDA	7	Hanseniaspora opuntiae vs Saccharomyces bayanus	Hanseniaspora opuntiae	Saccharomyces bayanus	3	13.1	0.85	3	11.3	0.7	3.85714	0.0495346	0.714286	-0.25 – 1.006	1	δ	1	-1 – 0.783	FALSE
YPDA	7	Hanseniaspora opuntiae vs Saccharomyces cerevisiae	Hanseniaspora opuntiae	Saccharomyces cerevisiae	3	13.1	0.85	51	11.1	1.55	4.80594	0.0283618	0.0731912	-0.019 – 0.077	1	δ	0.75817	-0.615 – 0.647	FALSE
YPDA	7	Hanseniaspora opuntiae vs Saccharomyces kudriavzevii	Hanseniaspora opuntiae	Saccharomyces kudriavzevii	3	13.1	0.85	21	3.2	0.9	7.66329	0.00563557	0.302877	-0.045 – 0.183	1	δ	1	-0.714 – 0.715	FALSE
YPDA	7	Hanseniaspora opuntiae vs Saccharomyces paradoxus	Hanseniaspora opuntiae	Saccharomyces paradoxus	3	13.1	0.85	63	2.3	0.3	8.65104	0.00326875	0.119547	-0.016 – 0.063	1	δ	1	-0.715 – 0.699	FALSE
YPDA	7	Hanseniaspora opuntiae vs Torulaspora delbruecki	Hanseniaspora opuntiae	Torulaspora delbruecki	3	13.1	0.85	21	13.5	1.3	0.0307166	0.860874	-0.0440583	-0.045 – 0.183	1	δ	0.0634921	-0.699 – 0.636	FALSE
YPDA	7	Kazachstania servazzii (S. servazzii) vs Kluyveromyces dobzhanskii	Kazachstania servazzii (S. servazzii)	Kluyveromyces dobzhanskii	9	2	0.2	3	4.1	1	6.36429	0.011644	0.536429	-0.1 – 0.402	1	δ	-1	-0.778 – 0.778	FALSE
YPDA	7	Kazachstania servazzii (S. servazzii) vs Kregervanrija fluxuum	Kazachstania servazzii (S. servazzii)	Kregervanrija fluxuum	9	2	0.2	3	2.1	0.2	0.00925926	0.923342	-0.0990741	-0.1 – 0.402	1	δ	0.037037	-0.778 – 0.778	FALSE
YPDA	7	Kazachstania servazzii (S. servazzii) vs Lachancea thermotolerans	Kazachstania servazzii (S. servazzii)	Lachancea thermotolerans	9	2	0.2	18	10.9	1.225	17.4263	2.98666e-05	0.657052	-0.04 – 0.161	0.18465	δ	-1	-0.438 – 0.488	FALSE
YPDA	7	Kazachstania servazzii (S. servazzii) vs Metschnikowia pulcherrima	Kazachstania servazzii (S. servazzii)	Metschnikowia pulcherrima	9	2	0.2	3	32.5	0.8	6.36429	0.011644	0.536429	-0.1 – 0.402	0.00337187	δ	-1	-0.704 – 0.704	TRUE
YPDA	7	Kazachstania servazzii (S. servazzii) vs Metschnikowia fructicola	Kazachstania servazzii (S. servazzii)	Metschnikowia fructicola	9	2	0.2	3	28	3	6.36429	0.011644	0.536429	-0.1 – 0.402	0.00741801	δ	-1	-0.778 – 0.781	TRUE
YPDA	7	Kazachstania servazzii (S. servazzii) vs Metschnikowia reukaufii	Kazachstania servazzii (S. servazzii)	Metschnikowia reukaufii	9	2	0.2	3	29	1.45	6.36429	0.011644	0.536429	-0.1 – 0.402	0.00638549	δ	-1	-0.778 – 0.668	TRUE
YPDA	7	Kazachstania servazzii (S. servazzii) vs Pichia kluyveri	Kazachstania servazzii (S. servazzii)	Pichia kluyveri	9	2	0.2	6	16	2	10.2717	0.00135083	0.713211	-0.077 – 0.31	0.0141352	δ	-1	-0.575 – 0.65	TRUE
YPDA	7	Kazachstania servazzii (S. servazzii) vs Pichia guilliermondii	Kazachstania servazzii (S. servazzii)	Pichia guilliermondii	9	2	0.2	6	21.55	1.725	10.2532	0.0013645	0.711782	-0.077 – 0.31	0.00303529	δ	-1	-0.594 – 0.63	TRUE
YPDA	7	Kazachstania servazzii (S. servazzii) vs Pichia manshurica	Kazachstania servazzii (S. servazzii)	Pichia manshurica	9	2	0.2	42	24	1.95	21.8611	2.93115e-06	0.425737	-0.02 – 0.082	1.27913e-09	δ	-1	-0.447 – 0.423	TRUE
YPDA	7	Kazachstania servazzii (S. servazzii) vs Pichia membranifaciens	Kazachstania servazzii (S. servazzii)	Pichia membranifaciens	9	2	0.2	3	15	2	6.36429	0.011644	0.536429	-0.1 – 0.402	0.457641	δ	-1	-0.78 – 0.778	FALSE
YPDA	7	Kazachstania servazzii (S. servazzii) vs Saccharomyces bayanus	Kazachstania servazzii (S. servazzii)	Saccharomyces bayanus	9	2	0.2	3	11.3	0.7	6.36429	0.011644	0.536429	-0.1 – 0.402	1	δ	-1	-0.778 – 0.778	FALSE
YPDA	7	Kazachstania servazzii (S. servazzii) vs Saccharomyces cerevisiae	Kazachstania servazzii (S. servazzii)	Saccharomyces cerevisiae	9	2	0.2	51	11.1	1.55	20.8687	4.9186e-06	0.342564	-0.017 – 0.069	0.0201984	δ	-0.960784	-0.319 – 0.453	TRUE
YPDA	7	Kazachstania servazzii (S. servazzii) vs Saccharomyces kudriavzevii	Kazachstania servazzii (S. servazzii)	Saccharomyces kudriavzevii	9	2	0.2	21	3.2	0.9	17.5028	2.86882e-05	0.589386	-0.036 – 0.144	1	δ	-0.973545	-0.456 – 0.466	FALSE
YPDA	7	Kazachstania servazzii (S. servazzii) vs Saccharomyces paradoxus	Kazachstania servazzii (S. servazzii)	Saccharomyces paradoxus	9	2	0.2	63	2.3	0.3	13.0463	0.000303879	0.17209	-0.014 – 0.057	1	δ	-0.740741	-0.4 – 0.401	FALSE
YPDA	7	Kazachstania servazzii (S. servazzii) vs Torulaspora delbruecki	Kazachstania servazzii (S. servazzii)	Torulaspora delbruecki	9	2	0.2	21	13.5	1.3	18.3516	1.83668e-05	0.619699	-0.036 – 0.144	0.000554628	δ	-1	-0.424 – 0.472	TRUE
YPDA	7	Kluyveromyces dobzhanskii vs Kregervanrija fluxuum	Kluyveromyces dobzhanskii	Kregervanrija fluxuum	3	4.1	1	3	2.1	0.2	3.97059	0.0463016	0.742647	-0.25 – 1.006	1	δ	1	-1 – 1	FALSE
YPDA	7	Kluyveromyces dobzhanskii vs Lachancea thermotolerans	Kluyveromyces dobzhanskii	Lachancea thermotolerans	3	4.1	1	18	10.9	1.225	7.39726	0.00653233	0.336698	-0.053 – 0.212	1	δ	-1	-0.743 – 0.632	FALSE
YPDA	7	Kluyveromyces dobzhanskii vs Metschnikowia pulcherrima	Kluyveromyces dobzhanskii	Metschnikowia pulcherrima	3	4.1	1	3	32.5	0.8	3.85714	0.0495346	0.714286	-0.25 – 1.006	1	δ	-1	-1 – 1	FALSE
YPDA	7	Kluyveromyces dobzhanskii vs Metschnikowia fructicola	Kluyveromyces dobzhanskii	Metschnikowia fructicola	3	4.1	1	3	28	3	3.85714	0.0495346	0.714286	-0.25 – 1.006	1	δ	-1	-1 – 1	FALSE
YPDA	7	Kluyveromyces dobzhanskii vs Metschnikowia reukaufii	Kluyveromyces dobzhanskii	Metschnikowia reukaufii	3	4.1	1	3	29	1.45	3.85714	0.0495346	0.714286	-0.25 – 1.006	1	δ	-1	-1 – 1	FALSE
YPDA	7	Kluyveromyces dobzhanskii vs Pichia kluyveri	Kluyveromyces dobzhanskii	Pichia kluyveri	3	4.1	1	6	16	2	5.49153	0.0191089	0.641646	-0.143 – 0.575	1	δ	-1	-0.778 – 0.783	FALSE
YPDA	7	Kluyveromyces dobzhanskii vs Pichia guilliermondii	Kluyveromyces dobzhanskii	Pichia guilliermondii	3	4.1	1	6	21.55	1.725	5.44538	0.0196202	0.635054	-0.143 – 0.575	1	δ	-1	-0.833 – 0.783	FALSE
YPDA	7	Kluyveromyces dobzhanskii vs Pichia manshurica	Kluyveromyces dobzhanskii	Pichia manshurica	3	4.1	1	42	24	1.95	8.24346	0.00408991	0.168453	-0.023 – 0.094	1	δ	-1	-0.747 – 0.612	FALSE
YPDA	7	Kluyveromyces dobzhanskii vs Pichia membranifaciens	Kluyveromyces dobzhanskii	Pichia membranifaciens	3	4.1	1	3	15	2	3.85714	0.0495346	0.714286	-0.25 – 1.006	1	δ	-1	-1 – 0.778	FALSE
YPDA	7	Kluyveromyces dobzhanskii vs Saccharomyces bayanus	Kluyveromyces dobzhanskii	Saccharomyces bayanus	3	4.1	1	3	11.3	0.7	3.85714	0.0495346	0.714286	-0.25 – 1.006	1	δ	-1	-1 – 1	FALSE
YPDA	7	Kluyveromyces dobzhanskii vs Saccharomyces cerevisiae	Kluyveromyces dobzhanskii	Saccharomyces cerevisiae	3	4.1	1	51	11.1	1.55	7.509	0.00613916	0.125173	-0.019 – 0.077	1	δ	-0.947712	-0.539 – 0.654	FALSE
YPDA	7	Kluyveromyces dobzhanskii vs Saccharomyces kudriavzevii	Kluyveromyces dobzhanskii	Saccharomyces kudriavzevii	3	4.1	1	21	3.2	0.9	7.66329	0.00563557	0.302877	-0.045 – 0.183	1	δ	1	-0.667 – 0.652	FALSE
YPDA	7	Kluyveromyces dobzhanskii vs Saccharomyces paradoxus	Kluyveromyces dobzhanskii	Saccharomyces paradoxus	3	4.1	1	63	2.3	0.3	8.65104	0.00326875	0.119547	-0.016 – 0.063	1	δ	1	-0.693 – 0.615	FALSE
YPDA	7	Kluyveromyces dobzhanskii vs Torulaspora delbruecki	Kluyveromyces dobzhanskii	Torulaspora delbruecki	3	4.1	1	21	13.5	1.3	7.5897	0.00587028	0.299532	-0.045 – 0.183	1	δ	-1	-0.763 – 0.651	FALSE
YPDA	7	Kregervanrija fluxuum vs Lachancea thermotolerans	Kregervanrija fluxuum	Lachancea thermotolerans	3	2.1	0.2	18	10.9	1.225	7.40209	0.00651482	0.336952	-0.053 – 0.212	1	δ	-1	-0.612 – 0.705	FALSE
YPDA	7	Kregervanrija fluxuum vs Metschnikowia pulcherrima	Kregervanrija fluxuum	Metschnikowia pulcherrima	3	2.1	0.2	3	32.5	0.8	3.97059	0.0463016	0.742647	-0.25 – 1.006	0.0863069	δ	-1	-0.675 – 1	FALSE
YPDA	7	Kregervanrija fluxuum vs Metschnikowia fructicola	Kregervanrija fluxuum	Metschnikowia fructicola	3	2.1	0.2	3	28	3	3.97059	0.0463016	0.742647	-0.25 – 1.006	0.146686	δ	-1	-1 – 1	FALSE
YPDA	7	Kregervanrija fluxuum vs Metschnikowia reukaufii	Kregervanrija fluxuum	Metschnikowia reukaufii	3	2.1	0.2	3	29	1.45	3.97059	0.0463016	0.742647	-0.25 – 1.006	0.132471	δ	-1	-1 – 1	FALSE
YPDA	7	Kregervanrija fluxuum vs Pichia kluyveri	Kregervanrija fluxuum	Pichia kluyveri	3	2.1	0.2	6	16	2	5.53846	0.0186029	0.648352	-0.143 – 0.575	0.589742	δ	-1	-0.667 – 0.778	FALSE
YPDA	7	Kregervanrija fluxuum vs Pichia guilliermondii	Kregervanrija fluxuum	Pichia guilliermondii	3	2.1	0.2	6	21.55	1.725	5.49153	0.0191089	0.641646	-0.143 – 0.575	0.239276	δ	-1	-0.778 – 0.724	FALSE
YPDA	7	Kregervanrija fluxuum vs Pichia manshurica	Kregervanrija fluxuum	Pichia manshurica	3	2.1	0.2	42	24	1.95	8.244	0.00408869	0.168465	-0.023 – 0.094	0.0052326	δ	-1	-0.747 – 0.628	TRUE
YPDA	7	Kregervanrija fluxuum vs Pichia membranifaciens	Kregervanrija fluxuum	Pichia membranifaciens	3	2.1	0.2	3	15	2	3.97059	0.0463016	0.742647	-0.25 – 1.006	1	δ	-1	-1 – 1	FALSE
YPDA	7	Kregervanrija fluxuum vs Saccharomyces bayanus	Kregervanrija fluxuum	Saccharomyces bayanus	3	2.1	0.2	3	11.3	0.7	3.97059	0.0463016	0.742647	-0.25 – 1.006	1	δ	-1	-1 – 1	FALSE
YPDA	7	Kregervanrija fluxuum vs Saccharomyces cerevisiae	Kregervanrija fluxuum	Saccharomyces cerevisiae	3	2.1	0.2	51	11.1	1.55	7.82352	0.00515705	0.131222	-0.019 – 0.077	1	δ	-0.96732	-0.811 – 0.634	FALSE
YPDA	7	Kregervanrija fluxuum vs Saccharomyces kudriavzevii	Kregervanrija fluxuum	Saccharomyces kudriavzevii	3	2.1	0.2	21	3.2	0.9	7.19714	0.00730198	0.281688	-0.045 – 0.183	1	δ	-0.968254	-0.731 – 0.635	FALSE
YPDA	7	Kregervanrija fluxuum vs Saccharomyces paradoxus	Kregervanrija fluxuum	Saccharomyces paradoxus	3	2.1	0.2	63	2.3	0.3	4.95336	0.02604	0.0617713	-0.016 – 0.063	1	δ	-0.756614	-0.63 – 0.625	FALSE
YPDA	7	Kregervanrija fluxuum vs Torulaspora delbruecki	Kregervanrija fluxuum	Torulaspora delbruecki	3	2.1	0.2	21	13.5	1.3	7.59301	0.00585949	0.299682	-0.045 – 0.183	0.481403	δ	-1	-0.746 – 0.621	FALSE
YPDA	7	Lachancea thermotolerans vs Metschnikowia pulcherrima	Lachancea thermotolerans	Metschnikowia pulcherrima	18	10.9	1.225	3	32.5	0.8	7.39726	0.00653233	0.336698	-0.053 – 0.212	1	δ	-1	-0.648 – 0.685	FALSE
YPDA	7	Lachancea thermotolerans vs Metschnikowia fructicola	Lachancea thermotolerans	Metschnikowia fructicola	18	10.9	1.225	3	28	3	7.39726	0.00653233	0.336698	-0.053 – 0.212	1	δ	-1	-0.779 – 0.779	FALSE
YPDA	7	Lachancea thermotolerans vs Metschnikowia reukaufii	Lachancea thermotolerans	Metschnikowia reukaufii	18	10.9	1.225	3	29	1.45	7.39726	0.00653233	0.336698	-0.053 – 0.212	1	δ	-1	-0.667 – 0.741	FALSE
YPDA	7	Lachancea thermotolerans vs Pichia kluyveri	Lachancea thermotolerans	Pichia kluyveri	18	10.9	1.225	6	16	2	13.0109	0.000309681	0.545951	-0.045 – 0.183	1	δ	-1	-0.565 – 0.537	FALSE
YPDA	7	Lachancea thermotolerans vs Pichia guilliermondii	Lachancea thermotolerans	Pichia guilliermondii	18	10.9	1.225	6	21.55	1.725	13.0052	0.000310621	0.545693	-0.045 – 0.183	1	δ	-1	-0.574 – 0.556	FALSE
YPDA	7	Lachancea thermotolerans vs Pichia manshurica	Lachancea thermotolerans	Pichia manshurica	18	10.9	1.225	42	24	1.95	37.2372	1.04597e-09	0.62478	-0.017 – 0.069	0.00872131	δ	-1	-0.32 – 0.32	TRUE
YPDA	7	Lachancea thermotolerans vs Pichia membranifaciens	Lachancea thermotolerans	Pichia membranifaciens	18	10.9	1.225	3	15	2	7.39726	0.00653233	0.336698	-0.053 – 0.212	1	δ	-1	-0.649 – 0.649	FALSE
YPDA	7	Lachancea thermotolerans vs Saccharomyces bayanus	Lachancea thermotolerans	Saccharomyces bayanus	18	10.9	1.225	3	11.3	0.7	0.821918	0.36462	-0.00937275	-0.053 – 0.212	1	δ	-0.333333	-0.667 – 0.686	FALSE
YPDA	7	Lachancea thermotolerans vs Saccharomyces cerevisiae	Lachancea thermotolerans	Saccharomyces cerevisiae	18	10.9	1.225	51	11.1	1.55	0.467588	0.494099	-0.00794645	-0.015 – 0.06	1	δ	-0.108932	-0.278 – 0.302	FALSE
YPDA	7	Lachancea thermotolerans vs Saccharomyces kudriavzevii	Lachancea thermotolerans	Saccharomyces kudriavzevii	18	10.9	1.225	21	3.2	0.9	28.4595	9.56811e-08	0.742148	-0.027 – 0.109	1	δ	1	-0.416 – 0.363	FALSE
YPDA	7	Lachancea thermotolerans vs Saccharomyces paradoxus	Lachancea thermotolerans	Saccharomyces paradoxus	18	10.9	1.225	63	2.3	0.3	41.9856	9.1948e-11	0.518805	-0.013 – 0.051	0.0224154	δ	1	-0.298 – 0.323	TRUE
YPDA	7	Lachancea thermotolerans vs Torulaspora delbruecki	Lachancea thermotolerans	Torulaspora delbruecki	18	10.9	1.225	21	13.5	1.3	25.9098	3.5775e-07	0.673238	-0.027 – 0.109	1	δ	-0.955026	-0.386 – 0.389	FALSE
YPDA	7	Metschnikowia pulcherrima vs Metschnikowia fructicola	Metschnikowia pulcherrima	Metschnikowia fructicola	3	32.5	0.8	3	28	3	3.85714	0.0495346	0.714286	-0.25 – 1.006	1	δ	1	-1 – 1	FALSE
YPDA	7	Metschnikowia pulcherrima vs Metschnikowia reukaufii	Metschnikowia pulcherrima	Metschnikowia reukaufii	3	32.5	0.8	3	29	1.45	3.85714	0.0495346	0.714286	-0.25 – 1.006	1	δ	1	-1 – 1	FALSE
YPDA	7	Metschnikowia pulcherrima vs Pichia kluyveri	Metschnikowia pulcherrima	Pichia kluyveri	3	32.5	0.8	6	16	2	5.49153	0.0191089	0.641646	-0.143 – 0.575	1	δ	1	-0.783 – 0.889	FALSE
YPDA	7	Metschnikowia pulcherrima vs Pichia guilliermondii	Metschnikowia pulcherrima	Pichia guilliermondii	3	32.5	0.8	6	21.55	1.725	5.44538	0.0196202	0.635054	-0.143 – 0.575	1	δ	1	-0.724 – 0.781	FALSE
YPDA	7	Metschnikowia pulcherrima vs Pichia manshurica	Metschnikowia pulcherrima	Pichia manshurica	3	32.5	0.8	42	24	1.95	8.24346	0.00408991	0.168453	-0.023 – 0.094	1	δ	1	-0.62 – 0.699	FALSE
YPDA	7	Metschnikowia pulcherrima vs Pichia membranifaciens	Metschnikowia pulcherrima	Pichia membranifaciens	3	32.5	0.8	3	15	2	3.85714	0.0495346	0.714286	-0.25 – 1.006	1	δ	1	-1 – 1	FALSE
YPDA	7	Metschnikowia pulcherrima vs Saccharomyces bayanus	Metschnikowia pulcherrima	Saccharomyces bayanus	3	32.5	0.8	3	11.3	0.7	3.85714	0.0495346	0.714286	-0.25 – 1.006	1	δ	1	-1 – 1	FALSE
YPDA	7	Metschnikowia pulcherrima vs Saccharomyces cerevisiae	Metschnikowia pulcherrima	Saccharomyces cerevisiae	3	32.5	0.8	51	11.1	1.55	8.36043	0.00383479	0.141547	-0.019 – 0.077	1	δ	1	-0.615 – 0.597	FALSE
YPDA	7	Metschnikowia pulcherrima vs Saccharomyces kudriavzevii	Metschnikowia pulcherrima	Saccharomyces kudriavzevii	3	32.5	0.8	21	3.2	0.9	7.66329	0.00563557	0.302877	-0.045 – 0.183	0.105796	δ	1	-0.714 – 0.714	FALSE
YPDA	7	Metschnikowia pulcherrima vs Saccharomyces paradoxus	Metschnikowia pulcherrima	Saccharomyces paradoxus	3	32.5	0.8	63	2.3	0.3	8.65104	0.00326875	0.119547	-0.016 – 0.063	0.00324268	δ	1	-0.614 – 0.64	TRUE
YPDA	7	Metschnikowia pulcherrima vs Torulaspora delbruecki	Metschnikowia pulcherrima	Torulaspora delbruecki	3	32.5	0.8	21	13.5	1.3	7.5897	0.00587028	0.299532	-0.045 – 0.183	1	δ	1	-0.652 – 0.762	FALSE
YPDA	7	Metschnikowia fructicola vs Metschnikowia reukaufii	Metschnikowia fructicola	Metschnikowia reukaufii	3	28	3	3	29	1.45	0.047619	0.827259	-0.238095	-0.25 – 1.006	1	δ	-0.111111	-1 – 1	FALSE
YPDA	7	Metschnikowia fructicola vs Pichia kluyveri	Metschnikowia fructicola	Pichia kluyveri	3	28	3	6	16	2	5.49153	0.0191089	0.641646	-0.143 – 0.575	1	δ	1	-0.778 – 0.778	FALSE
YPDA	7	Metschnikowia fructicola vs Pichia guilliermondii	Metschnikowia fructicola	Pichia guilliermondii	3	28	3	6	21.55	1.725	5.44538	0.0196202	0.635054	-0.143 – 0.575	1	δ	1	-0.669 – 0.778	FALSE
YPDA	7	Metschnikowia fructicola vs Pichia manshurica	Metschnikowia fructicola	Pichia manshurica	3	28	3	42	24	1.95	6.17154	0.0129822	0.120268	-0.023 – 0.094	1	δ	0.865079	-0.635 – 0.683	FALSE
YPDA	7	Metschnikowia fructicola vs Pichia membranifaciens	Metschnikowia fructicola	Pichia membranifaciens	3	28	3	3	15	2	3.85714	0.0495346	0.714286	-0.25 – 1.006	1	δ	1	-1 – 1	FALSE
YPDA	7	Metschnikowia fructicola vs Saccharomyces bayanus	Metschnikowia fructicola	Saccharomyces bayanus	3	28	3	3	11.3	0.7	3.85714	0.0495346	0.714286	-0.25 – 1.006	1	δ	1	-1 – 1	FALSE
YPDA	7	Metschnikowia fructicola vs Saccharomyces cerevisiae	Metschnikowia fructicola	Saccharomyces cerevisiae	3	28	3	51	11.1	1.55	8.36043	0.00383479	0.141547	-0.019 – 0.077	1	δ	1	-0.583 – 0.621	FALSE
YPDA	7	Metschnikowia fructicola vs Saccharomyces kudriavzevii	Metschnikowia fructicola	Saccharomyces kudriavzevii	3	28	3	21	3.2	0.9	7.66329	0.00563557	0.302877	-0.045 – 0.183	0.210398	δ	1	-0.62 – 0.716	FALSE
YPDA	7	Metschnikowia fructicola vs Saccharomyces paradoxus	Metschnikowia fructicola	Saccharomyces paradoxus	3	28	3	63	2.3	0.3	8.65104	0.00326875	0.119547	-0.016 – 0.063	0.00783313	δ	1	-0.593 – 0.622	TRUE
YPDA	7	Metschnikowia fructicola vs Torulaspora delbruecki	Metschnikowia fructicola	Torulaspora delbruecki	3	28	3	21	13.5	1.3	7.5897	0.00587028	0.299532	-0.045 – 0.183	1	δ	1	-0.699 – 0.699	FALSE
YPDA	7	Metschnikowia reukaufii vs Pichia kluyveri	Metschnikowia reukaufii	Pichia kluyveri	3	29	1.45	6	16	2	5.49153	0.0191089	0.641646	-0.143 – 0.575	1	δ	1	-0.778 – 0.668	FALSE
YPDA	7	Metschnikowia reukaufii vs Pichia guilliermondii	Metschnikowia reukaufii	Pichia guilliermondii	3	29	1.45	6	21.55	1.725	5.44538	0.0196202	0.635054	-0.143 – 0.575	1	δ	1	-0.889 – 1	FALSE
YPDA	7	Metschnikowia reukaufii vs Pichia manshurica	Metschnikowia reukaufii	Pichia manshurica	3	29	1.45	42	24	1.95	8.24346	0.00408991	0.168453	-0.023 – 0.094	1	δ	1	-0.525 – 0.667	FALSE
YPDA	7	Metschnikowia reukaufii vs Pichia membranifaciens	Metschnikowia reukaufii	Pichia membranifaciens	3	29	1.45	3	15	2	3.85714	0.0495346	0.714286	-0.25 – 1.006	1	δ	1	-0.783 – 1	FALSE
YPDA	7	Metschnikowia reukaufii vs Saccharomyces bayanus	Metschnikowia reukaufii	Saccharomyces bayanus	3	29	1.45	3	11.3	0.7	3.85714	0.0495346	0.714286	-0.25 – 1.006	1	δ	1	-1 – 1	FALSE
YPDA	7	Metschnikowia reukaufii vs Saccharomyces cerevisiae	Metschnikowia reukaufii	Saccharomyces cerevisiae	3	29	1.45	51	11.1	1.55	8.36043	0.00383479	0.141547	-0.019 – 0.077	1	δ	1	-0.694 – 0.699	FALSE
YPDA	7	Metschnikowia reukaufii vs Saccharomyces kudriavzevii	Metschnikowia reukaufii	Saccharomyces kudriavzevii	3	29	1.45	21	3.2	0.9	7.66329	0.00563557	0.302877	-0.045 – 0.183	0.184074	δ	1	-0.81 – 0.62	FALSE
YPDA	7	Metschnikowia reukaufii vs Saccharomyces paradoxus	Metschnikowia reukaufii	Saccharomyces paradoxus	3	29	1.45	63	2.3	0.3	8.65104	0.00326875	0.119547	-0.016 – 0.063	0.00658362	δ	1	-0.499 – 0.657	TRUE
YPDA	7	Metschnikowia reukaufii vs Torulaspora delbruecki	Metschnikowia reukaufii	Torulaspora delbruecki	3	29	1.45	21	13.5	1.3	7.5897	0.00587028	0.299532	-0.045 – 0.183	1	δ	1	-0.763 – 0.651	FALSE
YPDA	7	Pichia kluyveri vs Pichia guilliermondii	Pichia kluyveri	Pichia guilliermondii	6	16	2	6	21.55	1.725	8.39576	0.00376097	0.739576	-0.1 – 0.402	1	δ	-1	-0.584 – 0.639	FALSE
YPDA	7	Pichia kluyveri vs Pichia manshurica	Pichia kluyveri	Pichia manshurica	6	16	2	42	24	1.95	15.4706	8.38005e-05	0.314577	-0.022 – 0.087	1	δ	-1	-0.525 – 0.465	FALSE
YPDA	7	Pichia kluyveri vs Pichia membranifaciens	Pichia kluyveri	Pichia membranifaciens	6	16	2	3	15	2	0.45045	0.502121	-0.0785071	-0.143 – 0.575	1	δ	0.277778	-0.889 – 0.889	FALSE
YPDA	7	Pichia kluyveri vs Saccharomyces bayanus	Pichia kluyveri	Saccharomyces bayanus	6	16	2	3	11.3	0.7	5.49153	0.0191089	0.641646	-0.143 – 0.575	1	δ	1	-0.778 – 0.781	FALSE
YPDA	7	Pichia kluyveri vs Saccharomyces cerevisiae	Pichia kluyveri	Saccharomyces cerevisiae	6	16	2	51	11.1	1.55	14.4354	0.000145053	0.244279	-0.018 – 0.073	1	δ	0.954248	-0.484 – 0.497	FALSE
YPDA	7	Pichia kluyveri vs Saccharomyces kudriavzevii	Pichia kluyveri	Saccharomyces kudriavzevii	6	16	2	21	3.2	0.9	13.6374	0.000221727	0.505495	-0.04 – 0.161	0.629772	δ	1	-0.54 – 0.493	FALSE
YPDA	7	Pichia kluyveri vs Saccharomyces paradoxus	Pichia kluyveri	Saccharomyces paradoxus	6	16	2	63	2.3	0.3	16.5153	4.82596e-05	0.231571	-0.015 – 0.06	0.0065435	δ	1	-0.54 – 0.487	TRUE
YPDA	7	Pichia kluyveri vs Torulaspora delbruecki	Pichia kluyveri	Torulaspora delbruecki	6	16	2	21	13.5	1.3	8.87674	0.00288826	0.31507	-0.04 – 0.161	1	δ	0.809524	-0.532 – 0.524	FALSE
YPDA	7	Pichia guilliermondii vs Pichia manshurica	Pichia guilliermondii	Pichia manshurica	6	21.55	1.725	42	24	1.95	10.7481	0.00104385	0.211916	-0.022 – 0.087	1	δ	-0.833333	-0.473 – 0.516	FALSE
YPDA	7	Pichia guilliermondii vs Pichia membranifaciens	Pichia guilliermondii	Pichia membranifaciens	6	21.55	1.725	3	15	2	5.44538	0.0196202	0.635054	-0.143 – 0.575	1	δ	1	-0.778 – 0.833	FALSE
YPDA	7	Pichia guilliermondii vs Saccharomyces bayanus	Pichia guilliermondii	Saccharomyces bayanus	6	21.55	1.725	3	11.3	0.7	5.44538	0.0196202	0.635054	-0.143 – 0.575	1	δ	1	-0.778 – 0.833	FALSE
YPDA	7	Pichia guilliermondii vs Saccharomyces cerevisiae	Pichia guilliermondii	Saccharomyces cerevisiae	6	21.55	1.725	51	11.1	1.55	15.8522	6.84852e-05	0.270041	-0.018 – 0.073	1	δ	1	-0.481 – 0.517	FALSE
YPDA	7	Pichia guilliermondii vs Saccharomyces kudriavzevii	Pichia guilliermondii	Saccharomyces kudriavzevii	6	21.55	1.725	21	3.2	0.9	13.6332	0.000222224	0.505327	-0.04 – 0.161	0.158296	δ	1	-0.597 – 0.492	FALSE
YPDA	7	Pichia guilliermondii vs Saccharomyces paradoxus	Pichia guilliermondii	Saccharomyces paradoxus	6	21.55	1.725	63	2.3	0.3	16.515	4.82674e-05	0.231567	-0.015 – 0.06	0.000869926	δ	1	-0.543 – 0.529	TRUE
YPDA	7	Pichia guilliermondii vs Torulaspora delbruecki	Pichia guilliermondii	Torulaspora delbruecki	6	21.55	1.725	21	13.5	1.3	13.5413	0.000233366	0.501653	-0.04 – 0.161	1	δ	1	-0.484 – 0.58	FALSE
YPDA	7	Pichia manshurica vs Pichia membranifaciens	Pichia manshurica	Pichia membranifaciens	42	24	1.95	3	15	2	8.24346	0.00408991	0.168453	-0.023 – 0.094	1	δ	1	-0.684 – 0.628	FALSE
YPDA	7	Pichia manshurica vs Saccharomyces bayanus	Pichia manshurica	Saccharomyces bayanus	42	24	1.95	3	11.3	0.7	8.24346	0.00408991	0.168453	-0.023 – 0.094	1	δ	1	-0.698 – 0.619	FALSE
YPDA	7	Pichia manshurica vs Saccharomyces cerevisiae	Pichia manshurica	Saccharomyces cerevisiae	42	24	1.95	51	11.1	1.55	68.4102	1.3279e-16	0.740771	-0.011 – 0.044	2.53013e-05	δ	1	-0.229 – 0.233	TRUE
YPDA	7	Pichia manshurica vs Saccharomyces kudriavzevii	Pichia manshurica	Saccharomyces kudriavzevii	42	24	1.95	21	3.2	0.9	41.4223	1.22651e-10	0.662661	-0.016 – 0.066	4.21838e-09	δ	1	-0.33 – 0.285	TRUE
YPDA	7	Pichia manshurica vs Saccharomyces paradoxus	Pichia manshurica	Saccharomyces paradoxus	42	24	1.95	63	2.3	0.3	75.3127	4.01767e-18	0.721483	-0.01 – 0.039	2.42456e-26	δ	1	-0.217 – 0.212	TRUE
YPDA	7	Pichia manshurica vs Torulaspora delbruecki	Pichia manshurica	Torulaspora delbruecki	42	24	1.95	21	13.5	1.3	41.4004	1.24033e-10	0.662301	-0.016 – 0.066	1	δ	1	-0.263 – 0.291	FALSE
YPDA	7	Pichia membranifaciens vs Saccharomyces bayanus	Pichia membranifaciens	Saccharomyces bayanus	3	15	2	3	11.3	0.7	3.85714	0.0495346	0.714286	-0.25 – 1.006	1	δ	1	-1 – 1	FALSE
YPDA	7	Pichia membranifaciens vs Saccharomyces cerevisiae	Pichia membranifaciens	Saccharomyces cerevisiae	3	15	2	51	11.1	1.55	6.90042	0.00861755	0.11347	-0.019 – 0.077	1	δ	0.908497	-0.687 – 0.732	FALSE
YPDA	7	Pichia membranifaciens vs Saccharomyces kudriavzevii	Pichia membranifaciens	Saccharomyces kudriavzevii	3	15	2	21	3.2	0.9	7.66329	0.00563557	0.302877	-0.045 – 0.183	1	δ	1	-0.652 – 0.81	FALSE
YPDA	7	Pichia membranifaciens vs Saccharomyces paradoxus	Pichia membranifaciens	Saccharomyces paradoxus	3	15	2	63	2.3	0.3	8.65104	0.00326875	0.119547	-0.016 – 0.063	0.745732	δ	1	-0.663 – 0.588	FALSE
YPDA	7	Pichia membranifaciens vs Torulaspora delbruecki	Pichia membranifaciens	Torulaspora delbruecki	3	15	2	21	13.5	1.3	2.90852	0.0881125	0.0867511	-0.045 – 0.183	1	δ	0.619048	-0.588 – 0.669	FALSE
YPDA	7	Saccharomyces bayanus vs Saccharomyces cerevisiae	Saccharomyces bayanus	Saccharomyces cerevisiae	3	11.3	0.7	51	11.1	1.55	0.0057163	0.939732	-0.0191208	-0.019 – 0.077	1	δ	0.0261438	-0.602 – 0.641	FALSE
YPDA	7	Saccharomyces bayanus vs Saccharomyces kudriavzevii	Saccharomyces bayanus	Saccharomyces kudriavzevii	3	11.3	0.7	21	3.2	0.9	7.66329	0.00563557	0.302877	-0.045 – 0.183	1	δ	1	-0.698 – 0.715	FALSE
YPDA	7	Saccharomyces bayanus vs Saccharomyces paradoxus	Saccharomyces bayanus	Saccharomyces paradoxus	3	11.3	0.7	63	2.3	0.3	8.65104	0.00326875	0.119547	-0.016 – 0.063	1	δ	1	-0.663 – 0.669	FALSE
YPDA	7	Saccharomyces bayanus vs Torulaspora delbruecki	Saccharomyces bayanus	Torulaspora delbruecki	3	11.3	0.7	21	13.5	1.3	6.65652	0.00987935	0.257115	-0.045 – 0.183	1	δ	-0.936508	-0.714 – 0.635	FALSE
YPDA	7	Saccharomyces cerevisiae vs Saccharomyces kudriavzevii	Saccharomyces cerevisiae	Saccharomyces kudriavzevii	51	11.1	1.55	21	3.2	0.9	40.6803	1.79281e-10	0.566862	-0.014 – 0.057	1	δ	0.960784	-0.312 – 0.269	FALSE
YPDA	7	Saccharomyces cerevisiae vs Saccharomyces paradoxus	Saccharomyces cerevisiae	Saccharomyces paradoxus	51	11.1	1.55	63	2.3	0.3	78.0179	1.02113e-18	0.687659	-0.009 – 0.036	1.34316e-06	δ	0.962652	-0.21 – 0.242	TRUE
YPDA	7	Saccharomyces cerevisiae vs Torulaspora delbruecki	Saccharomyces cerevisiae	Torulaspora delbruecki	51	11.1	1.55	21	13.5	1.3	26.0856	3.26606e-07	0.358366	-0.014 – 0.057	1	δ	-0.769374	-0.337 – 0.272	FALSE
YPDA	7	Saccharomyces kudriavzevii vs Saccharomyces paradoxus	Saccharomyces kudriavzevii	Saccharomyces paradoxus	21	3.2	0.9	63	2.3	0.3	33.7878	6.14631e-09	0.399851	-0.012 – 0.049	1	δ	0.845805	-0.281 – 0.234	FALSE
YPDA	7	Saccharomyces kudriavzevii vs Torulaspora delbruecki	Saccharomyces kudriavzevii	Torulaspora delbruecki	21	3.2	0.9	21	13.5	1.3	30.8675	2.76261e-08	0.746687	-0.025 – 0.101	0.0461747	δ	-1	-0.334 – 0.392	TRUE
YPDA	7	Saccharomyces paradoxus vs Torulaspora delbruecki	Saccharomyces paradoxus	Torulaspora delbruecki	63	2.3	0.3	21	13.5	1.3	47.1968	6.42048e-12	0.563376	-0.012 – 0.049	1.36597e-07	δ	-1	-0.339 – 0.291	TRUE
GJM	30	Aureobasidium pullulans vs Bulleromyces albus	Aureobasidium pullulans	Bulleromyces albus	3	45.2	1.3	3	17.2	1.45	3.85714	0.0495346	0.714286	-0.25 – 1.006	1	δ	1	-1 – 1	FALSE
GJM	30	Aureobasidium pullulans vs Candida diversa	Aureobasidium pullulans	Candida diversa	3	45.2	1.3	3	31.1	0.75	3.85714	0.0495346	0.714286	-0.25 – 1.006	1	δ	1	-1 – 1	FALSE
GJM	30	Aureobasidium pullulans vs Candida vini	Aureobasidium pullulans	Candida vini	3	45.2	1.3	3	23.9	0.55	3.85714	0.0495346	0.714286	-0.25 – 1.006	1	δ	1	-1 – 1	FALSE
GJM	30	Aureobasidium pullulans vs Candida zemplinina	Aureobasidium pullulans	Candida zemplinina	3	45.2	1.3	3	12	0.5	3.97059	0.0463016	0.742647	-0.25 – 1.006	1	δ	1	-1 – 0.783	FALSE
GJM	30	Aureobasidium pullulans vs Candida oleophila	Aureobasidium pullulans	Candida oleophila	3	45.2	1.3	3	3.3	0.45	3.85714	0.0495346	0.714286	-0.25 – 1.006	0.105156	δ	1	-0.778 – 1	FALSE
GJM	30	Aureobasidium pullulans vs Debaryomyces hansenii	Aureobasidium pullulans	Debaryomyces hansenii	3	45.2	1.3	3	15	1.45	3.85714	0.0495346	0.714286	-0.25 – 1.006	1	δ	1	-1 – 1	FALSE
GJM	30	Aureobasidium pullulans vs Hanseniaspora uvarum	Aureobasidium pullulans	Hanseniaspora uvarum	3	45.2	1.3	27	0	0	28.9048	7.60227e-08	0.996601	-0.036 – 0.144	2.11129e-05	δ			TRUE
GJM	30	Aureobasidium pullulans vs Hanseniaspora opuntiae	Aureobasidium pullulans	Hanseniaspora opuntiae	3	45.2	1.3	3	11.4	1.5	3.85714	0.0495346	0.714286	-0.25 – 1.006	1	δ	1	-1 – 1	FALSE
GJM	30	Aureobasidium pullulans vs Kazachstania servazzii (S. servazzii)	Aureobasidium pullulans	Kazachstania servazzii (S. servazzii)	3	45.2	1.3	9	0.4	0.4	6.50365	0.0107653	0.550365	-0.1 – 0.402	0.00140494	δ	1	-0.778 – 0.706	TRUE
GJM	30	Aureobasidium pullulans vs Kluyveromyces dobzhanskii	Aureobasidium pullulans	Kluyveromyces dobzhanskii	3	45.2	1.3	3	3.3	0.4	3.85714	0.0495346	0.714286	-0.25 – 1.006	0.09132	δ	1	-1 – 1	FALSE
GJM	30	Aureobasidium pullulans vs Kregervanrija fluxuum	Aureobasidium pullulans	Kregervanrija fluxuum	3	45.2	1.3	3	0.4	0.1	3.85714	0.0495346	0.714286	-0.25 – 1.006	0.0473203	δ	1	-1 – 1	TRUE
GJM	30	Aureobasidium pullulans vs Lachancea thermotolerans	Aureobasidium pullulans	Lachancea thermotolerans	3	45.2	1.3	18	16.05	1.05	7.42147	0.00644503	0.337972	-0.053 – 0.212	1	δ	1	-0.704 – 0.649	FALSE
GJM	30	Aureobasidium pullulans vs Metschnikowia pulcherrima	Aureobasidium pullulans	Metschnikowia pulcherrima	3	45.2	1.3	3	38.8	1	3.85714	0.0495346	0.714286	-0.25 – 1.006	1	δ	1	-1 – 1	FALSE
GJM	30	Aureobasidium pullulans vs Metschnikowia fructicola	Aureobasidium pullulans	Metschnikowia fructicola	3	45.2	1.3	3	31.1	0.45	3.97059	0.0463016	0.742647	-0.25 – 1.006	1	δ	1	-1 – 1	FALSE
GJM	30	Aureobasidium pullulans vs Metschnikowia reukaufii	Aureobasidium pullulans	Metschnikowia reukaufii	3	45.2	1.3	3	27.4	1.75	3.85714	0.0495346	0.714286	-0.25 – 1.006	1	δ	1	-1 – 1	FALSE
GJM	30	Aureobasidium pullulans vs Pichia kluyveri	Aureobasidium pullulans	Pichia kluyveri	3	45.2	1.3	6	31.05	0.775	5.4	0.0201368	0.628571	-0.143 – 0.575	1	δ	1	-0.889 – 0.892	FALSE
GJM	30	Aureobasidium pullulans vs Pichia guilliermondii	Aureobasidium pullulans	Pichia guilliermondii	3	45.2	1.3	6	42.6	1.075	5.44538	0.0196202	0.635054	-0.143 – 0.575	1	δ	1	-0.833 – 0.889	FALSE
GJM	30	Aureobasidium pullulans vs Pichia manshurica	Aureobasidium pullulans	Pichia manshurica	3	45.2	1.3	42	23.15	2.325	8.24346	0.00408991	0.168453	-0.023 – 0.094	1	δ	1	-0.706 – 0.723	FALSE
GJM	30	Aureobasidium pullulans vs Pichia membranifaciens	Aureobasidium pullulans	Pichia membranifaciens	3	45.2	1.3	3	27	2	3.85714	0.0495346	0.714286	-0.25 – 1.006	1	δ	1	-1 – 1	FALSE
GJM	30	Aureobasidium pullulans vs Saccharomyces bayanus	Aureobasidium pullulans	Saccharomyces bayanus	3	45.2	1.3	3	0	0	4.35484	0.036904	0.83871	-0.25 – 1.006	0.0154937	δ			TRUE
GJM	30	Aureobasidium pullulans vs Saccharomyces cerevisiae	Aureobasidium pullulans	Saccharomyces cerevisiae	3	45.2	1.3	51	16	2.6	8.36107	0.00383345	0.141559	-0.019 – 0.077	1	δ	1	-0.595 – 0.765	FALSE
GJM	30	Aureobasidium pullulans vs Saccharomyces kudriavzevii	Aureobasidium pullulans	Saccharomyces kudriavzevii	3	45.2	1.3	21	5.6	0.4	7.67682	0.00559346	0.303492	-0.045 – 0.183	0.134849	δ	1	-0.669 – 0.667	FALSE
GJM	30	Aureobasidium pullulans vs Saccharomyces paradoxus	Aureobasidium pullulans	Saccharomyces paradoxus	3	45.2	1.3	63	4.4	0.85	8.49834	0.0035547	0.117162	-0.016 – 0.063	0.00444315	δ	1	-0.62 – 0.657	TRUE
GJM	30	Aureobasidium pullulans vs Torulaspora delbruecki	Aureobasidium pullulans	Torulaspora delbruecki	3	45.2	1.3	21	12.4	1.6	7.60963	0.00580575	0.300438	-0.045 – 0.183	0.702455	δ	1	-0.699 – 0.603	FALSE
GJM	30	Bulleromyces albus vs Candida diversa	Bulleromyces albus	Candida diversa	3	17.2	1.45	3	31.1	0.75	3.85714	0.0495346	0.714286	-0.25 – 1.006	1	δ	-1	-1 – 1	FALSE
GJM	30	Bulleromyces albus vs Candida vini	Bulleromyces albus	Candida vini	3	17.2	1.45	3	23.9	0.55	3.85714	0.0495346	0.714286	-0.25 – 1.006	1	δ	-1	-1 – 1	FALSE
GJM	30	Bulleromyces albus vs Candida zemplinina	Bulleromyces albus	Candida zemplinina	3	17.2	1.45	3	12	0.5	3.97059	0.0463016	0.742647	-0.25 – 1.006	1	δ	1	-1 – 1	FALSE
GJM	30	Bulleromyces albus vs Candida oleophila	Bulleromyces albus	Candida oleophila	3	17.2	1.45	3	3.3	0.45	3.85714	0.0495346	0.714286	-0.25 – 1.006	1	δ	1	-1 – 1	FALSE
GJM	30	Bulleromyces albus vs Debaryomyces hansenii	Bulleromyces albus	Debaryomyces hansenii	3	17.2	1.45	3	15	1.45	3.85714	0.0495346	0.714286	-0.25 – 1.006	1	δ	1	-0.783 – 1	FALSE
GJM	30	Bulleromyces albus vs Hanseniaspora uvarum	Bulleromyces albus	Hanseniaspora uvarum	3	17.2	1.45	27	0	0	28.9048	7.60227e-08	0.996601	-0.036 – 0.144	0.0318509	δ			TRUE
GJM	30	Bulleromyces albus vs Hanseniaspora opuntiae	Bulleromyces albus	Hanseniaspora opuntiae	3	17.2	1.45	3	11.4	1.5	3.85714	0.0495346	0.714286	-0.25 – 1.006	1	δ	1	-1 – 1	FALSE
GJM	30	Bulleromyces albus vs Kazachstania servazzii (S. servazzii)	Bulleromyces albus	Kazachstania servazzii (S. servazzii)	3	17.2	1.45	9	0.4	0.4	6.50365	0.0107653	0.550365	-0.1 – 0.402	0.348374	δ	1	-0.561 – 0.706	FALSE
GJM	30	Bulleromyces albus vs Kluyveromyces dobzhanskii	Bulleromyces albus	Kluyveromyces dobzhanskii	3	17.2	1.45	3	3.3	0.4	3.85714	0.0495346	0.714286	-0.25 – 1.006	1	δ	1	-1 – 1	FALSE
GJM	30	Bulleromyces albus vs Kregervanrija fluxuum	Bulleromyces albus	Kregervanrija fluxuum	3	17.2	1.45	3	0.4	0.1	3.85714	0.0495346	0.714286	-0.25 – 1.006	1	δ	1	-1 – 1	FALSE
GJM	30	Bulleromyces albus vs Lachancea thermotolerans	Bulleromyces albus	Lachancea thermotolerans	3	17.2	1.45	18	16.05	1.05	7.42147	0.00644503	0.337972	-0.053 – 0.212	1	δ	1	-0.798 – 0.723	FALSE
GJM	30	Bulleromyces albus vs Metschnikowia pulcherrima	Bulleromyces albus	Metschnikowia pulcherrima	3	17.2	1.45	3	38.8	1	3.85714	0.0495346	0.714286	-0.25 – 1.006	1	δ	-1	-1 – 1	FALSE
GJM	30	Bulleromyces albus vs Metschnikowia fructicola	Bulleromyces albus	Metschnikowia fructicola	3	17.2	1.45	3	31.1	0.45	3.97059	0.0463016	0.742647	-0.25 – 1.006	1	δ	-1	-1 – 1	FALSE
GJM	30	Bulleromyces albus vs Metschnikowia reukaufii	Bulleromyces albus	Metschnikowia reukaufii	3	17.2	1.45	3	27.4	1.75	3.85714	0.0495346	0.714286	-0.25 – 1.006	1	δ	-1	-0.778 – 1	FALSE
GJM	30	Bulleromyces albus vs Pichia kluyveri	Bulleromyces albus	Pichia kluyveri	3	17.2	1.45	6	31.05	0.775	5.4	0.0201368	0.628571	-0.143 – 0.575	1	δ	-1	-0.778 – 0.669	FALSE
GJM	30	Bulleromyces albus vs Pichia guilliermondii	Bulleromyces albus	Pichia guilliermondii	3	17.2	1.45	6	42.6	1.075	5.44538	0.0196202	0.635054	-0.143 – 0.575	1	δ	-1	-0.781 – 0.833	FALSE
GJM	30	Bulleromyces albus vs Pichia manshurica	Bulleromyces albus	Pichia manshurica	3	17.2	1.45	42	23.15	2.325	7.72837	0.00543598	0.156474	-0.023 – 0.094	1	δ	-0.968254	-0.659 – 0.667	FALSE
GJM	30	Bulleromyces albus vs Pichia membranifaciens	Bulleromyces albus	Pichia membranifaciens	3	17.2	1.45	3	27	2	3.85714	0.0495346	0.714286	-0.25 – 1.006	1	δ	-1	-1 – 1	FALSE
GJM	30	Bulleromyces albus vs Saccharomyces bayanus	Bulleromyces albus	Saccharomyces bayanus	3	17.2	1.45	3	0	0	4.35484	0.036904	0.83871	-0.25 – 1.006	0.852022	δ			FALSE
GJM	30	Bulleromyces albus vs Saccharomyces cerevisiae	Bulleromyces albus	Saccharomyces cerevisiae	3	17.2	1.45	51	16	2.6	3.09037	0.0787568	0.0401995	-0.019 – 0.077	1	δ	0.607843	-0.706 – 0.641	FALSE
GJM	30	Bulleromyces albus vs Saccharomyces kudriavzevii	Bulleromyces albus	Saccharomyces kudriavzevii	3	17.2	1.45	21	5.6	0.4	7.67682	0.00559346	0.303492	-0.045 – 0.183	1	δ	1	-0.619 – 0.683	FALSE
GJM	30	Bulleromyces albus vs Saccharomyces paradoxus	Bulleromyces albus	Saccharomyces paradoxus	3	17.2	1.45	63	4.4	0.85	8.49834	0.0035547	0.117162	-0.016 – 0.063	1	δ	1	-0.615 – 0.646	FALSE
GJM	30	Bulleromyces albus vs Torulaspora delbruecki	Bulleromyces albus	Torulaspora delbruecki	3	17.2	1.45	21	12.4	1.6	7.60963	0.00580575	0.300438	-0.045 – 0.183	1	δ	1	-0.667 – 0.669	FALSE
GJM	30	Candida diversa vs Candida vini	Candida diversa	Candida vini	3	31.1	0.75	3	23.9	0.55	3.85714	0.0495346	0.714286	-0.25 – 1.006	1	δ	1	-1 – 1	FALSE
GJM	30	Candida diversa vs Candida zemplinina	Candida diversa	Candida zemplinina	3	31.1	0.75	3	12	0.5	3.97059	0.0463016	0.742647	-0.25 – 1.006	1	δ	1	-1 – 1	FALSE
GJM	30	Candida diversa vs Candida oleophila	Candida diversa	Candida oleophila	3	31.1	0.75	3	3.3	0.45	3.85714	0.0495346	0.714286	-0.25 – 1.006	0.214821	δ	1	-0.778 – 1	FALSE
GJM	30	Candida diversa vs Debaryomyces hansenii	Candida diversa	Debaryomyces hansenii	3	31.1	0.75	3	15	1.45	3.85714	0.0495346	0.714286	-0.25 – 1.006	1	δ	1	-1 – 1	FALSE
GJM	30	Candida diversa vs Hanseniaspora uvarum	Candida diversa	Hanseniaspora uvarum	3	31.1	0.75	27	0	0	28.9048	7.60227e-08	0.996601	-0.036 – 0.144	9.83327e-05	δ			TRUE
GJM	30	Candida diversa vs Hanseniaspora opuntiae	Candida diversa	Hanseniaspora opuntiae	3	31.1	0.75	3	11.4	1.5	3.85714	0.0495346	0.714286	-0.25 – 1.006	1	δ	1	-1 – 1	FALSE
GJM	30	Candida diversa vs Kazachstania servazzii (S. servazzii)	Candida diversa	Kazachstania servazzii (S. servazzii)	3	31.1	0.75	9	0.4	0.4	6.50365	0.0107653	0.550365	-0.1 – 0.402	0.00457368	δ	1	-0.778 – 0.78	TRUE
GJM	30	Candida diversa vs Kluyveromyces dobzhanskii	Candida diversa	Kluyveromyces dobzhanskii	3	31.1	0.75	3	3.3	0.4	3.85714	0.0495346	0.714286	-0.25 – 1.006	0.188612	δ	1	-1 – 1	FALSE
GJM	30	Candida diversa vs Kregervanrija fluxuum	Candida diversa	Kregervanrija fluxuum	3	31.1	0.75	3	0.4	0.1	3.85714	0.0495346	0.714286	-0.25 – 1.006	0.105156	δ	1	-1 – 1	FALSE
GJM	30	Candida diversa vs Lachancea thermotolerans	Candida diversa	Lachancea thermotolerans	3	31.1	0.75	18	16.05	1.05	7.42147	0.00644503	0.337972	-0.053 – 0.212	1	δ	1	-0.76 – 0.686	FALSE
GJM	30	Candida diversa vs Metschnikowia pulcherrima	Candida diversa	Metschnikowia pulcherrima	3	31.1	0.75	3	38.8	1	3.85714	0.0495346	0.714286	-0.25 – 1.006	1	δ	-1	-1 – 1	FALSE
GJM	30	Candida diversa vs Metschnikowia fructicola	Candida diversa	Metschnikowia fructicola	3	31.1	0.75	3	31.1	0.45	0.483871	0.486674	-0.129032	-0.25 – 1.006	1	δ	0.333333	-0.778 – 0.778	FALSE
GJM	30	Candida diversa vs Metschnikowia reukaufii	Candida diversa	Metschnikowia reukaufii	3	31.1	0.75	3	27.4	1.75	3.85714	0.0495346	0.714286	-0.25 – 1.006	1	δ	1	-1 – 1	FALSE
GJM	30	Candida diversa vs Pichia kluyveri	Candida diversa	Pichia kluyveri	3	31.1	0.75	6	31.05	0.775	0.153846	0.694887	-0.120879	-0.143 – 0.575	1	δ	0.166667	-0.833 – 0.671	FALSE
GJM	30	Candida diversa vs Pichia guilliermondii	Candida diversa	Pichia guilliermondii	3	31.1	0.75	6	42.6	1.075	5.44538	0.0196202	0.635054	-0.143 – 0.575	1	δ	-1	-0.722 – 0.833	FALSE
GJM	30	Candida diversa vs Pichia manshurica	Candida diversa	Pichia manshurica	3	31.1	0.75	42	23.15	2.325	8.24346	0.00408991	0.168453	-0.023 – 0.094	1	δ	1	-0.66 – 0.588	FALSE
GJM	30	Candida diversa vs Pichia membranifaciens	Candida diversa	Pichia membranifaciens	3	31.1	0.75	3	27	2	3.85714	0.0495346	0.714286	-0.25 – 1.006	1	δ	1	-1 – 1	FALSE
GJM	30	Candida diversa vs Saccharomyces bayanus	Candida diversa	Saccharomyces bayanus	3	31.1	0.75	3	0	0	4.35484	0.036904	0.83871	-0.25 – 1.006	0.0355794	δ			TRUE
GJM	30	Candida diversa vs Saccharomyces cerevisiae	Candida diversa	Saccharomyces cerevisiae	3	31.1	0.75	51	16	2.6	8.36107	0.00383345	0.141559	-0.019 – 0.077	1	δ	1	-0.681 – 0.66	FALSE
GJM	30	Candida diversa vs Saccharomyces kudriavzevii	Candida diversa	Saccharomyces kudriavzevii	3	31.1	0.75	21	5.6	0.4	7.67682	0.00559346	0.303492	-0.045 – 0.183	0.336975	δ	1	-0.635 – 0.73	FALSE
GJM	30	Candida diversa vs Saccharomyces paradoxus	Candida diversa	Saccharomyces paradoxus	3	31.1	0.75	63	4.4	0.85	8.49834	0.0035547	0.117162	-0.016 – 0.063	0.0154226	δ	1	-0.672 – 0.662	TRUE
GJM	30	Candida diversa vs Torulaspora delbruecki	Candida diversa	Torulaspora delbruecki	3	31.1	0.75	21	12.4	1.6	7.60963	0.00580575	0.300438	-0.045 – 0.183	1	δ	1	-0.731 – 0.731	FALSE
GJM	30	Candida vini vs Candida zemplinina	Candida vini	Candida zemplinina	3	23.9	0.55	3	12	0.5	3.97059	0.0463016	0.742647	-0.25 – 1.006	1	δ	1	-1 – 1	FALSE
GJM	30	Candida vini vs Candida oleophila	Candida vini	Candida oleophila	3	23.9	0.55	3	3.3	0.45	3.85714	0.0495346	0.714286	-0.25 – 1.006	0.670333	δ	1	-1 – 1	FALSE
GJM	30	Candida vini vs Debaryomyces hansenii	Candida vini	Debaryomyces hansenii	3	23.9	0.55	3	15	1.45	3.85714	0.0495346	0.714286	-0.25 – 1.006	1	δ	1	-1 – 1	FALSE
GJM	30	Candida vini vs Hanseniaspora uvarum	Candida vini	Hanseniaspora uvarum	3	23.9	0.55	27	0	0	28.9048	7.60227e-08	0.996601	-0.036 – 0.144	0.00112262	δ			TRUE
GJM	30	Candida vini vs Hanseniaspora opuntiae	Candida vini	Hanseniaspora opuntiae	3	23.9	0.55	3	11.4	1.5	3.85714	0.0495346	0.714286	-0.25 – 1.006	1	δ	1	-1 – 1	FALSE
GJM	30	Candida vini vs Kazachstania servazzii (S. servazzii)	Candida vini	Kazachstania servazzii (S. servazzii)	3	23.9	0.55	9	0.4	0.4	6.50365	0.0107653	0.550365	-0.1 – 0.402	0.0290429	δ	1	-0.778 – 0.852	TRUE
GJM	30	Candida vini vs Kluyveromyces dobzhanskii	Candida vini	Kluyveromyces dobzhanskii	3	23.9	0.55	3	3.3	0.4	3.85714	0.0495346	0.714286	-0.25 – 1.006	0.599834	δ	1	-1 – 1	FALSE
GJM	30	Candida vini vs Kregervanrija fluxuum	Candida vini	Kregervanrija fluxuum	3	23.9	0.55	3	0.4	0.1	3.85714	0.0495346	0.714286	-0.25 – 1.006	0.34566	δ	1	-1 – 1	FALSE
GJM	30	Candida vini vs Lachancea thermotolerans	Candida vini	Lachancea thermotolerans	3	23.9	0.55	18	16.05	1.05	7.42147	0.00644503	0.337972	-0.053 – 0.212	1	δ	1	-0.704 – 0.667	FALSE
GJM	30	Candida vini vs Metschnikowia pulcherrima	Candida vini	Metschnikowia pulcherrima	3	23.9	0.55	3	38.8	1	3.85714	0.0495346	0.714286	-0.25 – 1.006	1	δ	-1	-1 – 1	FALSE
GJM	30	Candida vini vs Metschnikowia fructicola	Candida vini	Metschnikowia fructicola	3	23.9	0.55	3	31.1	0.45	3.97059	0.0463016	0.742647	-0.25 – 1.006	1	δ	-1	-1 – 1	FALSE
GJM	30	Candida vini vs Metschnikowia reukaufii	Candida vini	Metschnikowia reukaufii	3	23.9	0.55	3	27.4	1.75	3.85714	0.0495346	0.714286	-0.25 – 1.006	1	δ	-1	-1 – 1	FALSE
GJM	30	Candida vini vs Pichia kluyveri	Candida vini	Pichia kluyveri	3	23.9	0.55	6	31.05	0.775	5.4	0.0201368	0.628571	-0.143 – 0.575	1	δ	-1	-0.889 – 0.778	FALSE
GJM	30	Candida vini vs Pichia guilliermondii	Candida vini	Pichia guilliermondii	3	23.9	0.55	6	42.6	1.075	5.44538	0.0196202	0.635054	-0.143 – 0.575	1	δ	-1	-0.778 – 0.838	FALSE
GJM	30	Candida vini vs Pichia manshurica	Candida vini	Pichia manshurica	3	23.9	0.55	42	23.15	2.325	1.5143	0.218483	0.0119606	-0.023 – 0.094	1	δ	0.428571	-0.707 – 0.587	FALSE
GJM	30	Candida vini vs Pichia membranifaciens	Candida vini	Pichia membranifaciens	3	23.9	0.55	3	27	2	3.85714	0.0495346	0.714286	-0.25 – 1.006	1	δ	-1	-1 – 1	FALSE
GJM	30	Candida vini vs Saccharomyces bayanus	Candida vini	Saccharomyces bayanus	3	23.9	0.55	3	0	0	4.35484	0.036904	0.83871	-0.25 – 1.006	0.135962	δ			FALSE
GJM	30	Candida vini vs Saccharomyces cerevisiae	Candida vini	Saccharomyces cerevisiae	3	23.9	0.55	51	16	2.6	8.36107	0.00383345	0.141559	-0.019 – 0.077	1	δ	1	-0.595 – 0.648	FALSE
GJM	30	Candida vini vs Saccharomyces kudriavzevii	Candida vini	Saccharomyces kudriavzevii	3	23.9	0.55	21	5.6	0.4	7.67682	0.00559346	0.303492	-0.045 – 0.183	1	δ	1	-0.67 – 0.635	FALSE
GJM	30	Candida vini vs Saccharomyces paradoxus	Candida vini	Saccharomyces paradoxus	3	23.9	0.55	63	4.4	0.85	8.49834	0.0035547	0.117162	-0.016 – 0.063	0.105156	δ	1	-0.538 – 0.624	FALSE
GJM	30	Candida vini vs Torulaspora delbruecki	Candida vini	Torulaspora delbruecki	3	23.9	0.55	21	12.4	1.6	7.60963	0.00580575	0.300438	-0.045 – 0.183	1	δ	1	-0.589 – 0.746	FALSE
GJM	30	Candida zemplinina vs Candida oleophila	Candida zemplinina	Candida oleophila	3	12	0.5	3	3.3	0.45	3.97059	0.0463016	0.742647	-0.25 – 1.006	1	δ	1	-1 – 1	FALSE
GJM	30	Candida zemplinina vs Debaryomyces hansenii	Candida zemplinina	Debaryomyces hansenii	3	12	0.5	3	15	1.45	2.40196	0.121183	0.35049	-0.25 – 1.006	1	δ	-0.777778	-1 – 1	FALSE
GJM	30	Candida zemplinina vs Hanseniaspora uvarum	Candida zemplinina	Hanseniaspora uvarum	3	12	0.5	27	0	0	28.9286	7.5097e-08	0.997449	-0.036 – 0.144	1	δ			FALSE
GJM	30	Candida zemplinina vs Hanseniaspora opuntiae	Candida zemplinina	Hanseniaspora opuntiae	3	12	0.5	3	11.4	1.5	0.441176	0.506555	-0.139706	-0.25 – 1.006	1	δ	0.333333	-0.889 – 0.889	FALSE
GJM	30	Candida zemplinina vs Kazachstania servazzii (S. servazzii)	Candida zemplinina	Kazachstania servazzii (S. servazzii)	3	12	0.5	9	0.4	0.4	6.52747	0.0106221	0.552747	-0.1 – 0.402	1	δ	1	-0.778 – 0.704	FALSE
GJM	30	Candida zemplinina vs Kluyveromyces dobzhanskii	Candida zemplinina	Kluyveromyces dobzhanskii	3	12	0.5	3	3.3	0.4	3.97059	0.0463016	0.742647	-0.25 – 1.006	1	δ	1	-1 – 1	FALSE
GJM	30	Candida zemplinina vs Kregervanrija fluxuum	Candida zemplinina	Kregervanrija fluxuum	3	12	0.5	3	0.4	0.1	3.97059	0.0463016	0.742647	-0.25 – 1.006	1	δ	1	-1 – 1	FALSE
GJM	30	Candida zemplinina vs Lachancea thermotolerans	Candida zemplinina	Lachancea thermotolerans	3	12	0.5	18	16.05	1.05	7.42633	0.00642764	0.338228	-0.053 – 0.212	1	δ	-1	-0.685 – 0.833	FALSE
GJM	30	Candida zemplinina vs Metschnikowia pulcherrima	Candida zemplinina	Metschnikowia pulcherrima	3	12	0.5	3	38.8	1	3.97059	0.0463016	0.742647	-0.25 – 1.006	1	δ	-1	-1 – 1	FALSE
GJM	30	Candida zemplinina vs Metschnikowia fructicola	Candida zemplinina	Metschnikowia fructicola	3	12	0.5	3	31.1	0.45	4.09091	0.0431144	0.772727	-0.25 – 1.006	1	δ	-1	-1 – 1	FALSE
GJM	30	Candida zemplinina vs Metschnikowia reukaufii	Candida zemplinina	Metschnikowia reukaufii	3	12	0.5	3	27.4	1.75	3.97059	0.0463016	0.742647	-0.25 – 1.006	1	δ	-1	-1 – 1	FALSE
GJM	30	Candida zemplinina vs Pichia kluyveri	Candida zemplinina	Pichia kluyveri	3	12	0.5	6	31.05	0.775	5.44538	0.0196202	0.635054	-0.143 – 0.575	1	δ	-1	-0.668 – 0.778	FALSE
GJM	30	Candida zemplinina vs Pichia guilliermondii	Candida zemplinina	Pichia guilliermondii	3	12	0.5	6	42.6	1.075	5.49153	0.0191089	0.641646	-0.143 – 0.575	1	δ	-1	-0.726 – 0.722	FALSE
GJM	30	Candida zemplinina vs Pichia manshurica	Candida zemplinina	Pichia manshurica	3	12	0.5	42	23.15	2.325	8.244	0.00408869	0.168465	-0.023 – 0.094	1	δ	-1	-0.651 – 0.643	FALSE
GJM	30	Candida zemplinina vs Pichia membranifaciens	Candida zemplinina	Pichia membranifaciens	3	12	0.5	3	27	2	3.97059	0.0463016	0.742647	-0.25 – 1.006	1	δ	-1	-1 – 1	FALSE
GJM	30	Candida zemplinina vs Saccharomyces bayanus	Candida zemplinina	Saccharomyces bayanus	3	12	0.5	3	0	0	4.5	0.0338949	0.875	-0.25 – 1.006	1	δ			FALSE
GJM	30	Candida zemplinina vs Saccharomyces cerevisiae	Candida zemplinina	Saccharomyces cerevisiae	3	12	0.5	51	16	2.6	8.14422	0.00431986	0.137389	-0.019 – 0.077	1	δ	-0.986928	-0.693 – 0.654	FALSE
GJM	30	Candida zemplinina vs Saccharomyces kudriavzevii	Candida zemplinina	Saccharomyces kudriavzevii	3	12	0.5	21	5.6	0.4	7.68021	0.00558296	0.303646	-0.045 – 0.183	1	δ	1	-0.668 – 0.714	FALSE
GJM	30	Candida zemplinina vs Saccharomyces paradoxus	Candida zemplinina	Saccharomyces paradoxus	3	12	0.5	63	4.4	0.85	8.49852	0.00355435	0.117164	-0.016 – 0.063	1	δ	1	-0.588 – 0.684	FALSE
GJM	30	Candida zemplinina vs Torulaspora delbruecki	Candida zemplinina	Torulaspora delbruecki	3	12	0.5	21	12.4	1.6	0.069082	0.792678	-0.0423145	-0.045 – 0.183	1	δ	0.0952381	-0.746 – 0.698	FALSE
GJM	30	Candida oleophila vs Debaryomyces hansenii	Candida oleophila	Debaryomyces hansenii	3	3.3	0.45	3	15	1.45	3.85714	0.0495346	0.714286	-0.25 – 1.006	1	δ	-1	-1 – 1	FALSE
GJM	30	Candida oleophila vs Hanseniaspora uvarum	Candida oleophila	Hanseniaspora uvarum	3	3.3	0.45	27	0	0	28.9048	7.60227e-08	0.996601	-0.036 – 0.144	1	δ			FALSE
GJM	30	Candida oleophila vs Hanseniaspora opuntiae	Candida oleophila	Hanseniaspora opuntiae	3	3.3	0.45	3	11.4	1.5	3.85714	0.0495346	0.714286	-0.25 – 1.006	1	δ	-1	-1 – 1	FALSE
GJM	30	Candida oleophila vs Kazachstania servazzii (S. servazzii)	Candida oleophila	Kazachstania servazzii (S. servazzii)	3	3.3	0.45	9	0.4	0.4	6.50365	0.0107653	0.550365	-0.1 – 0.402	1	δ	1	-0.778 – 0.778	FALSE
GJM	30	Candida oleophila vs Kluyveromyces dobzhanskii	Candida oleophila	Kluyveromyces dobzhanskii	3	3.3	0.45	3	3.3	0.4	0.0505051	0.822187	-0.237374	-0.25 – 1.006	1	δ	0.111111	-0.889 – 0.889	FALSE
GJM	30	Candida oleophila vs Kregervanrija fluxuum	Candida oleophila	Kregervanrija fluxuum	3	3.3	0.45	3	0.4	0.1	3.85714	0.0495346	0.714286	-0.25 – 1.006	1	δ	1	-1 – 1	FALSE
GJM	30	Candida oleophila vs Lachancea thermotolerans	Candida oleophila	Lachancea thermotolerans	3	3.3	0.45	18	16.05	1.05	7.42147	0.00644503	0.337972	-0.053 – 0.212	1	δ	-1	-0.686 – 0.685	FALSE
GJM	30	Candida oleophila vs Metschnikowia pulcherrima	Candida oleophila	Metschnikowia pulcherrima	3	3.3	0.45	3	38.8	1	3.85714	0.0495346	0.714286	-0.25 – 1.006	0.160024	δ	-1	-1 – 1	FALSE
GJM	30	Candida oleophila vs Metschnikowia fructicola	Candida oleophila	Metschnikowia fructicola	3	3.3	0.45	3	31.1	0.45	3.97059	0.0463016	0.742647	-0.25 – 1.006	0.232753	δ	-1	-1 – 1	FALSE
GJM	30	Candida oleophila vs Metschnikowia reukaufii	Candida oleophila	Metschnikowia reukaufii	3	3.3	0.45	3	27.4	1.75	3.85714	0.0495346	0.714286	-0.25 – 1.006	0.331884	δ	-1	-1 – 1	FALSE
GJM	30	Candida oleophila vs Pichia kluyveri	Candida oleophila	Pichia kluyveri	3	3.3	0.45	6	31.05	0.775	5.4	0.0201368	0.628571	-0.143 – 0.575	0.036519	δ	-1	-0.778 – 0.781	TRUE
GJM	30	Candida oleophila vs Pichia guilliermondii	Candida oleophila	Pichia guilliermondii	3	3.3	0.45	6	42.6	1.075	5.44538	0.0196202	0.635054	-0.143 – 0.575	0.0174223	δ	-1	-0.889 – 0.833	TRUE
GJM	30	Candida oleophila vs Pichia manshurica	Candida oleophila	Pichia manshurica	3	3.3	0.45	42	23.15	2.325	8.24346	0.00408991	0.168453	-0.023 – 0.094	0.0318934	δ	-1	-0.573 – 0.692	TRUE
GJM	30	Candida oleophila vs Pichia membranifaciens	Candida oleophila	Pichia membranifaciens	3	3.3	0.45	3	27	2	3.85714	0.0495346	0.714286	-0.25 – 1.006	0.341913	δ	-1	-1 – 0.783	FALSE
GJM	30	Candida oleophila vs Saccharomyces bayanus	Candida oleophila	Saccharomyces bayanus	3	3.3	0.45	3	0	0	4.35484	0.036904	0.83871	-0.25 – 1.006	1	δ			FALSE
GJM	30	Candida oleophila vs Saccharomyces cerevisiae	Candida oleophila	Saccharomyces cerevisiae	3	3.3	0.45	51	16	2.6	8.36107	0.00383345	0.141559	-0.019 – 0.077	1	δ	-1	-0.647 – 0.686	FALSE
GJM	30	Candida oleophila vs Saccharomyces kudriavzevii	Candida oleophila	Saccharomyces kudriavzevii	3	3.3	0.45	21	5.6	0.4	7.67682	0.00559346	0.303492	-0.045 – 0.183	1	δ	-1	-0.683 – 0.638	FALSE
GJM	30	Candida oleophila vs Saccharomyces paradoxus	Candida oleophila	Saccharomyces paradoxus	3	3.3	0.45	63	4.4	0.85	5.42786	0.0198179	0.0691853	-0.016 – 0.063	1	δ	-0.798942	-0.647 – 0.677	FALSE
GJM	30	Candida oleophila vs Torulaspora delbruecki	Candida oleophila	Torulaspora delbruecki	3	3.3	0.45	21	12.4	1.6	7.60963	0.00580575	0.300438	-0.045 – 0.183	1	δ	-1	-0.73 – 0.716	FALSE
GJM	30	Debaryomyces hansenii vs Hanseniaspora uvarum	Debaryomyces hansenii	Hanseniaspora uvarum	3	15	1.45	27	0	0	28.9048	7.60227e-08	0.996601	-0.036 – 0.144	0.90637	δ			FALSE
GJM	30	Debaryomyces hansenii vs Hanseniaspora opuntiae	Debaryomyces hansenii	Hanseniaspora opuntiae	3	15	1.45	3	11.4	1.5	2.33333	0.12663	0.333333	-0.25 – 1.006	1	δ	0.777778	-1 – 0.783	FALSE
GJM	30	Debaryomyces hansenii vs Kazachstania servazzii (S. servazzii)	Debaryomyces hansenii	Kazachstania servazzii (S. servazzii)	3	15	1.45	9	0.4	0.4	6.50365	0.0107653	0.550365	-0.1 – 0.402	1	δ	1	-0.778 – 0.778	FALSE
GJM	30	Debaryomyces hansenii vs Kluyveromyces dobzhanskii	Debaryomyces hansenii	Kluyveromyces dobzhanskii	3	15	1.45	3	3.3	0.4	3.85714	0.0495346	0.714286	-0.25 – 1.006	1	δ	1	-1 – 1	FALSE
GJM	30	Debaryomyces hansenii vs Kregervanrija fluxuum	Debaryomyces hansenii	Kregervanrija fluxuum	3	15	1.45	3	0.4	0.1	3.85714	0.0495346	0.714286	-0.25 – 1.006	1	δ	1	-1 – 1	FALSE
GJM	30	Debaryomyces hansenii vs Lachancea thermotolerans	Debaryomyces hansenii	Lachancea thermotolerans	3	15	1.45	18	16.05	1.05	7.42147	0.00644503	0.337972	-0.053 – 0.212	1	δ	-1	-0.685 – 0.687	FALSE
GJM	30	Debaryomyces hansenii vs Metschnikowia pulcherrima	Debaryomyces hansenii	Metschnikowia pulcherrima	3	15	1.45	3	38.8	1	3.85714	0.0495346	0.714286	-0.25 – 1.006	1	δ	-1	-1 – 1	FALSE
GJM	30	Debaryomyces hansenii vs Metschnikowia fructicola	Debaryomyces hansenii	Metschnikowia fructicola	3	15	1.45	3	31.1	0.45	3.97059	0.0463016	0.742647	-0.25 – 1.006	1	δ	-1	-1 – 0.783	FALSE
GJM	30	Debaryomyces hansenii vs Metschnikowia reukaufii	Debaryomyces hansenii	Metschnikowia reukaufii	3	15	1.45	3	27.4	1.75	3.85714	0.0495346	0.714286	-0.25 – 1.006	1	δ	-1	-1 – 1	FALSE
GJM	30	Debaryomyces hansenii vs Pichia kluyveri	Debaryomyces hansenii	Pichia kluyveri	3	15	1.45	6	31.05	0.775	5.4	0.0201368	0.628571	-0.143 – 0.575	1	δ	-1	-0.778 – 0.889	FALSE
GJM	30	Debaryomyces hansenii vs Pichia guilliermondii	Debaryomyces hansenii	Pichia guilliermondii	3	15	1.45	6	42.6	1.075	5.44538	0.0196202	0.635054	-0.143 – 0.575	1	δ	-1	-1 – 0.833	FALSE
GJM	30	Debaryomyces hansenii vs Pichia manshurica	Debaryomyces hansenii	Pichia manshurica	3	15	1.45	42	23.15	2.325	8.24346	0.00408991	0.168453	-0.023 – 0.094	1	δ	-1	-0.612 – 0.738	FALSE
GJM	30	Debaryomyces hansenii vs Pichia membranifaciens	Debaryomyces hansenii	Pichia membranifaciens	3	15	1.45	3	27	2	3.85714	0.0495346	0.714286	-0.25 – 1.006	1	δ	-1	-1 – 1	FALSE
GJM	30	Debaryomyces hansenii vs Saccharomyces bayanus	Debaryomyces hansenii	Saccharomyces bayanus	3	15	1.45	3	0	0	4.35484	0.036904	0.83871	-0.25 – 1.006	1	δ			FALSE
GJM	30	Debaryomyces hansenii vs Saccharomyces cerevisiae	Debaryomyces hansenii	Saccharomyces cerevisiae	3	15	1.45	51	16	2.6	2.06351	0.150863	0.020452	-0.019 – 0.077	1	δ	-0.496732	-0.634 – 0.706	FALSE
GJM	30	Debaryomyces hansenii vs Saccharomyces kudriavzevii	Debaryomyces hansenii	Saccharomyces kudriavzevii	3	15	1.45	21	5.6	0.4	7.67682	0.00559346	0.303492	-0.045 – 0.183	1	δ	1	-0.857 – 0.667	FALSE
GJM	30	Debaryomyces hansenii vs Saccharomyces paradoxus	Debaryomyces hansenii	Saccharomyces paradoxus	3	15	1.45	63	4.4	0.85	8.49834	0.0035547	0.117162	-0.016 – 0.063	1	δ	1	-0.54 – 0.587	FALSE
GJM	30	Debaryomyces hansenii vs Torulaspora delbruecki	Debaryomyces hansenii	Torulaspora delbruecki	3	15	1.45	21	12.4	1.6	3.22292	0.0726138	0.101042	-0.045 – 0.183	1	δ	0.650794	-0.715 – 0.667	FALSE
GJM	30	Hanseniaspora uvarum vs Hanseniaspora opuntiae	Hanseniaspora uvarum	Hanseniaspora opuntiae	27	0	0	3	11.4	1.5	28.9048	7.60227e-08	0.996601	-0.036 – 0.144	1	δ			FALSE
GJM	30	Hanseniaspora uvarum vs Kazachstania servazzii (S. servazzii)	Hanseniaspora uvarum	Kazachstania servazzii (S. servazzii)	27	0	0	9	0.4	0.4	34.1566	5.08498e-09	0.975195	-0.029 – 0.118	1	δ			FALSE
GJM	30	Hanseniaspora uvarum vs Kluyveromyces dobzhanskii	Hanseniaspora uvarum	Kluyveromyces dobzhanskii	27	0	0	3	3.3	0.4	28.9048	7.60227e-08	0.996601	-0.036 – 0.144	1	δ			FALSE
GJM	30	Hanseniaspora uvarum vs Kregervanrija fluxuum	Hanseniaspora uvarum	Kregervanrija fluxuum	27	0	0	3	0.4	0.1	28.9048	7.60227e-08	0.996601	-0.036 – 0.144	1	δ			FALSE
GJM	30	Hanseniaspora uvarum vs Lachancea thermotolerans	Hanseniaspora uvarum	Lachancea thermotolerans	27	0	0	18	16.05	1.05	40.4591	2.00772e-10	0.917654	-0.023 – 0.094	6.10902e-09	δ			TRUE
GJM	30	Hanseniaspora uvarum vs Metschnikowia pulcherrima	Hanseniaspora uvarum	Metschnikowia pulcherrima	27	0	0	3	38.8	1	28.9048	7.60227e-08	0.996601	-0.036 – 0.144	5.21104e-05	δ			TRUE
GJM	30	Hanseniaspora uvarum vs Metschnikowia fructicola	Hanseniaspora uvarum	Metschnikowia fructicola	27	0	0	3	31.1	0.45	28.9286	7.5097e-08	0.997449	-0.036 – 0.144	0.000116617	δ			TRUE
GJM	30	Hanseniaspora uvarum vs Metschnikowia reukaufii	Hanseniaspora uvarum	Metschnikowia reukaufii	27	0	0	3	27.4	1.75	28.9048	7.60227e-08	0.996601	-0.036 – 0.144	0.000248098	δ			TRUE
GJM	30	Hanseniaspora uvarum vs Pichia kluyveri	Hanseniaspora uvarum	Pichia kluyveri	27	0	0	6	31.05	0.775	31.5864	1.9076e-08	0.986658	-0.032 – 0.13	2.24108e-09	δ			TRUE
GJM	30	Hanseniaspora uvarum vs Pichia guilliermondii	Hanseniaspora uvarum	Pichia guilliermondii	27	0	0	6	42.6	1.075	31.5981	1.89617e-08	0.987035	-0.032 – 0.13	2.65813e-10	δ			TRUE
GJM	30	Hanseniaspora uvarum vs Pichia manshurica	Hanseniaspora uvarum	Pichia manshurica	27	0	0	42	23.15	2.325	51.7419	6.32959e-13	0.757343	-0.015 – 0.06	2.38066e-25	δ			TRUE
GJM	30	Hanseniaspora uvarum vs Pichia membranifaciens	Hanseniaspora uvarum	Pichia membranifaciens	27	0	0	3	27	2	28.9048	7.60227e-08	0.996601	-0.036 – 0.144	0.000267316	δ			TRUE
GJM	30	Hanseniaspora uvarum vs Saccharomyces bayanus	Hanseniaspora uvarum	Saccharomyces bayanus	27	0	0	3	0	0	#NUM!	#NUM!		-0.036 – 0.144	1	δ			FALSE
GJM	30	Hanseniaspora uvarum vs Saccharomyces cerevisiae	Hanseniaspora uvarum	Saccharomyces cerevisiae	27	0	0	51	16	2.6	54.5863	1.48769e-13	0.705083	-0.013 – 0.053	5.63972e-15	δ			TRUE
GJM	30	Hanseniaspora uvarum vs Saccharomyces kudriavzevii	Hanseniaspora uvarum	Saccharomyces kudriavzevii	27	0	0	21	5.6	0.4	42.3196	7.75121e-11	0.898252	-0.022 – 0.087	0.0188437	δ			TRUE
GJM	30	Hanseniaspora uvarum vs Saccharomyces paradoxus	Hanseniaspora uvarum	Saccharomyces paradoxus	27	0	0	63	4.4	0.85	57.7292	3.00807e-14	0.64465	-0.011 – 0.046	0.321624	δ			FALSE
GJM	30	Hanseniaspora uvarum vs Torulaspora delbruecki	Hanseniaspora uvarum	Torulaspora delbruecki	27	0	0	21	12.4	1.6	42.2637	7.97609e-11	0.897036	-0.022 – 0.087	0.000115521	δ			TRUE
GJM	30	Hanseniaspora opuntiae vs Kazachstania servazzii (S. servazzii)	Hanseniaspora opuntiae	Kazachstania servazzii (S. servazzii)	3	11.4	1.5	9	0.4	0.4	6.50365	0.0107653	0.550365	-0.1 – 0.402	1	δ	1	-0.778 – 0.78	FALSE
GJM	30	Hanseniaspora opuntiae vs Kluyveromyces dobzhanskii	Hanseniaspora opuntiae	Kluyveromyces dobzhanskii	3	11.4	1.5	3	3.3	0.4	3.85714	0.0495346	0.714286	-0.25 – 1.006	1	δ	1	-1 – 1	FALSE
GJM	30	Hanseniaspora opuntiae vs Kregervanrija fluxuum	Hanseniaspora opuntiae	Kregervanrija fluxuum	3	11.4	1.5	3	0.4	0.1	3.85714	0.0495346	0.714286	-0.25 – 1.006	1	δ	1	-1 – 1	FALSE
GJM	30	Hanseniaspora opuntiae vs Lachancea thermotolerans	Hanseniaspora opuntiae	Lachancea thermotolerans	3	11.4	1.5	18	16.05	1.05	7.42147	0.00644503	0.337972	-0.053 – 0.212	1	δ	-1	-0.76 – 0.686	FALSE
GJM	30	Hanseniaspora opuntiae vs Metschnikowia pulcherrima	Hanseniaspora opuntiae	Metschnikowia pulcherrima	3	11.4	1.5	3	38.8	1	3.85714	0.0495346	0.714286	-0.25 – 1.006	1	δ	-1	-1 – 1	FALSE
GJM	30	Hanseniaspora opuntiae vs Metschnikowia fructicola	Hanseniaspora opuntiae	Metschnikowia fructicola	3	11.4	1.5	3	31.1	0.45	3.97059	0.0463016	0.742647	-0.25 – 1.006	1	δ	-1	-1 – 1	FALSE
GJM	30	Hanseniaspora opuntiae vs Metschnikowia reukaufii	Hanseniaspora opuntiae	Metschnikowia reukaufii	3	11.4	1.5	3	27.4	1.75	3.85714	0.0495346	0.714286	-0.25 – 1.006	1	δ	-1	-1 – 1	FALSE
GJM	30	Hanseniaspora opuntiae vs Pichia kluyveri	Hanseniaspora opuntiae	Pichia kluyveri	3	11.4	1.5	6	31.05	0.775	5.4	0.0201368	0.628571	-0.143 – 0.575	1	δ	-1	-0.889 – 0.778	FALSE
GJM	30	Hanseniaspora opuntiae vs Pichia guilliermondii	Hanseniaspora opuntiae	Pichia guilliermondii	3	11.4	1.5	6	42.6	1.075	5.44538	0.0196202	0.635054	-0.143 – 0.575	1	δ	-1	-0.778 – 0.668	FALSE
GJM	30	Hanseniaspora opuntiae vs Pichia manshurica	Hanseniaspora opuntiae	Pichia manshurica	3	11.4	1.5	42	23.15	2.325	8.24346	0.00408991	0.168453	-0.023 – 0.094	1	δ	-1	-0.692 – 0.7	FALSE
GJM	30	Hanseniaspora opuntiae vs Pichia membranifaciens	Hanseniaspora opuntiae	Pichia membranifaciens	3	11.4	1.5	3	27	2	3.85714	0.0495346	0.714286	-0.25 – 1.006	1	δ	-1	-1 – 1	FALSE
GJM	30	Hanseniaspora opuntiae vs Saccharomyces bayanus	Hanseniaspora opuntiae	Saccharomyces bayanus	3	11.4	1.5	3	0	0	4.35484	0.036904	0.83871	-0.25 – 1.006	1	δ			FALSE
GJM	30	Hanseniaspora opuntiae vs Saccharomyces cerevisiae	Hanseniaspora opuntiae	Saccharomyces cerevisiae	3	11.4	1.5	51	16	2.6	6.70379	0.00962084	0.109688	-0.019 – 0.077	1	δ	-0.895425	-0.602 – 0.687	FALSE
GJM	30	Hanseniaspora opuntiae vs Saccharomyces kudriavzevii	Hanseniaspora opuntiae	Saccharomyces kudriavzevii	3	11.4	1.5	21	5.6	0.4	7.67682	0.00559346	0.303492	-0.045 – 0.183	1	δ	1	-0.746 – 0.684	FALSE
GJM	30	Hanseniaspora opuntiae vs Saccharomyces paradoxus	Hanseniaspora opuntiae	Saccharomyces paradoxus	3	11.4	1.5	63	4.4	0.85	8.49834	0.0035547	0.117162	-0.016 – 0.063	1	δ	1	-0.7 – 0.62	FALSE
GJM	30	Hanseniaspora opuntiae vs Torulaspora delbruecki	Hanseniaspora opuntiae	Torulaspora delbruecki	3	11.4	1.5	21	12.4	1.6	0	1	-0.0454545	-0.045 – 0.183	1	δ	0	-0.715 – 0.73	FALSE
GJM	30	Kazachstania servazzii (S. servazzii) vs Kluyveromyces dobzhanskii	Kazachstania servazzii (S. servazzii)	Kluyveromyces dobzhanskii	9	0.4	0.4	3	3.3	0.4	6.50365	0.0107653	0.550365	-0.1 – 0.402	1	δ	-1	-0.706 – 0.556	FALSE
GJM	30	Kazachstania servazzii (S. servazzii) vs Kregervanrija fluxuum	Kazachstania servazzii (S. servazzii)	Kregervanrija fluxuum	9	0.4	0.4	3	0.4	0.1	0	1	-0.1	-0.1 – 0.402	1	δ	0	-0.671 – 0.667	FALSE
GJM	30	Kazachstania servazzii (S. servazzii) vs Lachancea thermotolerans	Kazachstania servazzii (S. servazzii)	Lachancea thermotolerans	9	0.4	0.4	18	16.05	1.05	17.4852	2.89547e-05	0.65941	-0.04 – 0.161	0.00271204	δ	-1	-0.427 – 0.544	TRUE
GJM	30	Kazachstania servazzii (S. servazzii) vs Metschnikowia pulcherrima	Kazachstania servazzii (S. servazzii)	Metschnikowia pulcherrima	9	0.4	0.4	3	38.8	1	6.50365	0.0107653	0.550365	-0.1 – 0.402	0.00280958	δ	-1	-0.704 – 0.778	TRUE
GJM	30	Kazachstania servazzii (S. servazzii) vs Metschnikowia fructicola	Kazachstania servazzii (S. servazzii)	Metschnikowia fructicola	9	0.4	0.4	3	31.1	0.45	6.52747	0.0106221	0.552747	-0.1 – 0.402	0.00523356	δ	-1	-0.741 – 0.778	TRUE
GJM	30	Kazachstania servazzii (S. servazzii) vs Metschnikowia reukaufii	Kazachstania servazzii (S. servazzii)	Metschnikowia reukaufii	9	0.4	0.4	3	27.4	1.75	6.50365	0.0107653	0.550365	-0.1 – 0.402	0.00933516	δ	-1	-0.706 – 0.778	TRUE
GJM	30	Kazachstania servazzii (S. servazzii) vs Pichia kluyveri	Kazachstania servazzii (S. servazzii)	Pichia kluyveri	9	0.4	0.4	6	31.05	0.775	10.3467	0.00129705	0.718978	-0.077 – 0.31	1.75207e-05	δ	-1	-0.556 – 0.482	TRUE
GJM	30	Kazachstania servazzii (S. servazzii) vs Pichia guilliermondii	Kazachstania servazzii (S. servazzii)	Pichia guilliermondii	9	0.4	0.4	6	42.6	1.075	10.3656	0.00128383	0.720433	-0.077 – 0.31	4.06764e-06	δ	-1	-0.575 – 0.537	TRUE
GJM	30	Kazachstania servazzii (S. servazzii) vs Pichia manshurica	Kazachstania servazzii (S. servazzii)	Pichia manshurica	9	0.4	0.4	42	23.15	2.325	21.8671	2.92207e-06	0.425858	-0.02 – 0.082	6.02584e-09	δ	-1	-0.381 – 0.407	TRUE
GJM	30	Kazachstania servazzii (S. servazzii) vs Pichia membranifaciens	Kazachstania servazzii (S. servazzii)	Pichia membranifaciens	9	0.4	0.4	3	27	2	6.50365	0.0107653	0.550365	-0.1 – 0.402	0.00988322	δ	-1	-0.778 – 0.778	TRUE
GJM	30	Kazachstania servazzii (S. servazzii) vs Saccharomyces bayanus	Kazachstania servazzii (S. servazzii)	Saccharomyces bayanus	9	0.4	0.4	3	0	0	6.6	0.0101979	0.56	-0.1 – 0.402	1	δ			FALSE
GJM	30	Kazachstania servazzii (S. servazzii) vs Saccharomyces cerevisiae	Kazachstania servazzii (S. servazzii)	Saccharomyces cerevisiae	9	0.4	0.4	51	16	2.6	22.6121	1.98233e-06	0.372622	-0.017 – 0.069	0.000214633	δ	-1	-0.348 – 0.46	TRUE
GJM	30	Kazachstania servazzii (S. servazzii) vs Saccharomyces kudriavzevii	Kazachstania servazzii (S. servazzii)	Saccharomyces kudriavzevii	9	0.4	0.4	21	5.6	0.4	18.4836	1.71374e-05	0.624414	-0.036 – 0.144	1	δ	-1	-0.45 – 0.44	FALSE
GJM	30	Kazachstania servazzii (S. servazzii) vs Saccharomyces paradoxus	Kazachstania servazzii (S. servazzii)	Saccharomyces paradoxus	9	0.4	0.4	63	4.4	0.85	23.3814	1.32854e-06	0.319735	-0.014 – 0.057	1	δ	-1	-0.358 – 0.468	FALSE
GJM	30	Kazachstania servazzii (S. servazzii) vs Torulaspora delbruecki	Kazachstania servazzii (S. servazzii)	Torulaspora delbruecki	9	0.4	0.4	21	12.4	1.6	18.4009	1.78978e-05	0.621459	-0.036 – 0.144	0.388256	δ	-1	-0.429 – 0.407	FALSE
GJM	30	Kluyveromyces dobzhanskii vs Kregervanrija fluxuum	Kluyveromyces dobzhanskii	Kregervanrija fluxuum	3	3.3	0.4	3	0.4	0.1	3.85714	0.0495346	0.714286	-0.25 – 1.006	1	δ	1	-1 – 1	FALSE
GJM	30	Kluyveromyces dobzhanskii vs Lachancea thermotolerans	Kluyveromyces dobzhanskii	Lachancea thermotolerans	3	3.3	0.4	18	16.05	1.05	7.42147	0.00644503	0.337972	-0.053 – 0.212	1	δ	-1	-0.631 – 0.667	FALSE
GJM	30	Kluyveromyces dobzhanskii vs Metschnikowia pulcherrima	Kluyveromyces dobzhanskii	Metschnikowia pulcherrima	3	3.3	0.4	3	38.8	1	3.85714	0.0495346	0.714286	-0.25 – 1.006	0.140011	δ	-1	-1 – 1	FALSE
GJM	30	Kluyveromyces dobzhanskii vs Metschnikowia fructicola	Kluyveromyces dobzhanskii	Metschnikowia fructicola	3	3.3	0.4	3	31.1	0.45	3.97059	0.0463016	0.742647	-0.25 – 1.006	0.205486	δ	-1	-1 – 1	FALSE
GJM	30	Kluyveromyces dobzhanskii vs Metschnikowia reukaufii	Kluyveromyces dobzhanskii	Metschnikowia reukaufii	3	3.3	0.4	3	27.4	1.75	3.85714	0.0495346	0.714286	-0.25 – 1.006	0.294288	δ	-1	-1 – 1	FALSE
GJM	30	Kluyveromyces dobzhanskii vs Pichia kluyveri	Kluyveromyces dobzhanskii	Pichia kluyveri	3	3.3	0.4	6	31.05	0.775	5.4	0.0201368	0.628571	-0.143 – 0.575	0.0312012	δ	-1	-0.892 – 0.778	TRUE
GJM	30	Kluyveromyces dobzhanskii vs Pichia guilliermondii	Kluyveromyces dobzhanskii	Pichia guilliermondii	3	3.3	0.4	6	42.6	1.075	5.44538	0.0196202	0.635054	-0.143 – 0.575	0.0145787	δ	-1	-0.722 – 0.833	TRUE
GJM	30	Kluyveromyces dobzhanskii vs Pichia manshurica	Kluyveromyces dobzhanskii	Pichia manshurica	3	3.3	0.4	42	23.15	2.325	8.24346	0.00408991	0.168453	-0.023 – 0.094	0.0260847	δ	-1	-0.62 – 0.754	TRUE
GJM	30	Kluyveromyces dobzhanskii vs Pichia membranifaciens	Kluyveromyces dobzhanskii	Pichia membranifaciens	3	3.3	0.4	3	27	2	3.85714	0.0495346	0.714286	-0.25 – 1.006	0.304765	δ	-1	-1 – 1	FALSE
GJM	30	Kluyveromyces dobzhanskii vs Saccharomyces bayanus	Kluyveromyces dobzhanskii	Saccharomyces bayanus	3	3.3	0.4	3	0	0	4.35484	0.036904	0.83871	-0.25 – 1.006	1	δ			FALSE
GJM	30	Kluyveromyces dobzhanskii vs Saccharomyces cerevisiae	Kluyveromyces dobzhanskii	Saccharomyces cerevisiae	3	3.3	0.4	51	16	2.6	8.36107	0.00383345	0.141559	-0.019 – 0.077	1	δ	-1	-0.647 – 0.648	FALSE
GJM	30	Kluyveromyces dobzhanskii vs Saccharomyces kudriavzevii	Kluyveromyces dobzhanskii	Saccharomyces kudriavzevii	3	3.3	0.4	21	5.6	0.4	7.67682	0.00559346	0.303492	-0.045 – 0.183	1	δ	-1	-0.7 – 0.635	FALSE
GJM	30	Kluyveromyces dobzhanskii vs Saccharomyces paradoxus	Kluyveromyces dobzhanskii	Saccharomyces paradoxus	3	3.3	0.4	63	4.4	0.85	6.56091	0.0104243	0.0868892	-0.016 – 0.063	1	δ	-0.878307	-0.593 – 0.709	FALSE
GJM	30	Kluyveromyces dobzhanskii vs Torulaspora delbruecki	Kluyveromyces dobzhanskii	Torulaspora delbruecki	3	3.3	0.4	21	12.4	1.6	7.60963	0.00580575	0.300438	-0.045 – 0.183	1	δ	-1	-0.683 – 0.794	FALSE
GJM	30	Kregervanrija fluxuum vs Lachancea thermotolerans	Kregervanrija fluxuum	Lachancea thermotolerans	3	0.4	0.1	18	16.05	1.05	7.42147	0.00644503	0.337972	-0.053 – 0.212	0.761444	δ	-1	-0.575 – 0.686	FALSE
GJM	30	Kregervanrija fluxuum vs Metschnikowia pulcherrima	Kregervanrija fluxuum	Metschnikowia pulcherrima	3	0.4	0.1	3	38.8	1	3.85714	0.0495346	0.714286	-0.25 – 1.006	0.0756685	δ	-1	-1 – 1	FALSE
GJM	30	Kregervanrija fluxuum vs Metschnikowia fructicola	Kregervanrija fluxuum	Metschnikowia fructicola	3	0.4	0.1	3	31.1	0.45	3.97059	0.0463016	0.742647	-0.25 – 1.006	0.113776	δ	-1	-1 – 1	FALSE
GJM	30	Kregervanrija fluxuum vs Metschnikowia reukaufii	Kregervanrija fluxuum	Metschnikowia reukaufii	3	0.4	0.1	3	27.4	1.75	3.85714	0.0495346	0.714286	-0.25 – 1.006	0.166088	δ	-1	-1 – 0.778	FALSE
GJM	30	Kregervanrija fluxuum vs Pichia kluyveri	Kregervanrija fluxuum	Pichia kluyveri	3	0.4	0.1	6	31.05	0.775	5.4	0.0201368	0.628571	-0.143 – 0.575	0.0140707	δ	-1	-0.889 – 0.781	TRUE
GJM	30	Kregervanrija fluxuum vs Pichia guilliermondii	Kregervanrija fluxuum	Pichia guilliermondii	3	0.4	0.1	6	42.6	1.075	5.44538	0.0196202	0.635054	-0.143 – 0.575	0.00625904	δ	-1	-0.889 – 0.722	TRUE
GJM	30	Kregervanrija fluxuum vs Pichia manshurica	Kregervanrija fluxuum	Pichia manshurica	3	0.4	0.1	42	23.15	2.325	8.24346	0.00408991	0.168453	-0.023 – 0.094	0.00990721	δ	-1	-0.564 – 0.557	TRUE
GJM	30	Kregervanrija fluxuum vs Pichia membranifaciens	Kregervanrija fluxuum	Pichia membranifaciens	3	0.4	0.1	3	27	2	3.85714	0.0495346	0.714286	-0.25 – 1.006	0.172356	δ	-1	-1 – 1	FALSE
GJM	30	Kregervanrija fluxuum vs Saccharomyces bayanus	Kregervanrija fluxuum	Saccharomyces bayanus	3	0.4	0.1	3	0	0	4.35484	0.036904	0.83871	-0.25 – 1.006	1	δ			FALSE
GJM	30	Kregervanrija fluxuum vs Saccharomyces cerevisiae	Kregervanrija fluxuum	Saccharomyces cerevisiae	3	0.4	0.1	51	16	2.6	8.36107	0.00383345	0.141559	-0.019 – 0.077	0.539088	δ	-1	-0.686 – 0.739	FALSE
GJM	30	Kregervanrija fluxuum vs Saccharomyces kudriavzevii	Kregervanrija fluxuum	Saccharomyces kudriavzevii	3	0.4	0.1	21	5.6	0.4	7.67682	0.00559346	0.303492	-0.045 – 0.183	1	δ	-1	-0.684 – 0.619	FALSE
GJM	30	Kregervanrija fluxuum vs Saccharomyces paradoxus	Kregervanrija fluxuum	Saccharomyces paradoxus	3	0.4	0.1	63	4.4	0.85	8.49834	0.0035547	0.117162	-0.016 – 0.063	1	δ	-1	-0.646 – 0.63	FALSE
GJM	30	Kregervanrija fluxuum vs Torulaspora delbruecki	Kregervanrija fluxuum	Torulaspora delbruecki	3	0.4	0.1	21	12.4	1.6	7.60963	0.00580575	0.300438	-0.045 – 0.183	1	δ	-1	-0.731 – 0.714	FALSE
GJM	30	Lachancea thermotolerans vs Metschnikowia pulcherrima	Lachancea thermotolerans	Metschnikowia pulcherrima	18	16.05	1.05	3	38.8	1	7.42147	0.00644503	0.337972	-0.053 – 0.212	1	δ	-1	-0.741 – 0.76	FALSE
GJM	30	Lachancea thermotolerans vs Metschnikowia fructicola	Lachancea thermotolerans	Metschnikowia fructicola	18	16.05	1.05	3	31.1	0.45	7.42633	0.00642764	0.338228	-0.053 – 0.212	1	δ	-1	-0.685 – 0.631	FALSE
GJM	30	Lachancea thermotolerans vs Metschnikowia reukaufii	Lachancea thermotolerans	Metschnikowia reukaufii	18	16.05	1.05	3	27.4	1.75	7.42147	0.00644503	0.337972	-0.053 – 0.212	1	δ	-1	-0.704 – 0.705	FALSE
GJM	30	Lachancea thermotolerans vs Pichia kluyveri	Lachancea thermotolerans	Pichia kluyveri	18	16.05	1.05	6	31.05	0.775	13.028	0.000306873	0.546726	-0.045 – 0.183	1	δ	-1	-0.603 – 0.481	FALSE
GJM	30	Lachancea thermotolerans vs Pichia guilliermondii	Lachancea thermotolerans	Pichia guilliermondii	18	16.05	1.05	6	42.6	1.075	13.0337	0.000305941	0.546985	-0.045 – 0.183	1	δ	-1	-0.418 – 0.566	FALSE
GJM	30	Lachancea thermotolerans vs Pichia manshurica	Lachancea thermotolerans	Pichia manshurica	18	16.05	1.05	42	23.15	2.325	37.2424	1.0432e-09	0.624869	-0.017 – 0.069	1	δ	-1	-0.306 – 0.327	FALSE
GJM	30	Lachancea thermotolerans vs Pichia membranifaciens	Lachancea thermotolerans	Pichia membranifaciens	18	16.05	1.05	3	27	2	7.42147	0.00644503	0.337972	-0.053 – 0.212	1	δ	-1	-0.612 – 0.668	FALSE
GJM	30	Lachancea thermotolerans vs Saccharomyces bayanus	Lachancea thermotolerans	Saccharomyces bayanus	18	16.05	1.05	3	0	0	7.44094	0.00637564	0.338997	-0.053 – 0.212	0.235086	δ			FALSE
GJM	30	Lachancea thermotolerans vs Saccharomyces cerevisiae	Lachancea thermotolerans	Saccharomyces cerevisiae	18	16.05	1.05	51	16	2.6	0.018708	0.891207	-0.0146461	-0.015 – 0.06	1	δ	0.0217865	-0.334 – 0.3	FALSE
GJM	30	Lachancea thermotolerans vs Saccharomyces kudriavzevii	Lachancea thermotolerans	Saccharomyces kudriavzevii	18	16.05	1.05	21	5.6	0.4	28.4855	9.44025e-08	0.742852	-0.027 – 0.109	1	δ	1	-0.265 – 0.326	FALSE
GJM	30	Lachancea thermotolerans vs Saccharomyces paradoxus	Lachancea thermotolerans	Saccharomyces paradoxus	18	16.05	1.05	63	4.4	0.85	41.5878	1.12693e-10	0.51377	-0.013 – 0.051	0.000272362	δ	1	-0.348 – 0.252	TRUE
GJM	30	Lachancea thermotolerans vs Torulaspora delbruecki	Lachancea thermotolerans	Torulaspora delbruecki	18	16.05	1.05	21	12.4	1.6	28.4277	9.72643e-08	0.741289	-0.027 – 0.109	1	δ	1	-0.331 – 0.4	FALSE
GJM	30	Metschnikowia pulcherrima vs Metschnikowia fructicola	Metschnikowia pulcherrima	Metschnikowia fructicola	3	38.8	1	3	31.1	0.45	3.97059	0.0463016	0.742647	-0.25 – 1.006	1	δ	1	-1 – 1	FALSE
GJM	30	Metschnikowia pulcherrima vs Metschnikowia reukaufii	Metschnikowia pulcherrima	Metschnikowia reukaufii	3	38.8	1	3	27.4	1.75	3.85714	0.0495346	0.714286	-0.25 – 1.006	1	δ	1	-1 – 1	FALSE
GJM	30	Metschnikowia pulcherrima vs Pichia kluyveri	Metschnikowia pulcherrima	Pichia kluyveri	3	38.8	1	6	31.05	0.775	5.4	0.0201368	0.628571	-0.143 – 0.575	1	δ	1	-0.667 – 0.889	FALSE
GJM	30	Metschnikowia pulcherrima vs Pichia guilliermondii	Metschnikowia pulcherrima	Pichia guilliermondii	3	38.8	1	6	42.6	1.075	5.44538	0.0196202	0.635054	-0.143 – 0.575	1	δ	-1	-0.889 – 0.833	FALSE
GJM	30	Metschnikowia pulcherrima vs Pichia manshurica	Metschnikowia pulcherrima	Pichia manshurica	3	38.8	1	42	23.15	2.325	8.24346	0.00408991	0.168453	-0.023 – 0.094	1	δ	1	-0.707 – 0.699	FALSE
GJM	30	Metschnikowia pulcherrima vs Pichia membranifaciens	Metschnikowia pulcherrima	Pichia membranifaciens	3	38.8	1	3	27	2	3.85714	0.0495346	0.714286	-0.25 – 1.006	1	δ	1	-1 – 1	FALSE
GJM	30	Metschnikowia pulcherrima vs Saccharomyces bayanus	Metschnikowia pulcherrima	Saccharomyces bayanus	3	38.8	1	3	0	0	4.35484	0.036904	0.83871	-0.25 – 1.006	0.0255454	δ			TRUE
GJM	30	Metschnikowia pulcherrima vs Saccharomyces cerevisiae	Metschnikowia pulcherrima	Saccharomyces cerevisiae	3	38.8	1	51	16	2.6	8.36107	0.00383345	0.141559	-0.019 – 0.077	1	δ	1	-0.621 – 0.615	FALSE
GJM	30	Metschnikowia pulcherrima vs Saccharomyces kudriavzevii	Metschnikowia pulcherrima	Saccharomyces kudriavzevii	3	38.8	1	21	5.6	0.4	7.67682	0.00559346	0.303492	-0.045 – 0.183	0.231833	δ	1	-0.7 – 0.605	FALSE
GJM	30	Metschnikowia pulcherrima vs Saccharomyces paradoxus	Metschnikowia pulcherrima	Saccharomyces paradoxus	3	38.8	1	63	4.4	0.85	8.49834	0.0035547	0.117162	-0.016 – 0.063	0.00929505	δ	1	-0.616 – 0.646	TRUE
GJM	30	Metschnikowia pulcherrima vs Torulaspora delbruecki	Metschnikowia pulcherrima	Torulaspora delbruecki	3	38.8	1	21	12.4	1.6	7.60963	0.00580575	0.300438	-0.045 – 0.183	1	δ	1	-0.605 – 0.698	FALSE
GJM	30	Metschnikowia fructicola vs Metschnikowia reukaufii	Metschnikowia fructicola	Metschnikowia reukaufii	3	31.1	0.45	3	27.4	1.75	3.97059	0.0463016	0.742647	-0.25 – 1.006	1	δ	1	-1 – 1	FALSE
GJM	30	Metschnikowia fructicola vs Pichia kluyveri	Metschnikowia fructicola	Pichia kluyveri	3	31.1	0.45	6	31.05	0.775	0.0689655	0.792849	-0.133005	-0.143 – 0.575	1	δ	-0.111111	-0.667 – 0.889	FALSE
GJM	30	Metschnikowia fructicola vs Pichia guilliermondii	Metschnikowia fructicola	Pichia guilliermondii	3	31.1	0.45	6	42.6	1.075	5.49153	0.0191089	0.641646	-0.143 – 0.575	1	δ	-1	-0.833 – 0.833	FALSE
GJM	30	Metschnikowia fructicola vs Pichia manshurica	Metschnikowia fructicola	Pichia manshurica	3	31.1	0.45	42	23.15	2.325	8.244	0.00408869	0.168465	-0.023 – 0.094	1	δ	1	-0.549 – 0.754	FALSE
GJM	30	Metschnikowia fructicola vs Pichia membranifaciens	Metschnikowia fructicola	Pichia membranifaciens	3	31.1	0.45	3	27	2	3.97059	0.0463016	0.742647	-0.25 – 1.006	1	δ	1	-1 – 1	FALSE
GJM	30	Metschnikowia fructicola vs Saccharomyces bayanus	Metschnikowia fructicola	Saccharomyces bayanus	3	31.1	0.45	3	0	0	4.5	0.0338949	0.875	-0.25 – 1.006	0.0388843	δ			TRUE
GJM	30	Metschnikowia fructicola vs Saccharomyces cerevisiae	Metschnikowia fructicola	Saccharomyces cerevisiae	3	31.1	0.45	51	16	2.6	8.36139	0.00383277	0.141565	-0.019 – 0.077	1	δ	1	-0.634 – 0.562	FALSE
GJM	30	Metschnikowia fructicola vs Saccharomyces kudriavzevii	Metschnikowia fructicola	Saccharomyces kudriavzevii	3	31.1	0.45	21	5.6	0.4	7.68021	0.00558296	0.303646	-0.045 – 0.183	0.370385	δ	1	-0.667 – 0.668	FALSE
GJM	30	Metschnikowia fructicola vs Saccharomyces paradoxus	Metschnikowia fructicola	Saccharomyces paradoxus	3	31.1	0.45	63	4.4	0.85	8.49852	0.00355435	0.117164	-0.016 – 0.063	0.0176515	δ	1	-0.566 – 0.615	TRUE
GJM	30	Metschnikowia fructicola vs Torulaspora delbruecki	Metschnikowia fructicola	Torulaspora delbruecki	3	31.1	0.45	21	12.4	1.6	7.61296	0.00579503	0.300589	-0.045 – 0.183	1	δ	1	-0.748 – 0.684	FALSE
GJM	30	Metschnikowia reukaufii vs Pichia kluyveri	Metschnikowia reukaufii	Pichia kluyveri	3	27.4	1.75	6	31.05	0.775	5.4	0.0201368	0.628571	-0.143 – 0.575	1	δ	-1	-0.667 – 0.892	FALSE
GJM	30	Metschnikowia reukaufii vs Pichia guilliermondii	Metschnikowia reukaufii	Pichia guilliermondii	3	27.4	1.75	6	42.6	1.075	5.44538	0.0196202	0.635054	-0.143 – 0.575	1	δ	-1	-0.778 – 0.668	FALSE
GJM	30	Metschnikowia reukaufii vs Pichia manshurica	Metschnikowia reukaufii	Pichia manshurica	3	27.4	1.75	42	23.15	2.325	8.11366	0.00439328	0.165434	-0.023 – 0.094	1	δ	0.992063	-0.691 – 0.707	FALSE
GJM	30	Metschnikowia reukaufii vs Pichia membranifaciens	Metschnikowia reukaufii	Pichia membranifaciens	3	27.4	1.75	3	27	2	0.196078	0.657905	-0.20098	-0.25 – 1.006	1	δ	0.222222	-1 – 1	FALSE
GJM	30	Metschnikowia reukaufii vs Saccharomyces bayanus	Metschnikowia reukaufii	Saccharomyces bayanus	3	27.4	1.75	3	0	0	4.35484	0.036904	0.83871	-0.25 – 1.006	0.059539	δ			FALSE
GJM	30	Metschnikowia reukaufii vs Saccharomyces cerevisiae	Metschnikowia reukaufii	Saccharomyces cerevisiae	3	27.4	1.75	51	16	2.6	8.36107	0.00383345	0.141559	-0.019 – 0.077	1	δ	1	-0.673 – 0.687	FALSE
GJM	30	Metschnikowia reukaufii vs Saccharomyces kudriavzevii	Metschnikowia reukaufii	Saccharomyces kudriavzevii	3	27.4	1.75	21	5.6	0.4	7.67682	0.00559346	0.303492	-0.045 – 0.183	0.592039	δ	1	-0.636 – 0.763	FALSE
GJM	30	Metschnikowia reukaufii vs Saccharomyces paradoxus	Metschnikowia reukaufii	Saccharomyces paradoxus	3	27.4	1.75	63	4.4	0.85	8.49834	0.0035547	0.117162	-0.016 – 0.063	0.0319948	δ	1	-0.593 – 0.673	TRUE
GJM	30	Metschnikowia reukaufii vs Torulaspora delbruecki	Metschnikowia reukaufii	Torulaspora delbruecki	3	27.4	1.75	21	12.4	1.6	7.60963	0.00580575	0.300438	-0.045 – 0.183	1	δ	1	-0.667 – 0.683	FALSE
GJM	30	Pichia kluyveri vs Pichia guilliermondii	Pichia kluyveri	Pichia guilliermondii	6	31.05	0.775	6	42.6	1.075	8.33684	0.00388491	0.733684	-0.1 – 0.402	1	δ	-1	-0.778 – 0.556	FALSE
GJM	30	Pichia kluyveri vs Pichia manshurica	Pichia kluyveri	Pichia manshurica	6	31.05	0.775	42	23.15	2.325	15.4689	8.38752e-05	0.314541	-0.022 – 0.087	1	δ	1	-0.441 – 0.528	FALSE
GJM	30	Pichia kluyveri vs Pichia membranifaciens	Pichia kluyveri	Pichia membranifaciens	6	31.05	0.775	3	27	2	5.4	0.0201368	0.628571	-0.143 – 0.575	1	δ	1	-1 – 0.892	FALSE
GJM	30	Pichia kluyveri vs Saccharomyces bayanus	Pichia kluyveri	Saccharomyces bayanus	6	31.05	0.775	3	0	0	5.58621	0.0181025	0.655172	-0.143 – 0.575	0.00335978	δ			TRUE
GJM	30	Pichia kluyveri vs Saccharomyces cerevisiae	Pichia kluyveri	Saccharomyces cerevisiae	6	31.05	0.775	51	16	2.6	15.8528	6.84666e-05	0.27005	-0.018 – 0.073	1	δ	1	-0.477 – 0.471	FALSE
GJM	30	Pichia kluyveri vs Saccharomyces kudriavzevii	Pichia kluyveri	Saccharomyces kudriavzevii	6	31.05	0.775	21	5.6	0.4	13.6458	0.000220736	0.505832	-0.04 – 0.161	0.00758267	δ	1	-0.508 – 0.532	TRUE
GJM	30	Pichia kluyveri vs Saccharomyces paradoxus	Pichia kluyveri	Saccharomyces paradoxus	6	31.05	0.775	63	4.4	0.85	16.2597	5.5226e-05	0.227757	-0.015 – 0.06	9.62852e-06	δ	1	-0.434 – 0.524	TRUE
GJM	30	Pichia kluyveri vs Torulaspora delbruecki	Pichia kluyveri	Torulaspora delbruecki	6	31.05	0.775	21	12.4	1.6	13.5621	0.000230799	0.502484	-0.04 – 0.161	0.112231	δ	1	-0.477 – 0.588	FALSE
GJM	30	Pichia guilliermondii vs Pichia manshurica	Pichia guilliermondii	Pichia manshurica	6	42.6	1.075	42	23.15	2.325	15.4697	8.38379e-05	0.314559	-0.022 – 0.087	1	δ	1	-0.508 – 0.476	FALSE
GJM	30	Pichia guilliermondii vs Pichia membranifaciens	Pichia guilliermondii	Pichia membranifaciens	6	42.6	1.075	3	27	2	5.44538	0.0196202	0.635054	-0.143 – 0.575	1	δ	1	-0.833 – 0.724	FALSE
GJM	30	Pichia guilliermondii vs Saccharomyces bayanus	Pichia guilliermondii	Saccharomyces bayanus	6	42.6	1.075	3	0	0	5.63478	0.0176075	0.662112	-0.143 – 0.575	0.00140494	δ			TRUE
GJM	30	Pichia guilliermondii vs Saccharomyces cerevisiae	Pichia guilliermondii	Saccharomyces cerevisiae	6	42.6	1.075	51	16	2.6	15.8533	6.8448e-05	0.27006	-0.018 – 0.073	1	δ	1	-0.533 – 0.441	FALSE
GJM	30	Pichia guilliermondii vs Saccharomyces kudriavzevii	Pichia guilliermondii	Saccharomyces kudriavzevii	6	42.6	1.075	21	5.6	0.4	13.65	0.000220241	0.506	-0.04 – 0.161	0.00207106	δ	1	-0.485 – 0.47	TRUE
GJM	30	Pichia guilliermondii vs Saccharomyces paradoxus	Pichia guilliermondii	Saccharomyces paradoxus	6	42.6	1.075	63	4.4	0.85	16.26	5.52173e-05	0.227761	-0.015 – 0.06	1.52646e-06	δ	1	-0.482 – 0.453	TRUE
GJM	30	Pichia guilliermondii vs Torulaspora delbruecki	Pichia guilliermondii	Torulaspora delbruecki	6	42.6	1.075	21	12.4	1.6	13.5663	0.000230288	0.50265	-0.04 – 0.161	0.0376444	δ	1	-0.549 – 0.502	TRUE
GJM	30	Pichia manshurica vs Pichia membranifaciens	Pichia manshurica	Pichia membranifaciens	42	23.15	2.325	3	27	2	7.98384	0.00471968	0.162415	-0.023 – 0.094	1	δ	-0.984127	-0.709 – 0.619	FALSE
GJM	30	Pichia manshurica vs Saccharomyces bayanus	Pichia manshurica	Saccharomyces bayanus	42	23.15	2.325	3	0	0	8.24564	0.00408501	0.168503	-0.023 – 0.094	0.00175071	δ			TRUE
GJM	30	Pichia manshurica vs Saccharomyces cerevisiae	Pichia manshurica	Saccharomyces cerevisiae	42	23.15	2.325	51	16	2.6	68.4112	1.32721e-16	0.740782	-0.011 – 0.044	0.264227	δ	1	-0.217 – 0.245	FALSE
GJM	30	Pichia manshurica vs Saccharomyces kudriavzevii	Pichia manshurica	Saccharomyces kudriavzevii	42	23.15	2.325	21	5.6	0.4	41.4263	1.22401e-10	0.662726	-0.016 – 0.066	2.20263e-06	δ	1	-0.275 – 0.263	TRUE
GJM	30	Pichia manshurica vs Saccharomyces paradoxus	Pichia manshurica	Saccharomyces paradoxus	42	23.15	2.325	63	4.4	0.85	74.9836	4.74647e-18	0.718287	-0.01 – 0.039	1.61262e-20	δ	1	-0.226 – 0.207	TRUE
GJM	30	Pichia manshurica vs Torulaspora delbruecki	Pichia manshurica	Torulaspora delbruecki	42	23.15	2.325	21	12.4	1.6	41.4064	1.23654e-10	0.662399	-0.016 – 0.066	0.00130887	δ	1	-0.293 – 0.306	TRUE
GJM	30	Pichia membranifaciens vs Saccharomyces bayanus	Pichia membranifaciens	Saccharomyces bayanus	3	27	2	3	0	0	4.35484	0.036904	0.83871	-0.25 – 1.006	0.0619944	δ			FALSE
GJM	30	Pichia membranifaciens vs Saccharomyces cerevisiae	Pichia membranifaciens	Saccharomyces cerevisiae	3	27	2	51	16	2.6	8.36107	0.00383345	0.141559	-0.019 – 0.077	1	δ	1	-0.621 – 0.72	FALSE
GJM	30	Pichia membranifaciens vs Saccharomyces kudriavzevii	Pichia membranifaciens	Saccharomyces kudriavzevii	3	27	2	21	5.6	0.4	7.67682	0.00559346	0.303492	-0.045 – 0.183	0.615855	δ	1	-0.668 – 0.636	FALSE
GJM	30	Pichia membranifaciens vs Saccharomyces paradoxus	Pichia membranifaciens	Saccharomyces paradoxus	3	27	2	63	4.4	0.85	8.49834	0.0035547	0.117162	-0.016 – 0.063	0.0339719	δ	1	-0.593 – 0.577	TRUE
GJM	30	Pichia membranifaciens vs Torulaspora delbruecki	Pichia membranifaciens	Torulaspora delbruecki	3	27	2	21	12.4	1.6	7.60963	0.00580575	0.300438	-0.045 – 0.183	1	δ	1	-0.667 – 0.763	FALSE
GJM	30	Saccharomyces bayanus vs Saccharomyces cerevisiae	Saccharomyces bayanus	Saccharomyces cerevisiae	3	0	0	51	16	2.6	8.36235	0.00383075	0.141584	-0.019 – 0.077	0.150674	δ			FALSE
GJM	30	Saccharomyces bayanus vs Saccharomyces kudriavzevii	Saccharomyces bayanus	Saccharomyces kudriavzevii	3	0	0	21	5.6	0.4	7.6904	0.00555152	0.304109	-0.045 – 0.183	1	δ			FALSE
GJM	30	Saccharomyces bayanus vs Saccharomyces paradoxus	Saccharomyces bayanus	Saccharomyces paradoxus	3	0	0	63	4.4	0.85	8.49906	0.00355331	0.117173	-0.016 – 0.063	1	δ			FALSE
GJM	30	Saccharomyces bayanus vs Torulaspora delbruecki	Saccharomyces bayanus	Torulaspora delbruecki	3	0	0	21	12.4	1.6	7.62297	0.00576294	0.301044	-0.045 – 0.183	1	δ			FALSE
GJM	30	Saccharomyces cerevisiae vs Saccharomyces kudriavzevii	Saccharomyces cerevisiae	Saccharomyces kudriavzevii	51	16	2.6	21	5.6	0.4	44.0732	3.16319e-11	0.615332	-0.014 – 0.057	0.177096	δ	1	-0.26 – 0.299	FALSE
GJM	30	Saccharomyces cerevisiae vs Saccharomyces paradoxus	Saccharomyces cerevisiae	Saccharomyces paradoxus	51	16	2.6	63	4.4	0.85	83.9023	5.19828e-20	0.7402	-0.009 – 0.036	1.98049e-09	δ	1	-0.19 – 0.198	TRUE
GJM	30	Saccharomyces cerevisiae vs Torulaspora delbruecki	Saccharomyces cerevisiae	Torulaspora delbruecki	51	16	2.6	21	12.4	1.6	41.5514	1.14812e-10	0.579306	-0.014 – 0.057	1	δ	0.971055	-0.336 – 0.298	FALSE
GJM	30	Saccharomyces kudriavzevii vs Saccharomyces paradoxus	Saccharomyces kudriavzevii	Saccharomyces paradoxus	21	5.6	0.4	63	4.4	0.85	36.8796	1.25652e-09	0.437556	-0.012 – 0.049	1	δ	0.887377	-0.28 – 0.251	FALSE
GJM	30	Saccharomyces kudriavzevii vs Torulaspora delbruecki	Saccharomyces kudriavzevii	Torulaspora delbruecki	21	5.6	0.4	21	12.4	1.6	30.8926	2.72709e-08	0.747315	-0.025 – 0.101	1	δ	-1	-0.345 – 0.358	FALSE
GJM	30	Saccharomyces paradoxus vs Torulaspora delbruecki	Saccharomyces paradoxus	Torulaspora delbruecki	63	4.4	0.85	21	12.4	1.6	46.7965	7.87557e-12	0.558493	-0.012 – 0.049	0.638008	δ	-1	-0.298 – 0.299	FALSE
YPDA	30	Aureobasidium pullulans vs Bulleromyces albus	Aureobasidium pullulans	Bulleromyces albus	3	34.4	1.25	3	3	0.2	3.85714	0.0495346	0.714286	-0.25 – 1.006	1	δ	1	-1 – 1	FALSE
YPDA	30	Aureobasidium pullulans vs Candida diversa	Aureobasidium pullulans	Candida diversa	3	34.4	1.25	3	11.3	0.65	3.85714	0.0495346	0.714286	-0.25 – 1.006	1	δ	1	-1 – 1	FALSE
YPDA	30	Aureobasidium pullulans vs Candida vini	Aureobasidium pullulans	Candida vini	3	34.4	1.25	3	9.3	0.95	3.85714	0.0495346	0.714286	-0.25 – 1.006	1	δ	1	-1 – 1	FALSE
YPDA	30	Aureobasidium pullulans vs Candida zemplinina	Aureobasidium pullulans	Candida zemplinina	3	34.4	1.25	3	1.2	0.15	3.85714	0.0495346	0.714286	-0.25 – 1.006	1	δ	1	-1 – 1	FALSE
YPDA	30	Aureobasidium pullulans vs Candida oleophila	Aureobasidium pullulans	Candida oleophila	3	34.4	1.25	3	2.1	1.5	3.85714	0.0495346	0.714286	-0.25 – 1.006	1	δ	1	-1 – 1	FALSE
YPDA	30	Aureobasidium pullulans vs Debaryomyces hansenii	Aureobasidium pullulans	Debaryomyces hansenii	3	34.4	1.25	3	3.1	0.4	3.85714	0.0495346	0.714286	-0.25 – 1.006	1	δ	1	-1 – 1	FALSE
YPDA	30	Aureobasidium pullulans vs Hanseniaspora uvarum	Aureobasidium pullulans	Hanseniaspora uvarum	3	34.4	1.25	27	0	0	28.9048	7.60227e-08	0.996601	-0.036 – 0.144	0.000169295	δ			TRUE
YPDA	30	Aureobasidium pullulans vs Hanseniaspora opuntiae	Aureobasidium pullulans	Hanseniaspora opuntiae	3	34.4	1.25	3	1.1	0.45	3.97059	0.0463016	0.742647	-0.25 – 1.006	1	δ	1	-1 – 1	FALSE
YPDA	30	Aureobasidium pullulans vs Kazachstania servazzii (S. servazzii)	Aureobasidium pullulans	Kazachstania servazzii (S. servazzii)	3	34.4	1.25	9	0	0	10.7349	0.00105131	0.973494	-0.1 – 0.402	0.001448	δ			TRUE
YPDA	30	Aureobasidium pullulans vs Kluyveromyces dobzhanskii	Aureobasidium pullulans	Kluyveromyces dobzhanskii	3	34.4	1.25	3	2	0.45	3.97059	0.0463016	0.742647	-0.25 – 1.006	1	δ	1	-1 – 1	FALSE
YPDA	30	Aureobasidium pullulans vs Kregervanrija fluxuum	Aureobasidium pullulans	Kregervanrija fluxuum	3	34.4	1.25	3	0	0	4.35484	0.036904	0.83871	-0.25 – 1.006	0.0515425	δ			FALSE
YPDA	30	Aureobasidium pullulans vs Lachancea thermotolerans	Aureobasidium pullulans	Lachancea thermotolerans	3	34.4	1.25	18	0	0.475	9.07926	0.00258524	0.425224	-0.053 – 0.212	0.00396911	δ	1	-0.5 – 0.685	TRUE
YPDA	30	Aureobasidium pullulans vs Metschnikowia pulcherrima	Aureobasidium pullulans	Metschnikowia pulcherrima	3	34.4	1.25	3	26.9	1.45	3.97059	0.0463016	0.742647	-0.25 – 1.006	1	δ	1	-1 – 1	FALSE
YPDA	30	Aureobasidium pullulans vs Metschnikowia fructicola	Aureobasidium pullulans	Metschnikowia fructicola	3	34.4	1.25	3	25	0.1	3.85714	0.0495346	0.714286	-0.25 – 1.006	1	δ	1	-1 – 1	FALSE
YPDA	30	Aureobasidium pullulans vs Metschnikowia reukaufii	Aureobasidium pullulans	Metschnikowia reukaufii	3	34.4	1.25	3	0.9	0.8	3.85714	0.0495346	0.714286	-0.25 – 1.006	1	δ	1	-1 – 1	FALSE
YPDA	30	Aureobasidium pullulans vs Pichia kluyveri	Aureobasidium pullulans	Pichia kluyveri	3	34.4	1.25	6	11	0.75	5.89091	0.0152192	0.698701	-0.143 – 0.575	1	δ	1	-0.562 – 0.729	FALSE
YPDA	30	Aureobasidium pullulans vs Pichia guilliermondii	Aureobasidium pullulans	Pichia guilliermondii	3	34.4	1.25	6	10	0.075	5.58621	0.0181025	0.655172	-0.143 – 0.575	1	δ	1	-0.889 – 0.778	FALSE
YPDA	30	Aureobasidium pullulans vs Pichia manshurica	Aureobasidium pullulans	Pichia manshurica	3	34.4	1.25	42	23.15	2.325	8.23421	0.00411081	0.168237	-0.023 – 0.094	1	δ	1	-0.651 – 0.667	FALSE
YPDA	30	Aureobasidium pullulans vs Pichia membranifaciens	Aureobasidium pullulans	Pichia membranifaciens	3	34.4	1.25	3	12	0.3	3.97059	0.0463016	0.742647	-0.25 – 1.006	1	δ	1	-1 – 1	FALSE
YPDA	30	Aureobasidium pullulans vs Saccharomyces bayanus	Aureobasidium pullulans	Saccharomyces bayanus	3	34.4	1.25	3	0	0	4.35484	0.036904	0.83871	-0.25 – 1.006	0.0515425	δ			FALSE
YPDA	30	Aureobasidium pullulans vs Saccharomyces cerevisiae	Aureobasidium pullulans	Saccharomyces cerevisiae	3	34.4	1.25	51	0.1	0.2	9.00407	0.00269379	0.153924	-0.019 – 0.077	0.0039969	δ	1	-0.667 – 0.648	TRUE
YPDA	30	Aureobasidium pullulans vs Saccharomyces kudriavzevii	Aureobasidium pullulans	Saccharomyces kudriavzevii	3	34.4	1.25	21	0.3	0.38	7.99816	0.00468249	0.318098	-0.045 – 0.183	0.0593217	δ	1	-0.714 – 0.652	FALSE
YPDA	30	Aureobasidium pullulans vs Saccharomyces paradoxus	Aureobasidium pullulans	Saccharomyces paradoxus	3	34.4	1.25	63	2	0.35	8.58909	0.00338183	0.11858	-0.016 – 0.063	1	δ	1	-0.683 – 0.641	FALSE
YPDA	30	Aureobasidium pullulans vs Torulaspora delbruecki	Aureobasidium pullulans	Torulaspora delbruecki	3	34.4	1.25	21	1.1	1	7.59633	0.00584872	0.299833	-0.045 – 0.183	1	δ	1	-0.683 – 0.73	FALSE
YPDA	30	Bulleromyces albus vs Candida diversa	Bulleromyces albus	Candida diversa	3	3	0.2	3	11.3	0.65	3.85714	0.0495346	0.714286	-0.25 – 1.006	1	δ	-1	-1 – 1	FALSE
YPDA	30	Bulleromyces albus vs Candida vini	Bulleromyces albus	Candida vini	3	3	0.2	3	9.3	0.95	3.85714	0.0495346	0.714286	-0.25 – 1.006	1	δ	-1	-1 – 1	FALSE
YPDA	30	Bulleromyces albus vs Candida zemplinina	Bulleromyces albus	Candida zemplinina	3	3	0.2	3	1.2	0.15	3.85714	0.0495346	0.714286	-0.25 – 1.006	1	δ	1	-1 – 1	FALSE
YPDA	30	Bulleromyces albus vs Candida oleophila	Bulleromyces albus	Candida oleophila	3	3	0.2	3	2.1	1.5	1.76471	0.184039	0.191176	-0.25 – 1.006	1	δ	0.666667	-1 – 1	FALSE
YPDA	30	Bulleromyces albus vs Debaryomyces hansenii	Bulleromyces albus	Debaryomyces hansenii	3	3	0.2	3	3.1	0.4	0	1	-0.25	-0.25 – 1.006	1	δ	0	-1 – 1	FALSE
YPDA	30	Bulleromyces albus vs Hanseniaspora uvarum	Bulleromyces albus	Hanseniaspora uvarum	3	3	0.2	27	0	0	28.9048	7.60227e-08	0.996601	-0.036 – 0.144	0.0795878	δ			FALSE
YPDA	30	Bulleromyces albus vs Hanseniaspora opuntiae	Bulleromyces albus	Hanseniaspora opuntiae	3	3	0.2	3	1.1	0.45	3.97059	0.0463016	0.742647	-0.25 – 1.006	1	δ	1	-1 – 1	FALSE
YPDA	30	Bulleromyces albus vs Kazachstania servazzii (S. servazzii)	Bulleromyces albus	Kazachstania servazzii (S. servazzii)	3	3	0.2	9	0	0	10.7349	0.00105131	0.973494	-0.1 – 0.402	0.239427	δ			FALSE
YPDA	30	Bulleromyces albus vs Kluyveromyces dobzhanskii	Bulleromyces albus	Kluyveromyces dobzhanskii	3	3	0.2	3	2	0.45	3.97059	0.0463016	0.742647	-0.25 – 1.006	1	δ	1	-1 – 1	FALSE
YPDA	30	Bulleromyces albus vs Kregervanrija fluxuum	Bulleromyces albus	Kregervanrija fluxuum	3	3	0.2	3	0	0	4.35484	0.036904	0.83871	-0.25 – 1.006	1	δ			FALSE
YPDA	30	Bulleromyces albus vs Lachancea thermotolerans	Bulleromyces albus	Lachancea thermotolerans	3	3	0.2	18	0	0.475	9.07926	0.00258524	0.425224	-0.053 – 0.212	0.659617	δ	1	-0.5 – 0.759	FALSE
YPDA	30	Bulleromyces albus vs Metschnikowia pulcherrima	Bulleromyces albus	Metschnikowia pulcherrima	3	3	0.2	3	26.9	1.45	3.97059	0.0463016	0.742647	-0.25 – 1.006	1	δ	-1	-1 – 1	FALSE
YPDA	30	Bulleromyces albus vs Metschnikowia fructicola	Bulleromyces albus	Metschnikowia fructicola	3	3	0.2	3	25	0.1	3.85714	0.0495346	0.714286	-0.25 – 1.006	1	δ	-1	-1 – 1	FALSE
YPDA	30	Bulleromyces albus vs Metschnikowia reukaufii	Bulleromyces albus	Metschnikowia reukaufii	3	3	0.2	3	0.9	0.8	3.85714	0.0495346	0.714286	-0.25 – 1.006	1	δ	1	-1 – 1	FALSE
YPDA	30	Bulleromyces albus vs Pichia kluyveri	Bulleromyces albus	Pichia kluyveri	3	3	0.2	6	11	0.75	5.89091	0.0152192	0.698701	-0.143 – 0.575	1	δ	-1	-0.892 – 0.833	FALSE
YPDA	30	Bulleromyces albus vs Pichia guilliermondii	Bulleromyces albus	Pichia guilliermondii	3	3	0.2	6	10	0.075	5.58621	0.0181025	0.655172	-0.143 – 0.575	1	δ	-1	-0.781 – 0.667	FALSE
YPDA	30	Bulleromyces albus vs Pichia manshurica	Bulleromyces albus	Pichia manshurica	3	3	0.2	42	23.15	2.325	8.23421	0.00411081	0.168237	-0.023 – 0.094	1	δ	-1	-0.628 – 0.722	FALSE
YPDA	30	Bulleromyces albus vs Pichia membranifaciens	Bulleromyces albus	Pichia membranifaciens	3	3	0.2	3	12	0.3	3.97059	0.0463016	0.742647	-0.25 – 1.006	1	δ	-1	-1 – 1	FALSE
YPDA	30	Bulleromyces albus vs Saccharomyces bayanus	Bulleromyces albus	Saccharomyces bayanus	3	3	0.2	3	0	0	4.35484	0.036904	0.83871	-0.25 – 1.006	1	δ			FALSE
YPDA	30	Bulleromyces albus vs Saccharomyces cerevisiae	Bulleromyces albus	Saccharomyces cerevisiae	3	3	0.2	51	0.1	0.2	9.00407	0.00269379	0.153924	-0.019 – 0.077	0.819394	δ	1	-0.667 – 0.681	FALSE
YPDA	30	Bulleromyces albus vs Saccharomyces kudriavzevii	Bulleromyces albus	Saccharomyces kudriavzevii	3	3	0.2	21	0.3	0.38	7.99816	0.00468249	0.318098	-0.045 – 0.183	1	δ	1	-0.606 – 0.683	FALSE
YPDA	30	Bulleromyces albus vs Saccharomyces paradoxus	Bulleromyces albus	Saccharomyces paradoxus	3	3	0.2	63	2	0.35	8.05292	0.00454304	0.110202	-0.016 – 0.063	1	δ	0.968254	-0.646 – 0.572	FALSE
YPDA	30	Bulleromyces albus vs Torulaspora delbruecki	Bulleromyces albus	Torulaspora delbruecki	3	3	0.2	21	1.1	1	7.36031	0.00666794	0.289105	-0.045 – 0.183	1	δ	0.984127	-0.747 – 0.652	FALSE
YPDA	30	Candida diversa vs Candida vini	Candida diversa	Candida vini	3	11.3	0.65	3	9.3	0.95	3.85714	0.0495346	0.714286	-0.25 – 1.006	1	δ	1	-1 – 1	FALSE
YPDA	30	Candida diversa vs Candida zemplinina	Candida diversa	Candida zemplinina	3	11.3	0.65	3	1.2	0.15	3.85714	0.0495346	0.714286	-0.25 – 1.006	1	δ	1	-1 – 1	FALSE
YPDA	30	Candida diversa vs Candida oleophila	Candida diversa	Candida oleophila	3	11.3	0.65	3	2.1	1.5	3.85714	0.0495346	0.714286	-0.25 – 1.006	1	δ	1	-1 – 1	FALSE
YPDA	30	Candida diversa vs Debaryomyces hansenii	Candida diversa	Debaryomyces hansenii	3	11.3	0.65	3	3.1	0.4	3.85714	0.0495346	0.714286	-0.25 – 1.006	1	δ	1	-1 – 1	FALSE
YPDA	30	Candida diversa vs Hanseniaspora uvarum	Candida diversa	Hanseniaspora uvarum	3	11.3	0.65	27	0	0	28.9048	7.60227e-08	0.996601	-0.036 – 0.144	0.0158994	δ			TRUE
YPDA	30	Candida diversa vs Hanseniaspora opuntiae	Candida diversa	Hanseniaspora opuntiae	3	11.3	0.65	3	1.1	0.45	3.97059	0.0463016	0.742647	-0.25 – 1.006	1	δ	1	-1 – 1	FALSE
YPDA	30	Candida diversa vs Kazachstania servazzii (S. servazzii)	Candida diversa	Kazachstania servazzii (S. servazzii)	3	11.3	0.65	9	0	0	10.7349	0.00105131	0.973494	-0.1 – 0.402	0.0637687	δ			FALSE
YPDA	30	Candida diversa vs Kluyveromyces dobzhanskii	Candida diversa	Kluyveromyces dobzhanskii	3	11.3	0.65	3	2	0.45	3.97059	0.0463016	0.742647	-0.25 – 1.006	1	δ	1	-1 – 1	FALSE
YPDA	30	Candida diversa vs Kregervanrija fluxuum	Candida diversa	Kregervanrija fluxuum	3	11.3	0.65	3	0	0	4.35484	0.036904	0.83871	-0.25 – 1.006	0.636812	δ			FALSE
YPDA	30	Candida diversa vs Lachancea thermotolerans	Candida diversa	Lachancea thermotolerans	3	11.3	0.65	18	0	0.475	9.07926	0.00258524	0.425224	-0.053 – 0.212	0.177841	δ	1	-0.5 – 0.686	FALSE
YPDA	30	Candida diversa vs Metschnikowia pulcherrima	Candida diversa	Metschnikowia pulcherrima	3	11.3	0.65	3	26.9	1.45	3.97059	0.0463016	0.742647	-0.25 – 1.006	1	δ	-1	-1 – 1	FALSE
YPDA	30	Candida diversa vs Metschnikowia fructicola	Candida diversa	Metschnikowia fructicola	3	11.3	0.65	3	25	0.1	3.85714	0.0495346	0.714286	-0.25 – 1.006	1	δ	-1	-1 – 1	FALSE
YPDA	30	Candida diversa vs Metschnikowia reukaufii	Candida diversa	Metschnikowia reukaufii	3	11.3	0.65	3	0.9	0.8	3.85714	0.0495346	0.714286	-0.25 – 1.006	1	δ	1	-1 – 1	FALSE
YPDA	30	Candida diversa vs Pichia kluyveri	Candida diversa	Pichia kluyveri	3	11.3	0.65	6	11	0.75	5.89091	0.0152192	0.698701	-0.143 – 0.575	1	δ	1	-0.833 – 0.722	FALSE
YPDA	30	Candida diversa vs Pichia guilliermondii	Candida diversa	Pichia guilliermondii	3	11.3	0.65	6	10	0.075	5.58621	0.0181025	0.655172	-0.143 – 0.575	1	δ	1	-0.889 – 0.669	FALSE
YPDA	30	Candida diversa vs Pichia manshurica	Candida diversa	Pichia manshurica	3	11.3	0.65	42	23.15	2.325	8.23421	0.00411081	0.168237	-0.023 – 0.094	1	δ	-1	-0.668 – 0.636	FALSE
YPDA	30	Candida diversa vs Pichia membranifaciens	Candida diversa	Pichia membranifaciens	3	11.3	0.65	3	12	0.3	0.441176	0.506555	-0.139706	-0.25 – 1.006	1	δ	-0.333333	-1 – 1	FALSE
YPDA	30	Candida diversa vs Saccharomyces bayanus	Candida diversa	Saccharomyces bayanus	3	11.3	0.65	3	0	0	4.35484	0.036904	0.83871	-0.25 – 1.006	0.636812	δ			FALSE
YPDA	30	Candida diversa vs Saccharomyces cerevisiae	Candida diversa	Saccharomyces cerevisiae	3	11.3	0.65	51	0.1	0.2	9.00407	0.00269379	0.153924	-0.019 – 0.077	0.208672	δ	1	-0.667 – 0.647	FALSE
YPDA	30	Candida diversa vs Saccharomyces kudriavzevii	Candida diversa	Saccharomyces kudriavzevii	3	11.3	0.65	21	0.3	0.38	7.99816	0.00468249	0.318098	-0.045 – 0.183	1	δ	1	-0.587 – 0.652	FALSE
YPDA	30	Candida diversa vs Saccharomyces paradoxus	Candida diversa	Saccharomyces paradoxus	3	11.3	0.65	63	2	0.35	8.58909	0.00338183	0.11858	-0.016 – 0.063	1	δ	1	-0.603 – 0.568	FALSE
YPDA	30	Candida diversa vs Torulaspora delbruecki	Candida diversa	Torulaspora delbruecki	3	11.3	0.65	21	1.1	1	7.59633	0.00584872	0.299833	-0.045 – 0.183	1	δ	1	-0.747 – 0.698	FALSE
YPDA	30	Candida vini vs Candida zemplinina	Candida vini	Candida zemplinina	3	9.3	0.95	3	1.2	0.15	3.85714	0.0495346	0.714286	-0.25 – 1.006	1	δ	1	-1 – 1	FALSE
YPDA	30	Candida vini vs Candida oleophila	Candida vini	Candida oleophila	3	9.3	0.95	3	2.1	1.5	3.85714	0.0495346	0.714286	-0.25 – 1.006	1	δ	1	-1 – 1	FALSE
YPDA	30	Candida vini vs Debaryomyces hansenii	Candida vini	Debaryomyces hansenii	3	9.3	0.95	3	3.1	0.4	3.85714	0.0495346	0.714286	-0.25 – 1.006	1	δ	1	-1 – 1	FALSE
YPDA	30	Candida vini vs Hanseniaspora uvarum	Candida vini	Hanseniaspora uvarum	3	9.3	0.95	27	0	0	28.9048	7.60227e-08	0.996601	-0.036 – 0.144	0.0459515	δ			TRUE
YPDA	30	Candida vini vs Hanseniaspora opuntiae	Candida vini	Hanseniaspora opuntiae	3	9.3	0.95	3	1.1	0.45	3.97059	0.0463016	0.742647	-0.25 – 1.006	1	δ	1	-1 – 1	FALSE
YPDA	30	Candida vini vs Kazachstania servazzii (S. servazzii)	Candida vini	Kazachstania servazzii (S. servazzii)	3	9.3	0.95	9	0	0	10.7349	0.00105131	0.973494	-0.1 – 0.402	0.151739	δ			FALSE
YPDA	30	Candida vini vs Kluyveromyces dobzhanskii	Candida vini	Kluyveromyces dobzhanskii	3	9.3	0.95	3	2	0.45	3.97059	0.0463016	0.742647	-0.25 – 1.006	1	δ	1	-1 – 1	FALSE
YPDA	30	Candida vini vs Kregervanrija fluxuum	Candida vini	Kregervanrija fluxuum	3	9.3	0.95	3	0	0	4.35484	0.036904	0.83871	-0.25 – 1.006	1	δ			FALSE
YPDA	30	Candida vini vs Lachancea thermotolerans	Candida vini	Lachancea thermotolerans	3	9.3	0.95	18	0	0.475	9.07926	0.00258524	0.425224	-0.053 – 0.212	0.413931	δ	1	-0.5 – 0.631	FALSE
YPDA	30	Candida vini vs Metschnikowia pulcherrima	Candida vini	Metschnikowia pulcherrima	3	9.3	0.95	3	26.9	1.45	3.97059	0.0463016	0.742647	-0.25 – 1.006	1	δ	-1	-1 – 1	FALSE
YPDA	30	Candida vini vs Metschnikowia fructicola	Candida vini	Metschnikowia fructicola	3	9.3	0.95	3	25	0.1	3.85714	0.0495346	0.714286	-0.25 – 1.006	1	δ	-1	-1 – 1	FALSE
YPDA	30	Candida vini vs Metschnikowia reukaufii	Candida vini	Metschnikowia reukaufii	3	9.3	0.95	3	0.9	0.8	3.85714	0.0495346	0.714286	-0.25 – 1.006	1	δ	1	-1 – 1	FALSE
YPDA	30	Candida vini vs Pichia kluyveri	Candida vini	Pichia kluyveri	3	9.3	0.95	6	11	0.75	3.10092	0.0782482	0.300131	-0.143 – 0.575	1	δ	-0.722222	-0.833 – 0.833	FALSE
YPDA	30	Candida vini vs Pichia guilliermondii	Candida vini	Pichia guilliermondii	3	9.3	0.95	6	10	0.075	2.2	0.138011	0.171429	-0.143 – 0.575	1	δ	-0.611111	-0.722 – 0.833	FALSE
YPDA	30	Candida vini vs Pichia manshurica	Candida vini	Pichia manshurica	3	9.3	0.95	42	23.15	2.325	8.23421	0.00411081	0.168237	-0.023 – 0.094	1	δ	-1	-0.651 – 0.675	FALSE
YPDA	30	Candida vini vs Pichia membranifaciens	Candida vini	Pichia membranifaciens	3	9.3	0.95	3	12	0.3	3.97059	0.0463016	0.742647	-0.25 – 1.006	1	δ	-1	-1 – 1	FALSE
YPDA	30	Candida vini vs Saccharomyces bayanus	Candida vini	Saccharomyces bayanus	3	9.3	0.95	3	0	0	4.35484	0.036904	0.83871	-0.25 – 1.006	1	δ			FALSE
YPDA	30	Candida vini vs Saccharomyces cerevisiae	Candida vini	Saccharomyces cerevisiae	3	9.3	0.95	51	0.1	0.2	9.00407	0.00269379	0.153924	-0.019 – 0.077	0.508901	δ	1	-0.667 – 0.661	FALSE
YPDA	30	Candida vini vs Saccharomyces kudriavzevii	Candida vini	Saccharomyces kudriavzevii	3	9.3	0.95	21	0.3	0.38	7.99816	0.00468249	0.318098	-0.045 – 0.183	1	δ	1	-0.749 – 0.746	FALSE
YPDA	30	Candida vini vs Saccharomyces paradoxus	Candida vini	Saccharomyces paradoxus	3	9.3	0.95	63	2	0.35	8.58909	0.00338183	0.11858	-0.016 – 0.063	1	δ	1	-0.636 – 0.63	FALSE
YPDA	30	Candida vini vs Torulaspora delbruecki	Candida vini	Torulaspora delbruecki	3	9.3	0.95	21	1.1	1	7.59633	0.00584872	0.299833	-0.045 – 0.183	1	δ	1	-0.683 – 0.572	FALSE
YPDA	30	Candida zemplinina vs Candida oleophila	Candida zemplinina	Candida oleophila	3	1.2	0.15	3	2.1	1.5	0.428571	0.512691	-0.142857	-0.25 – 1.006	1	δ	-0.333333	-1 – 1	FALSE
YPDA	30	Candida zemplinina vs Debaryomyces hansenii	Candida zemplinina	Debaryomyces hansenii	3	1.2	0.15	3	3.1	0.4	3.85714	0.0495346	0.714286	-0.25 – 1.006	1	δ	-1	-1 – 1	FALSE
YPDA	30	Candida zemplinina vs Hanseniaspora uvarum	Candida zemplinina	Hanseniaspora uvarum	3	1.2	0.15	27	0	0	28.9048	7.60227e-08	0.996601	-0.036 – 0.144	1	δ			FALSE
YPDA	30	Candida zemplinina vs Hanseniaspora opuntiae	Candida zemplinina	Hanseniaspora opuntiae	3	1.2	0.15	3	1.1	0.45	0.0537634	0.816639	-0.236559	-0.25 – 1.006	1	δ	0.111111	-1 – 1	FALSE
YPDA	30	Candida zemplinina vs Kazachstania servazzii (S. servazzii)	Candida zemplinina	Kazachstania servazzii (S. servazzii)	3	1.2	0.15	9	0	0	10.7349	0.00105131	0.973494	-0.1 – 0.402	1	δ			FALSE
YPDA	30	Candida zemplinina vs Kluyveromyces dobzhanskii	Candida zemplinina	Kluyveromyces dobzhanskii	3	1.2	0.15	3	2	0.45	0.808081	0.368688	-0.0479798	-0.25 – 1.006	1	δ	-0.444444	-1 – 1	FALSE
YPDA	30	Candida zemplinina vs Kregervanrija fluxuum	Candida zemplinina	Kregervanrija fluxuum	3	1.2	0.15	3	0	0	4.35484	0.036904	0.83871	-0.25 – 1.006	1	δ			FALSE
YPDA	30	Candida zemplinina vs Lachancea thermotolerans	Candida zemplinina	Lachancea thermotolerans	3	1.2	0.15	18	0	0.475	9.07926	0.00258524	0.425224	-0.053 – 0.212	1	δ	1	-0.5 – 0.685	FALSE
YPDA	30	Candida zemplinina vs Metschnikowia pulcherrima	Candida zemplinina	Metschnikowia pulcherrima	3	1.2	0.15	3	26.9	1.45	3.97059	0.0463016	0.742647	-0.25 – 1.006	1	δ	-1	-1 – 1	FALSE
YPDA	30	Candida zemplinina vs Metschnikowia fructicola	Candida zemplinina	Metschnikowia fructicola	3	1.2	0.15	3	25	0.1	3.85714	0.0495346	0.714286	-0.25 – 1.006	1	δ	-1	-1 – 1	FALSE
YPDA	30	Candida zemplinina vs Metschnikowia reukaufii	Candida zemplinina	Metschnikowia reukaufii	3	1.2	0.15	3	0.9	0.8	0.428571	0.512691	-0.142857	-0.25 – 1.006	1	δ	0.333333	-1 – 1	FALSE
YPDA	30	Candida zemplinina vs Pichia kluyveri	Candida zemplinina	Pichia kluyveri	3	1.2	0.15	6	11	0.75	5.89091	0.0152192	0.698701	-0.143 – 0.575	1	δ	-1	-0.667 – 0.833	FALSE
YPDA	30	Candida zemplinina vs Pichia guilliermondii	Candida zemplinina	Pichia guilliermondii	3	1.2	0.15	6	10	0.075	5.58621	0.0181025	0.655172	-0.143 – 0.575	1	δ	-1	-0.889 – 0.889	FALSE
YPDA	30	Candida zemplinina vs Pichia manshurica	Candida zemplinina	Pichia manshurica	3	1.2	0.15	42	23.15	2.325	8.23421	0.00411081	0.168237	-0.023 – 0.094	1	δ	-1	-0.659 – 0.707	FALSE
YPDA	30	Candida zemplinina vs Pichia membranifaciens	Candida zemplinina	Pichia membranifaciens	3	1.2	0.15	3	12	0.3	3.97059	0.0463016	0.742647	-0.25 – 1.006	1	δ	-1	-1 – 1	FALSE
YPDA	30	Candida zemplinina vs Saccharomyces bayanus	Candida zemplinina	Saccharomyces bayanus	3	1.2	0.15	3	0	0	4.35484	0.036904	0.83871	-0.25 – 1.006	1	δ			FALSE
YPDA	30	Candida zemplinina vs Saccharomyces cerevisiae	Candida zemplinina	Saccharomyces cerevisiae	3	1.2	0.15	51	0.1	0.2	7.75719	0.00534992	0.129946	-0.019 – 0.077	1	δ	0.928105	-0.667 – 0.582	FALSE
YPDA	30	Candida zemplinina vs Saccharomyces kudriavzevii	Candida zemplinina	Saccharomyces kudriavzevii	3	1.2	0.15	21	0.3	0.38	7.99816	0.00468249	0.318098	-0.045 – 0.183	1	δ	1	-0.587 – 0.573	FALSE
YPDA	30	Candida zemplinina vs Saccharomyces paradoxus	Candida zemplinina	Saccharomyces paradoxus	3	1.2	0.15	63	2	0.35	6.07906	0.0136794	0.0793603	-0.016 – 0.063	1	δ	-0.84127	-0.715 – 0.609	FALSE
YPDA	30	Candida zemplinina vs Torulaspora delbruecki	Candida zemplinina	Torulaspora delbruecki	3	1.2	0.15	21	1.1	1	0.030636	0.861055	-0.044062	-0.045 – 0.183	1	δ	0.0634921	-0.794 – 0.651	FALSE
YPDA	30	Candida oleophila vs Debaryomyces hansenii	Candida oleophila	Debaryomyces hansenii	3	2.1	1.5	3	3.1	0.4	2.33333	0.12663	0.333333	-0.25 – 1.006	1	δ	-0.777778	-1 – 1	FALSE
YPDA	30	Candida oleophila vs Hanseniaspora uvarum	Candida oleophila	Hanseniaspora uvarum	3	2.1	1.5	27	0	0	18.6207	1.5948e-05	0.62931	-0.036 – 0.144	1	δ			FALSE
YPDA	30	Candida oleophila vs Hanseniaspora opuntiae	Candida oleophila	Hanseniaspora opuntiae	3	2.1	1.5	3	1.1	0.45	0.441176	0.506555	-0.139706	-0.25 – 1.006	1	δ	0.333333	-1 – 1	FALSE
YPDA	30	Candida oleophila vs Kazachstania servazzii (S. servazzii)	Candida oleophila	Kazachstania servazzii (S. servazzii)	3	2.1	1.5	9	0	0	6.54545	0.0105152	0.554545	-0.1 – 0.402	1	δ			FALSE
YPDA	30	Candida oleophila vs Kluyveromyces dobzhanskii	Candida oleophila	Kluyveromyces dobzhanskii	3	2.1	1.5	3	2	0.45	0.441176	0.506555	-0.139706	-0.25 – 1.006	1	δ	0.333333	-0.889 – 0.889	FALSE
YPDA	30	Candida oleophila vs Kregervanrija fluxuum	Candida oleophila	Kregervanrija fluxuum	3	2.1	1.5	3	0	0	2.4	0.121335	0.35	-0.25 – 1.006	1	δ			FALSE
YPDA	30	Candida oleophila vs Lachancea thermotolerans	Candida oleophila	Lachancea thermotolerans	3	2.1	1.5	18	0	0.475	2.9889	0.0838372	0.104679	-0.053 – 0.212	1	δ	0.555556	-0.444 – 0.722	FALSE
YPDA	30	Candida oleophila vs Metschnikowia pulcherrima	Candida oleophila	Metschnikowia pulcherrima	3	2.1	1.5	3	26.9	1.45	3.97059	0.0463016	0.742647	-0.25 – 1.006	1	δ	-1	-1 – 1	FALSE
YPDA	30	Candida oleophila vs Metschnikowia fructicola	Candida oleophila	Metschnikowia fructicola	3	2.1	1.5	3	25	0.1	3.85714	0.0495346	0.714286	-0.25 – 1.006	1	δ	-1	-1 – 1	FALSE
YPDA	30	Candida oleophila vs Metschnikowia reukaufii	Candida oleophila	Metschnikowia reukaufii	3	2.1	1.5	3	0.9	0.8	0.428571	0.512691	-0.142857	-0.25 – 1.006	1	δ	0.333333	-1 – 1	FALSE
YPDA	30	Candida oleophila vs Pichia kluyveri	Candida oleophila	Pichia kluyveri	3	2.1	1.5	6	11	0.75	5.89091	0.0152192	0.698701	-0.143 – 0.575	1	δ	-1	-0.778 – 0.833	FALSE
YPDA	30	Candida oleophila vs Pichia guilliermondii	Candida oleophila	Pichia guilliermondii	3	2.1	1.5	6	10	0.075	5.58621	0.0181025	0.655172	-0.143 – 0.575	1	δ	-1	-0.892 – 0.889	FALSE
YPDA	30	Candida oleophila vs Pichia manshurica	Candida oleophila	Pichia manshurica	3	2.1	1.5	42	23.15	2.325	8.23421	0.00411081	0.168237	-0.023 – 0.094	1	δ	-1	-0.636 – 0.722	FALSE
YPDA	30	Candida oleophila vs Pichia membranifaciens	Candida oleophila	Pichia membranifaciens	3	2.1	1.5	3	12	0.3	3.97059	0.0463016	0.742647	-0.25 – 1.006	1	δ	-1	-1 – 1	FALSE
YPDA	30	Candida oleophila vs Saccharomyces bayanus	Candida oleophila	Saccharomyces bayanus	3	2.1	1.5	3	0	0	2.4	0.121335	0.35	-0.25 – 1.006	1	δ			FALSE
YPDA	30	Candida oleophila vs Saccharomyces cerevisiae	Candida oleophila	Saccharomyces cerevisiae	3	2.1	1.5	51	0.1	0.2	1.95587	0.161956	0.0183821	-0.019 – 0.077	1	δ	0.464052	-0.647 – 0.641	FALSE
YPDA	30	Candida oleophila vs Saccharomyces kudriavzevii	Candida oleophila	Saccharomyces kudriavzevii	3	2.1	1.5	21	0.3	0.38	0.888684	0.345834	-0.0050598	-0.045 – 0.183	1	δ	0.333333	-0.603 – 0.603	FALSE
YPDA	30	Candida oleophila vs Saccharomyces paradoxus	Candida oleophila	Saccharomyces paradoxus	3	2.1	1.5	63	2	0.35	0.127346	0.7212	-0.0136352	-0.016 – 0.063	1	δ	0.121693	-0.732 – 0.651	FALSE
YPDA	30	Candida oleophila vs Torulaspora delbruecki	Candida oleophila	Torulaspora delbruecki	3	2.1	1.5	21	1.1	1	0.375291	0.540134	-0.0283958	-0.045 – 0.183	1	δ	0.222222	-0.651 – 0.701	FALSE
YPDA	30	Debaryomyces hansenii vs Hanseniaspora uvarum	Debaryomyces hansenii	Hanseniaspora uvarum	3	3.1	0.4	27	0	0	28.9048	7.60227e-08	0.996601	-0.036 – 0.144	0.0902953	δ			FALSE
YPDA	30	Debaryomyces hansenii vs Hanseniaspora opuntiae	Debaryomyces hansenii	Hanseniaspora opuntiae	3	3.1	0.4	3	1.1	0.45	3.97059	0.0463016	0.742647	-0.25 – 1.006	1	δ	1	-1 – 1	FALSE
YPDA	30	Debaryomyces hansenii vs Kazachstania servazzii (S. servazzii)	Debaryomyces hansenii	Kazachstania servazzii (S. servazzii)	3	3.1	0.4	9	0	0	10.7349	0.00105131	0.973494	-0.1 – 0.402	0.264503	δ			FALSE
YPDA	30	Debaryomyces hansenii vs Kluyveromyces dobzhanskii	Debaryomyces hansenii	Kluyveromyces dobzhanskii	3	3.1	0.4	3	2	0.45	3.97059	0.0463016	0.742647	-0.25 – 1.006	1	δ	1	-1 – 1	FALSE
YPDA	30	Debaryomyces hansenii vs Kregervanrija fluxuum	Debaryomyces hansenii	Kregervanrija fluxuum	3	3.1	0.4	3	0	0	4.35484	0.036904	0.83871	-0.25 – 1.006	1	δ			FALSE
YPDA	30	Debaryomyces hansenii vs Lachancea thermotolerans	Debaryomyces hansenii	Lachancea thermotolerans	3	3.1	0.4	18	0	0.475	9.07926	0.00258524	0.425224	-0.053 – 0.212	0.731367	δ	1	-0.5 – 0.76	FALSE
YPDA	30	Debaryomyces hansenii vs Metschnikowia pulcherrima	Debaryomyces hansenii	Metschnikowia pulcherrima	3	3.1	0.4	3	26.9	1.45	3.97059	0.0463016	0.742647	-0.25 – 1.006	1	δ	-1	-1 – 1	FALSE
YPDA	30	Debaryomyces hansenii vs Metschnikowia fructicola	Debaryomyces hansenii	Metschnikowia fructicola	3	3.1	0.4	3	25	0.1	3.85714	0.0495346	0.714286	-0.25 – 1.006	1	δ	-1	-1 – 1	FALSE
YPDA	30	Debaryomyces hansenii vs Metschnikowia reukaufii	Debaryomyces hansenii	Metschnikowia reukaufii	3	3.1	0.4	3	0.9	0.8	3.85714	0.0495346	0.714286	-0.25 – 1.006	1	δ	1	-1 – 1	FALSE
YPDA	30	Debaryomyces hansenii vs Pichia kluyveri	Debaryomyces hansenii	Pichia kluyveri	3	3.1	0.4	6	11	0.75	5.89091	0.0152192	0.698701	-0.143 – 0.575	1	δ	-1	-0.778 – 0.833	FALSE
YPDA	30	Debaryomyces hansenii vs Pichia guilliermondii	Debaryomyces hansenii	Pichia guilliermondii	3	3.1	0.4	6	10	0.075	5.58621	0.0181025	0.655172	-0.143 – 0.575	1	δ	-1	-1 – 0.672	FALSE
YPDA	30	Debaryomyces hansenii vs Pichia manshurica	Debaryomyces hansenii	Pichia manshurica	3	3.1	0.4	42	23.15	2.325	8.23421	0.00411081	0.168237	-0.023 – 0.094	1	δ	-1	-0.722 – 0.636	FALSE
YPDA	30	Debaryomyces hansenii vs Pichia membranifaciens	Debaryomyces hansenii	Pichia membranifaciens	3	3.1	0.4	3	12	0.3	3.97059	0.0463016	0.742647	-0.25 – 1.006	1	δ	-1	-1 – 1	FALSE
YPDA	30	Debaryomyces hansenii vs Saccharomyces bayanus	Debaryomyces hansenii	Saccharomyces bayanus	3	3.1	0.4	3	0	0	4.35484	0.036904	0.83871	-0.25 – 1.006	1	δ			FALSE
YPDA	30	Debaryomyces hansenii vs Saccharomyces cerevisiae	Debaryomyces hansenii	Saccharomyces cerevisiae	3	3.1	0.4	51	0.1	0.2	9.00407	0.00269379	0.153924	-0.019 – 0.077	0.903143	δ	1	-0.667 – 0.609	FALSE
YPDA	30	Debaryomyces hansenii vs Saccharomyces kudriavzevii	Debaryomyces hansenii	Saccharomyces kudriavzevii	3	3.1	0.4	21	0.3	0.38	7.99816	0.00468249	0.318098	-0.045 – 0.183	1	δ	1	-0.714 – 0.621	FALSE
YPDA	30	Debaryomyces hansenii vs Saccharomyces paradoxus	Debaryomyces hansenii	Saccharomyces paradoxus	3	3.1	0.4	63	2	0.35	7.28	0.00697267	0.098125	-0.016 – 0.063	1	δ	0.920635	-0.572 – 0.631	FALSE
YPDA	30	Debaryomyces hansenii vs Torulaspora delbruecki	Debaryomyces hansenii	Torulaspora delbruecki	3	3.1	0.4	21	1.1	1	6.66234	0.00984716	0.257379	-0.045 – 0.183	1	δ	0.936508	-0.652 – 0.604	FALSE
YPDA	30	Hanseniaspora uvarum vs Hanseniaspora opuntiae	Hanseniaspora uvarum	Hanseniaspora opuntiae	27	0	0	3	1.1	0.45	28.9286	7.5097e-08	0.997449	-0.036 – 0.144	1	δ			FALSE
YPDA	30	Hanseniaspora uvarum vs Kazachstania servazzii (S. servazzii)	Hanseniaspora uvarum	Kazachstania servazzii (S. servazzii)	27	0	0	9	0	0	#NUM!	#NUM!		-0.029 – 0.118	1	δ			FALSE
YPDA	30	Hanseniaspora uvarum vs Kluyveromyces dobzhanskii	Hanseniaspora uvarum	Kluyveromyces dobzhanskii	27	0	0	3	2	0.45	28.9286	7.5097e-08	0.997449	-0.036 – 0.144	1	δ			FALSE
YPDA	30	Hanseniaspora uvarum vs Kregervanrija fluxuum	Hanseniaspora uvarum	Kregervanrija fluxuum	27	0	0	3	0	0	#NUM!	#NUM!		-0.036 – 0.144	1	δ			FALSE
YPDA	30	Hanseniaspora uvarum vs Lachancea thermotolerans	Hanseniaspora uvarum	Lachancea thermotolerans	27	0	0	18	0	0.475	10.0963	0.00148566	0.211542	-0.023 – 0.094	1	δ			FALSE
YPDA	30	Hanseniaspora uvarum vs Metschnikowia pulcherrima	Hanseniaspora uvarum	Metschnikowia pulcherrima	27	0	0	3	26.9	1.45	28.9286	7.5097e-08	0.997449	-0.036 – 0.144	0.000224708	δ			TRUE
YPDA	30	Hanseniaspora uvarum vs Metschnikowia fructicola	Hanseniaspora uvarum	Metschnikowia fructicola	27	0	0	3	25	0.1	28.9048	7.60227e-08	0.996601	-0.036 – 0.144	0.000326637	δ			TRUE
YPDA	30	Hanseniaspora uvarum vs Metschnikowia reukaufii	Hanseniaspora uvarum	Metschnikowia reukaufii	27	0	0	3	0.9	0.8	28.9048	7.60227e-08	0.996601	-0.036 – 0.144	1	δ			FALSE
YPDA	30	Hanseniaspora uvarum vs Pichia kluyveri	Hanseniaspora uvarum	Pichia kluyveri	27	0	0	6	11	0.75	31.7035	1.796e-08	0.990435	-0.032 – 0.13	5.26297e-05	δ			TRUE
YPDA	30	Hanseniaspora uvarum vs Pichia guilliermondii	Hanseniaspora uvarum	Pichia guilliermondii	27	0	0	6	10	0.075	31.6331	1.86225e-08	0.988166	-0.032 – 0.13	7.50028e-05	δ			TRUE
YPDA	30	Hanseniaspora uvarum vs Pichia manshurica	Hanseniaspora uvarum	Pichia manshurica	27	0	0	42	23.15	2.325	51.7248	6.38496e-13	0.757087	-0.015 – 0.06	8.78644e-26	δ			TRUE
YPDA	30	Hanseniaspora uvarum vs Pichia membranifaciens	Hanseniaspora uvarum	Pichia membranifaciens	27	0	0	3	12	0.3	28.9286	7.5097e-08	0.997449	-0.036 – 0.144	0.0147513	δ			TRUE
YPDA	30	Hanseniaspora uvarum vs Saccharomyces bayanus	Hanseniaspora uvarum	Saccharomyces bayanus	27	0	0	3	0	0	#NUM!	#NUM!		-0.036 – 0.144	1	δ			FALSE
YPDA	30	Hanseniaspora uvarum vs Saccharomyces cerevisiae	Hanseniaspora uvarum	Saccharomyces cerevisiae	27	0	0	51	0.1	0.2	24.9668	5.83251e-07	0.315353	-0.013 – 0.053	1	δ			FALSE
YPDA	30	Hanseniaspora uvarum vs Saccharomyces kudriavzevii	Hanseniaspora uvarum	Saccharomyces kudriavzevii	27	0	0	21	0.3	0.38	42.576	6.79901e-11	0.903825	-0.022 – 0.087	1	δ			FALSE
YPDA	30	Hanseniaspora uvarum vs Saccharomyces paradoxus	Hanseniaspora uvarum	Saccharomyces paradoxus	27	0	0	63	2	0.35	57.9768	2.65228e-14	0.647464	-0.011 – 0.046	3.0191e-11	δ			TRUE
YPDA	30	Hanseniaspora uvarum vs Torulaspora delbruecki	Hanseniaspora uvarum	Torulaspora delbruecki	27	0	0	21	1.1	1	39.3058	3.62364e-10	0.832735	-0.022 – 0.087	0.000945118	δ			TRUE
YPDA	30	Hanseniaspora opuntiae vs Kazachstania servazzii (S. servazzii)	Hanseniaspora opuntiae	Kazachstania servazzii (S. servazzii)	3	1.1	0.45	9	0	0	10.8	0.001015	0.98	-0.1 – 0.402	1	δ			FALSE
YPDA	30	Hanseniaspora opuntiae vs Kluyveromyces dobzhanskii	Hanseniaspora opuntiae	Kluyveromyces dobzhanskii	3	1.1	0.45	3	2	0.45	0.555556	0.456057	-0.111111	-0.25 – 1.006	1	δ	-0.333333	-1 – 1	FALSE
YPDA	30	Hanseniaspora opuntiae vs Kregervanrija fluxuum	Hanseniaspora opuntiae	Kregervanrija fluxuum	3	1.1	0.45	3	0	0	4.5	0.0338949	0.875	-0.25 – 1.006	1	δ			FALSE
YPDA	30	Hanseniaspora opuntiae vs Lachancea thermotolerans	Hanseniaspora opuntiae	Lachancea thermotolerans	3	1.1	0.45	18	0	0.475	9.08654	0.00257498	0.425607	-0.053 – 0.212	1	δ	1	-0.5 – 0.704	FALSE
YPDA	30	Hanseniaspora opuntiae vs Metschnikowia pulcherrima	Hanseniaspora opuntiae	Metschnikowia pulcherrima	3	1.1	0.45	3	26.9	1.45	4.09091	0.0431144	0.772727	-0.25 – 1.006	1	δ	-1	-1 – 1	FALSE
YPDA	30	Hanseniaspora opuntiae vs Metschnikowia fructicola	Hanseniaspora opuntiae	Metschnikowia fructicola	3	1.1	0.45	3	25	0.1	3.97059	0.0463016	0.742647	-0.25 – 1.006	1	δ	-1	-1 – 1	FALSE
YPDA	30	Hanseniaspora opuntiae vs Metschnikowia reukaufii	Hanseniaspora opuntiae	Metschnikowia reukaufii	3	1.1	0.45	3	0.9	0.8	1.22549	0.268286	0.0563725	-0.25 – 1.006	1	δ	0.555556	-0.889 – 0.889	FALSE
YPDA	30	Hanseniaspora opuntiae vs Pichia kluyveri	Hanseniaspora opuntiae	Pichia kluyveri	3	1.1	0.45	6	11	0.75	5.94495	0.0147595	0.706422	-0.143 – 0.575	1	δ	-1	-0.889 – 0.556	FALSE
YPDA	30	Hanseniaspora opuntiae vs Pichia guilliermondii	Hanseniaspora opuntiae	Pichia guilliermondii	3	1.1	0.45	6	10	0.075	5.63478	0.0176075	0.662112	-0.143 – 0.575	1	δ	-1	-0.722 – 0.889	FALSE
YPDA	30	Hanseniaspora opuntiae vs Pichia manshurica	Hanseniaspora opuntiae	Pichia manshurica	3	1.1	0.45	42	23.15	2.325	8.23475	0.00410958	0.16825	-0.023 – 0.094	1	δ	-1	-0.604 – 0.611	FALSE
YPDA	30	Hanseniaspora opuntiae vs Pichia membranifaciens	Hanseniaspora opuntiae	Pichia membranifaciens	3	1.1	0.45	3	12	0.3	4.09091	0.0431144	0.772727	-0.25 – 1.006	1	δ	-1	-1 – 1	FALSE
YPDA	30	Hanseniaspora opuntiae vs Saccharomyces bayanus	Hanseniaspora opuntiae	Saccharomyces bayanus	3	1.1	0.45	3	0	0	4.5	0.0338949	0.875	-0.25 – 1.006	1	δ			FALSE
YPDA	30	Hanseniaspora opuntiae vs Saccharomyces cerevisiae	Hanseniaspora opuntiae	Saccharomyces cerevisiae	3	1.1	0.45	51	0.1	0.2	7.43288	0.00640428	0.123709	-0.019 – 0.077	1	δ	0.908497	-0.667 – 0.55	FALSE
YPDA	30	Hanseniaspora opuntiae vs Saccharomyces kudriavzevii	Hanseniaspora opuntiae	Saccharomyces kudriavzevii	3	1.1	0.45	21	0.3	0.38	8.00184	0.00467298	0.318265	-0.045 – 0.183	1	δ	1	-0.714 – 0.667	FALSE
YPDA	30	Hanseniaspora opuntiae vs Saccharomyces paradoxus	Hanseniaspora opuntiae	Saccharomyces paradoxus	3	1.1	0.45	63	2	0.35	2.86321	0.0906266	0.0291126	-0.016 – 0.063	1	δ	-0.57672	-0.72 – 0.582	FALSE
YPDA	30	Hanseniaspora opuntiae vs Torulaspora delbruecki	Hanseniaspora opuntiae	Torulaspora delbruecki	3	1.1	0.45	21	1.1	1	0.276207	0.599198	-0.0328997	-0.045 – 0.183	1	δ	0.190476	-0.699 – 0.572	FALSE
YPDA	30	Kazachstania servazzii (S. servazzii) vs Kluyveromyces dobzhanskii	Kazachstania servazzii (S. servazzii)	Kluyveromyces dobzhanskii	9	0	0	3	2	0.45	10.8	0.001015	0.98	-0.1 – 0.402	1	δ			FALSE
YPDA	30	Kazachstania servazzii (S. servazzii) vs Kregervanrija fluxuum	Kazachstania servazzii (S. servazzii)	Kregervanrija fluxuum	9	0	0	3	0	0	#NUM!	#NUM!		-0.1 – 0.402	1	δ			FALSE
YPDA	30	Kazachstania servazzii (S. servazzii) vs Lachancea thermotolerans	Kazachstania servazzii (S. servazzii)	Lachancea thermotolerans	9	0	0	18	0	0.475	3.64991	0.0560721	0.105997	-0.04 – 0.161	1	δ			FALSE
YPDA	30	Kazachstania servazzii (S. servazzii) vs Metschnikowia pulcherrima	Kazachstania servazzii (S. servazzii)	Metschnikowia pulcherrima	9	0	0	3	26.9	1.45	10.8	0.001015	0.98	-0.1 – 0.402	0.00182213	δ			TRUE
YPDA	30	Kazachstania servazzii (S. servazzii) vs Metschnikowia fructicola	Kazachstania servazzii (S. servazzii)	Metschnikowia fructicola	9	0	0	3	25	0.1	10.7349	0.00105131	0.973494	-0.1 – 0.402	0.00248338	δ			TRUE
YPDA	30	Kazachstania servazzii (S. servazzii) vs Metschnikowia reukaufii	Kazachstania servazzii (S. servazzii)	Metschnikowia reukaufii	9	0	0	3	0.9	0.8	10.7349	0.00105131	0.973494	-0.1 – 0.402	1	δ			FALSE
YPDA	30	Kazachstania servazzii (S. servazzii) vs Pichia kluyveri	Kazachstania servazzii (S. servazzii)	Pichia kluyveri	9	0	0	6	11	0.75	13.186	0.000282041	0.937388	-0.077 – 0.31	0.00218722	δ			TRUE
YPDA	30	Kazachstania servazzii (S. servazzii) vs Pichia guilliermondii	Kazachstania servazzii (S. servazzii)	Pichia guilliermondii	9	0	0	6	10	0.075	13.0046	0.000310729	0.92343	-0.077 – 0.31	0.00283117	δ			TRUE
YPDA	30	Kazachstania servazzii (S. servazzii) vs Pichia manshurica	Kazachstania servazzii (S. servazzii)	Pichia manshurica	9	0	0	42	23.15	2.325	21.9577	2.78723e-06	0.427709	-0.02 – 0.082	3.93657e-11	δ			TRUE
YPDA	30	Kazachstania servazzii (S. servazzii) vs Pichia membranifaciens	Kazachstania servazzii (S. servazzii)	Pichia membranifaciens	9	0	0	3	12	0.3	10.8	0.001015	0.98	-0.1 – 0.402	0.0599974	δ			FALSE
YPDA	30	Kazachstania servazzii (S. servazzii) vs Saccharomyces bayanus	Kazachstania servazzii (S. servazzii)	Saccharomyces bayanus	9	0	0	3	0	0	#NUM!	#NUM!		-0.1 – 0.402	1	δ			FALSE
YPDA	30	Kazachstania servazzii (S. servazzii) vs Saccharomyces cerevisiae	Kazachstania servazzii (S. servazzii)	Saccharomyces cerevisiae	9	0	0	51	0.1	0.2	9.57759	0.00196967	0.147889	-0.017 – 0.069	1	δ			FALSE
YPDA	30	Kazachstania servazzii (S. servazzii) vs Saccharomyces kudriavzevii	Kazachstania servazzii (S. servazzii)	Saccharomyces kudriavzevii	9	0	0	21	0.3	0.38	19.3493	1.08862e-05	0.655331	-0.036 – 0.144	1	δ			FALSE
YPDA	30	Kazachstania servazzii (S. servazzii) vs Saccharomyces paradoxus	Kazachstania servazzii (S. servazzii)	Saccharomyces paradoxus	9	0	0	63	2	0.35	23.6146	1.17691e-06	0.323066	-0.014 – 0.057	0.000448411	δ			TRUE
YPDA	30	Kazachstania servazzii (S. servazzii) vs Torulaspora delbruecki	Kazachstania servazzii (S. servazzii)	Torulaspora delbruecki	9	0	0	21	1.1	1	17.2659	3.24966e-05	0.580925	-0.036 – 0.144	0.167857	δ			FALSE
YPDA	30	Kluyveromyces dobzhanskii vs Kregervanrija fluxuum	Kluyveromyces dobzhanskii	Kregervanrija fluxuum	3	2	0.45	3	0	0	4.5	0.0338949	0.875	-0.25 – 1.006	1	δ			FALSE
YPDA	30	Kluyveromyces dobzhanskii vs Lachancea thermotolerans	Kluyveromyces dobzhanskii	Lachancea thermotolerans	3	2	0.45	18	0	0.475	9.08654	0.00257498	0.425607	-0.053 – 0.212	1	δ	1	-0.5 – 0.667	FALSE
YPDA	30	Kluyveromyces dobzhanskii vs Metschnikowia pulcherrima	Kluyveromyces dobzhanskii	Metschnikowia pulcherrima	3	2	0.45	3	26.9	1.45	4.09091	0.0431144	0.772727	-0.25 – 1.006	1	δ	-1	-1 – 0.556	FALSE
YPDA	30	Kluyveromyces dobzhanskii vs Metschnikowia fructicola	Kluyveromyces dobzhanskii	Metschnikowia fructicola	3	2	0.45	3	25	0.1	3.97059	0.0463016	0.742647	-0.25 – 1.006	1	δ	-1	-1 – 1	FALSE
YPDA	30	Kluyveromyces dobzhanskii vs Metschnikowia reukaufii	Kluyveromyces dobzhanskii	Metschnikowia reukaufii	3	2	0.45	3	0.9	0.8	2.40196	0.121183	0.35049	-0.25 – 1.006	1	δ	0.777778	-1 – 1	FALSE
YPDA	30	Kluyveromyces dobzhanskii vs Pichia kluyveri	Kluyveromyces dobzhanskii	Pichia kluyveri	3	2	0.45	6	11	0.75	5.94495	0.0147595	0.706422	-0.143 – 0.575	1	δ	-1	-0.837 – 0.833	FALSE
YPDA	30	Kluyveromyces dobzhanskii vs Pichia guilliermondii	Kluyveromyces dobzhanskii	Pichia guilliermondii	3	2	0.45	6	10	0.075	5.63478	0.0176075	0.662112	-0.143 – 0.575	1	δ	-1	-0.833 – 0.889	FALSE
YPDA	30	Kluyveromyces dobzhanskii vs Pichia manshurica	Kluyveromyces dobzhanskii	Pichia manshurica	3	2	0.45	42	23.15	2.325	8.23475	0.00410958	0.16825	-0.023 – 0.094	1	δ	-1	-0.698 – 0.724	FALSE
YPDA	30	Kluyveromyces dobzhanskii vs Pichia membranifaciens	Kluyveromyces dobzhanskii	Pichia membranifaciens	3	2	0.45	3	12	0.3	4.09091	0.0431144	0.772727	-0.25 – 1.006	1	δ	-1	-1 – 1	FALSE
YPDA	30	Kluyveromyces dobzhanskii vs Saccharomyces bayanus	Kluyveromyces dobzhanskii	Saccharomyces bayanus	3	2	0.45	3	0	0	4.5	0.0338949	0.875	-0.25 – 1.006	1	δ			FALSE
YPDA	30	Kluyveromyces dobzhanskii vs Saccharomyces cerevisiae	Kluyveromyces dobzhanskii	Saccharomyces cerevisiae	3	2	0.45	51	0.1	0.2	8.19969	0.00418975	0.138456	-0.019 – 0.077	1	δ	0.954248	-0.667 – 0.575	FALSE
YPDA	30	Kluyveromyces dobzhanskii vs Saccharomyces kudriavzevii	Kluyveromyces dobzhanskii	Saccharomyces kudriavzevii	3	2	0.45	21	0.3	0.38	8.00184	0.00467298	0.318265	-0.045 – 0.183	1	δ	1	-0.587 – 0.73	FALSE
YPDA	30	Kluyveromyces dobzhanskii vs Saccharomyces paradoxus	Kluyveromyces dobzhanskii	Saccharomyces paradoxus	3	2	0.45	63	2	0.35	0.678657	0.41005	-0.00502098	-0.016 – 0.063	1	δ	-0.280423	-0.54 – 0.619	FALSE
YPDA	30	Kluyveromyces dobzhanskii vs Torulaspora delbruecki	Kluyveromyces dobzhanskii	Torulaspora delbruecki	3	2	0.45	21	1.1	1	1.10483	0.293209	0.00476494	-0.045 – 0.183	1	δ	0.380952	-0.714 – 0.699	FALSE
YPDA	30	Kregervanrija fluxuum vs Lachancea thermotolerans	Kregervanrija fluxuum	Lachancea thermotolerans	3	0	0	18	0	0.475	1.29231	0.255623	0.0153846	-0.053 – 0.212	1	δ			FALSE
YPDA	30	Kregervanrija fluxuum vs Metschnikowia pulcherrima	Kregervanrija fluxuum	Metschnikowia pulcherrima	3	0	0	3	26.9	1.45	4.5	0.0338949	0.875	-0.25 – 1.006	0.0599974	δ			FALSE
YPDA	30	Kregervanrija fluxuum vs Metschnikowia fructicola	Kregervanrija fluxuum	Metschnikowia fructicola	3	0	0	3	25	0.1	4.35484	0.036904	0.83871	-0.25 – 1.006	0.072978	δ			FALSE
YPDA	30	Kregervanrija fluxuum vs Metschnikowia reukaufii	Kregervanrija fluxuum	Metschnikowia reukaufii	3	0	0	3	0.9	0.8	4.35484	0.036904	0.83871	-0.25 – 1.006	1	δ			FALSE
YPDA	30	Kregervanrija fluxuum vs Pichia kluyveri	Kregervanrija fluxuum	Pichia kluyveri	3	0	0	6	11	0.75	6.11321	0.0134175	0.730458	-0.143 – 0.575	0.208261	δ			FALSE
YPDA	30	Kregervanrija fluxuum vs Pichia guilliermondii	Kregervanrija fluxuum	Pichia guilliermondii	3	0	0	6	10	0.075	5.78571	0.0161569	0.683673	-0.143 – 0.575	0.239427	δ			FALSE
YPDA	30	Kregervanrija fluxuum vs Pichia manshurica	Kregervanrija fluxuum	Pichia manshurica	3	0	0	42	23.15	2.325	8.23638	0.00410589	0.168288	-0.023 – 0.094	0.00151106	δ			TRUE
YPDA	30	Kregervanrija fluxuum vs Pichia membranifaciens	Kregervanrija fluxuum	Pichia membranifaciens	3	0	0	3	12	0.3	4.5	0.0338949	0.875	-0.25 – 1.006	0.613906	δ			FALSE
YPDA	30	Kregervanrija fluxuum vs Saccharomyces bayanus	Kregervanrija fluxuum	Saccharomyces bayanus	3	0	0	3	0	0	#NUM!	#NUM!		-0.25 – 1.006	1	δ			FALSE
YPDA	30	Kregervanrija fluxuum vs Saccharomyces cerevisiae	Kregervanrija fluxuum	Saccharomyces cerevisiae	3	0	0	51	0.1	0.2	3.4245	0.0642356	0.046625	-0.019 – 0.077	1	δ			FALSE
YPDA	30	Kregervanrija fluxuum vs Saccharomyces kudriavzevii	Kregervanrija fluxuum	Saccharomyces kudriavzevii	3	0	0	21	0.3	0.38	8.0129	0.00464452	0.318768	-0.045 – 0.183	1	δ			FALSE
YPDA	30	Kregervanrija fluxuum vs Saccharomyces paradoxus	Kregervanrija fluxuum	Saccharomyces paradoxus	3	0	0	63	2	0.35	8.58982	0.00338048	0.118591	-0.016 – 0.063	0.847898	δ			FALSE
YPDA	30	Kregervanrija fluxuum vs Torulaspora delbruecki	Kregervanrija fluxuum	Torulaspora delbruecki	3	0	0	21	1.1	1	6.92033	0.00852213	0.269106	-0.045 – 0.183	1	δ			FALSE
YPDA	30	Lachancea thermotolerans vs Metschnikowia pulcherrima	Lachancea thermotolerans	Metschnikowia pulcherrima	18	0	0.475	3	26.9	1.45	9.08654	0.00257498	0.425607	-0.053 – 0.212	0.00499918	δ	-1	-0.759 – 0.5	TRUE
YPDA	30	Lachancea thermotolerans vs Metschnikowia fructicola	Lachancea thermotolerans	Metschnikowia fructicola	18	0	0.475	3	25	0.1	9.07926	0.00258524	0.425224	-0.053 – 0.212	0.00682733	δ	-1	-0.612 – 0.5	TRUE
YPDA	30	Lachancea thermotolerans vs Metschnikowia reukaufii	Lachancea thermotolerans	Metschnikowia reukaufii	18	0	0.475	3	0.9	0.8	4.73958	0.0294762	0.19682	-0.053 – 0.212	1	δ	-0.722222	-0.595 – 0.5	FALSE
YPDA	30	Lachancea thermotolerans vs Pichia kluyveri	Lachancea thermotolerans	Pichia kluyveri	18	0	0.475	6	11	0.75	14.9115	0.000112677	0.632339	-0.045 – 0.183	0.00495115	δ	-1	-0.565 – 0.509	TRUE
YPDA	30	Lachancea thermotolerans vs Pichia guilliermondii	Lachancea thermotolerans	Pichia guilliermondii	18	0	0.475	6	10	0.075	14.8668	0.000115374	0.630311	-0.045 – 0.183	0.006512	δ	-1	-0.593 – 0.398	TRUE
YPDA	30	Lachancea thermotolerans vs Pichia manshurica	Lachancea thermotolerans	Pichia manshurica	18	0	0.475	42	23.15	2.325	37.516	9.06671e-10	0.629586	-0.017 – 0.069	7.80254e-15	δ	-1	-0.314 – 0.306	TRUE
YPDA	30	Lachancea thermotolerans vs Pichia membranifaciens	Lachancea thermotolerans	Pichia membranifaciens	18	0	0.475	3	12	0.3	9.08654	0.00257498	0.425607	-0.053 – 0.212	0.167857	δ	-1	-0.667 – 0.5	FALSE
YPDA	30	Lachancea thermotolerans vs Saccharomyces bayanus	Lachancea thermotolerans	Saccharomyces bayanus	18	0	0.475	3	0	0	1.29231	0.255623	0.0153846	-0.053 – 0.212	1	δ			FALSE
YPDA	30	Lachancea thermotolerans vs Saccharomyces cerevisiae	Lachancea thermotolerans	Saccharomyces cerevisiae	18	0	0.475	51	0.1	0.2	1.26334	0.261019	0.0039305	-0.015 – 0.06	1	δ	-0.168845	-0.315 – 0.257	FALSE
YPDA	30	Lachancea thermotolerans vs Saccharomyces kudriavzevii	Lachancea thermotolerans	Saccharomyces kudriavzevii	18	0	0.475	21	0.3	0.38	4.91291	0.0266567	0.105754	-0.027 – 0.109	1	δ	-0.407407	-0.311 – 0.368	FALSE
YPDA	30	Lachancea thermotolerans vs Saccharomyces paradoxus	Lachancea thermotolerans	Saccharomyces paradoxus	18	0	0.475	63	2	0.35	40.9315	1.57662e-10	0.505462	-0.013 – 0.051	7.67001e-05	δ	-0.987654	-0.262 – 0.313	TRUE
YPDA	30	Lachancea thermotolerans vs Torulaspora delbruecki	Lachancea thermotolerans	Torulaspora delbruecki	18	0	0.475	21	1.1	1	20.1186	7.27845e-06	0.51672	-0.027 – 0.109	0.359391	δ	-0.825397	-0.386 – 0.31	FALSE
YPDA	30	Metschnikowia pulcherrima vs Metschnikowia fructicola	Metschnikowia pulcherrima	Metschnikowia fructicola	3	26.9	1.45	3	25	0.1	3.97059	0.0463016	0.742647	-0.25 – 1.006	1	δ	1	-1 – 1	FALSE
YPDA	30	Metschnikowia pulcherrima vs Metschnikowia reukaufii	Metschnikowia pulcherrima	Metschnikowia reukaufii	3	26.9	1.45	3	0.9	0.8	3.97059	0.0463016	0.742647	-0.25 – 1.006	1	δ	1	-1 – 0.667	FALSE
YPDA	30	Metschnikowia pulcherrima vs Pichia kluyveri	Metschnikowia pulcherrima	Pichia kluyveri	3	26.9	1.45	6	11	0.75	5.94495	0.0147595	0.706422	-0.143 – 0.575	1	δ	1	-0.833 – 1	FALSE
YPDA	30	Metschnikowia pulcherrima vs Pichia guilliermondii	Metschnikowia pulcherrima	Pichia guilliermondii	3	26.9	1.45	6	10	0.075	5.63478	0.0176075	0.662112	-0.143 – 0.575	1	δ	1	-0.672 – 0.833	FALSE
YPDA	30	Metschnikowia pulcherrima vs Pichia manshurica	Metschnikowia pulcherrima	Pichia manshurica	3	26.9	1.45	42	23.15	2.325	8.23475	0.00410958	0.16825	-0.023 – 0.094	1	δ	1	-0.5 – 0.613	FALSE
YPDA	30	Metschnikowia pulcherrima vs Pichia membranifaciens	Metschnikowia pulcherrima	Pichia membranifaciens	3	26.9	1.45	3	12	0.3	4.09091	0.0431144	0.772727	-0.25 – 1.006	1	δ	1	-1 – 1	FALSE
YPDA	30	Metschnikowia pulcherrima vs Saccharomyces bayanus	Metschnikowia pulcherrima	Saccharomyces bayanus	3	26.9	1.45	3	0	0	4.5	0.0338949	0.875	-0.25 – 1.006	0.0599974	δ			FALSE
YPDA	30	Metschnikowia pulcherrima vs Saccharomyces cerevisiae	Metschnikowia pulcherrima	Saccharomyces cerevisiae	3	26.9	1.45	51	0.1	0.2	9.00444	0.00269324	0.153932	-0.019 – 0.077	0.00509465	δ	1	-0.667 – 0.784	TRUE
YPDA	30	Metschnikowia pulcherrima vs Saccharomyces kudriavzevii	Metschnikowia pulcherrima	Saccharomyces kudriavzevii	3	26.9	1.45	21	0.3	0.38	8.00184	0.00467298	0.318265	-0.045 – 0.183	0.0720551	δ	1	-0.587 – 0.7	FALSE
YPDA	30	Metschnikowia pulcherrima vs Saccharomyces paradoxus	Metschnikowia pulcherrima	Saccharomyces paradoxus	3	26.9	1.45	63	2	0.35	8.58927	0.00338149	0.118582	-0.016 – 0.063	1	δ	1	-0.704 – 0.561	FALSE
YPDA	30	Metschnikowia pulcherrima vs Torulaspora delbruecki	Metschnikowia pulcherrima	Torulaspora delbruecki	3	26.9	1.45	21	1.1	1	7.59965	0.00583796	0.299984	-0.045 – 0.183	1	δ	1	-0.794 – 0.587	FALSE
YPDA	30	Metschnikowia fructicola vs Metschnikowia reukaufii	Metschnikowia fructicola	Metschnikowia reukaufii	3	25	0.1	3	0.9	0.8	3.85714	0.0495346	0.714286	-0.25 – 1.006	1	δ	1	-1 – 1	FALSE
YPDA	30	Metschnikowia fructicola vs Pichia kluyveri	Metschnikowia fructicola	Pichia kluyveri	3	25	0.1	6	11	0.75	5.89091	0.0152192	0.698701	-0.143 – 0.575	1	δ	1	-0.833 – 0.614	FALSE
YPDA	30	Metschnikowia fructicola vs Pichia guilliermondii	Metschnikowia fructicola	Pichia guilliermondii	3	25	0.1	6	10	0.075	5.58621	0.0181025	0.655172	-0.143 – 0.575	1	δ	1	-0.889 – 0.778	FALSE
YPDA	30	Metschnikowia fructicola vs Pichia manshurica	Metschnikowia fructicola	Pichia manshurica	3	25	0.1	42	23.15	2.325	7.46867	0.0062782	0.150434	-0.023 – 0.094	1	δ	0.952381	-0.652 – 0.699	FALSE
YPDA	30	Metschnikowia fructicola vs Pichia membranifaciens	Metschnikowia fructicola	Pichia membranifaciens	3	25	0.1	3	12	0.3	3.97059	0.0463016	0.742647	-0.25 – 1.006	1	δ	1	-1 – 1	FALSE
YPDA	30	Metschnikowia fructicola vs Saccharomyces bayanus	Metschnikowia fructicola	Saccharomyces bayanus	3	25	0.1	3	0	0	4.35484	0.036904	0.83871	-0.25 – 1.006	0.072978	δ			FALSE
YPDA	30	Metschnikowia fructicola vs Saccharomyces cerevisiae	Metschnikowia fructicola	Saccharomyces cerevisiae	3	25	0.1	51	0.1	0.2	9.00407	0.00269379	0.153924	-0.019 – 0.077	0.00706641	δ	1	-0.667 – 0.661	TRUE
YPDA	30	Metschnikowia fructicola vs Saccharomyces kudriavzevii	Metschnikowia fructicola	Saccharomyces kudriavzevii	3	25	0.1	21	0.3	0.38	7.99816	0.00468249	0.318098	-0.045 – 0.183	0.0935382	δ	1	-0.746 – 0.509	FALSE
YPDA	30	Metschnikowia fructicola vs Saccharomyces paradoxus	Metschnikowia fructicola	Saccharomyces paradoxus	3	25	0.1	63	2	0.35	8.58909	0.00338183	0.11858	-0.016 – 0.063	1	δ	1	-0.614 – 0.746	FALSE
YPDA	30	Metschnikowia fructicola vs Torulaspora delbruecki	Metschnikowia fructicola	Torulaspora delbruecki	3	25	0.1	21	1.1	1	7.59633	0.00584872	0.299833	-0.045 – 0.183	1	δ	1	-0.699 – 0.604	FALSE
YPDA	30	Metschnikowia reukaufii vs Pichia kluyveri	Metschnikowia reukaufii	Pichia kluyveri	3	0.9	0.8	6	11	0.75	5.89091	0.0152192	0.698701	-0.143 – 0.575	1	δ	-1	-0.778 – 0.833	FALSE
YPDA	30	Metschnikowia reukaufii vs Pichia guilliermondii	Metschnikowia reukaufii	Pichia guilliermondii	3	0.9	0.8	6	10	0.075	5.58621	0.0181025	0.655172	-0.143 – 0.575	1	δ	-1	-0.778 – 0.889	FALSE
YPDA	30	Metschnikowia reukaufii vs Pichia manshurica	Metschnikowia reukaufii	Pichia manshurica	3	0.9	0.8	42	23.15	2.325	8.23421	0.00411081	0.168237	-0.023 – 0.094	1	δ	-1	-0.628 – 0.603	FALSE
YPDA	30	Metschnikowia reukaufii vs Pichia membranifaciens	Metschnikowia reukaufii	Pichia membranifaciens	3	0.9	0.8	3	12	0.3	3.97059	0.0463016	0.742647	-0.25 – 1.006	1	δ	-1	-1 – 1	FALSE
YPDA	30	Metschnikowia reukaufii vs Saccharomyces bayanus	Metschnikowia reukaufii	Saccharomyces bayanus	3	0.9	0.8	3	0	0	4.35484	0.036904	0.83871	-0.25 – 1.006	1	δ			FALSE
YPDA	30	Metschnikowia reukaufii vs Saccharomyces cerevisiae	Metschnikowia reukaufii	Saccharomyces cerevisiae	3	0.9	0.8	51	0.1	0.2	3.55817	0.059253	0.0491956	-0.019 – 0.077	1	δ	0.627451	-0.667 – 0.582	FALSE
YPDA	30	Metschnikowia reukaufii vs Saccharomyces kudriavzevii	Metschnikowia reukaufii	Saccharomyces kudriavzevii	3	0.9	0.8	21	0.3	0.38	2.46857	0.116144	0.0667531	-0.045 – 0.183	1	δ	0.555556	-0.574 – 0.668	FALSE
YPDA	30	Metschnikowia reukaufii vs Saccharomyces paradoxus	Metschnikowia reukaufii	Saccharomyces paradoxus	3	0.9	0.8	63	2	0.35	5.77765	0.0162312	0.0746508	-0.016 – 0.063	1	δ	-0.820106	-0.637 – 0.788	FALSE
YPDA	30	Metschnikowia reukaufii vs Torulaspora delbruecki	Metschnikowia reukaufii	Torulaspora delbruecki	3	0.9	0.8	21	1.1	1	1.10677	0.292786	0.00485304	-0.045 – 0.183	1	δ	-0.380952	-0.731 – 0.714	FALSE
YPDA	30	Pichia kluyveri vs Pichia guilliermondii	Pichia kluyveri	Pichia guilliermondii	6	11	0.75	6	10	0.075	1.61133	0.204305	0.0611328	-0.1 – 0.402	1	δ	0.416667	-0.556 – 0.559	FALSE
YPDA	30	Pichia kluyveri vs Pichia manshurica	Pichia kluyveri	Pichia manshurica	6	11	0.75	42	23.15	2.325	15.463	8.4137e-05	0.314413	-0.022 – 0.087	1	δ	-1	-0.534 – 0.473	FALSE
YPDA	30	Pichia kluyveri vs Pichia membranifaciens	Pichia kluyveri	Pichia membranifaciens	6	11	0.75	3	12	0.3	5.94495	0.0147595	0.706422	-0.143 – 0.575	1	δ	-1	-0.722 – 0.833	FALSE
YPDA	30	Pichia kluyveri vs Saccharomyces bayanus	Pichia kluyveri	Saccharomyces bayanus	6	11	0.75	3	0	0	6.11321	0.0134175	0.730458	-0.143 – 0.575	0.208261	δ			FALSE
YPDA	30	Pichia kluyveri vs Saccharomyces cerevisiae	Pichia kluyveri	Saccharomyces cerevisiae	6	11	0.75	51	0.1	0.2	16.8831	3.9755e-05	0.288783	-0.018 – 0.073	0.00325595	δ	1	-0.51 – 0.413	TRUE
YPDA	30	Pichia kluyveri vs Saccharomyces kudriavzevii	Pichia kluyveri	Saccharomyces kudriavzevii	6	11	0.75	21	0.3	0.38	14.0847	0.000174758	0.523389	-0.04 – 0.161	0.147091	δ	1	-0.422 – 0.501	FALSE
YPDA	30	Pichia kluyveri vs Saccharomyces paradoxus	Pichia kluyveri	Saccharomyces paradoxus	6	11	0.75	63	2	0.35	16.4144	5.08971e-05	0.230066	-0.015 – 0.06	1	δ	1	-0.519 – 0.508	FALSE
YPDA	30	Pichia kluyveri vs Torulaspora delbruecki	Pichia kluyveri	Torulaspora delbruecki	6	11	0.75	21	1.1	1	13.5871	0.000227746	0.503484	-0.04 – 0.161	1	δ	1	-0.445 – 0.563	FALSE
YPDA	30	Pichia guilliermondii vs Pichia manshurica	Pichia guilliermondii	Pichia manshurica	6	10	0.075	42	23.15	2.325	15.4579	8.43619e-05	0.314303	-0.022 – 0.087	1	δ	-1	-0.516 – 0.445	FALSE
YPDA	30	Pichia guilliermondii vs Pichia membranifaciens	Pichia guilliermondii	Pichia membranifaciens	6	10	0.075	3	12	0.3	5.63478	0.0176075	0.662112	-0.143 – 0.575	1	δ	-1	-0.889 – 0.889	FALSE
YPDA	30	Pichia guilliermondii vs Saccharomyces bayanus	Pichia guilliermondii	Saccharomyces bayanus	6	10	0.075	3	0	0	5.78571	0.0161569	0.683673	-0.143 – 0.575	0.239427	δ			FALSE
YPDA	30	Pichia guilliermondii vs Saccharomyces cerevisiae	Pichia guilliermondii	Saccharomyces cerevisiae	6	10	0.075	51	0.1	0.2	16.8795	3.98284e-05	0.288719	-0.018 – 0.073	0.00442446	δ	1	-0.431 – 0.501	TRUE
YPDA	30	Pichia guilliermondii vs Saccharomyces kudriavzevii	Pichia guilliermondii	Saccharomyces kudriavzevii	6	10	0.075	21	0.3	0.38	14.0579	0.000177272	0.522314	-0.04 – 0.161	0.182092	δ	1	-0.54 – 0.587	FALSE
YPDA	30	Pichia guilliermondii vs Saccharomyces paradoxus	Pichia guilliermondii	Saccharomyces paradoxus	6	10	0.075	63	2	0.35	16.4126	5.0946e-05	0.230038	-0.015 – 0.06	1	δ	1	-0.445 – 0.477	FALSE
YPDA	30	Pichia guilliermondii vs Torulaspora delbruecki	Pichia guilliermondii	Torulaspora delbruecki	6	10	0.075	21	1.1	1	13.5621	0.000230799	0.502484	-0.04 – 0.161	1	δ	1	-0.571 – 0.524	FALSE
YPDA	30	Pichia manshurica vs Pichia membranifaciens	Pichia manshurica	Pichia membranifaciens	42	23.15	2.325	3	12	0.3	8.23475	0.00410958	0.16825	-0.023 – 0.094	1	δ	1	-0.643 – 0.651	FALSE
YPDA	30	Pichia manshurica vs Saccharomyces bayanus	Pichia manshurica	Saccharomyces bayanus	42	23.15	2.325	3	0	0	8.23638	0.00410589	0.168288	-0.023 – 0.094	0.00151106	δ			TRUE
YPDA	30	Pichia manshurica vs Saccharomyces cerevisiae	Pichia manshurica	Saccharomyces cerevisiae	42	23.15	2.325	51	0.1	0.2	69.3709	8.15847e-17	0.751328	-0.011 – 0.044	8.25278e-25	δ	1	-0.237 – 0.235	TRUE
YPDA	30	Pichia manshurica vs Saccharomyces kudriavzevii	Pichia manshurica	Saccharomyces kudriavzevii	42	23.15	2.325	21	0.3	0.38	41.5001	1.17863e-10	0.663937	-0.016 – 0.066	7.78259e-11	δ	1	-0.304 – 0.315	TRUE
YPDA	30	Pichia manshurica vs Saccharomyces paradoxus	Pichia manshurica	Saccharomyces paradoxus	42	23.15	2.325	63	2	0.35	75.1736	4.31097e-18	0.720132	-0.01 – 0.039	0.000120392	δ	1	-0.201 – 0.229	TRUE
YPDA	30	Pichia manshurica vs Torulaspora delbruecki	Pichia manshurica	Torulaspora delbruecki	42	23.15	2.325	21	1.1	1	41.3855	1.24983e-10	0.662057	-0.016 – 0.066	9.19769e-05	δ	1	-0.271 – 0.353	TRUE
YPDA	30	Pichia membranifaciens vs Saccharomyces bayanus	Pichia membranifaciens	Saccharomyces bayanus	3	12	0.3	3	0	0	4.5	0.0338949	0.875	-0.25 – 1.006	0.613906	δ			FALSE
YPDA	30	Pichia membranifaciens vs Saccharomyces cerevisiae	Pichia membranifaciens	Saccharomyces cerevisiae	3	12	0.3	51	0.1	0.2	9.00444	0.00269324	0.153932	-0.019 – 0.077	0.197336	δ	1	-0.667 – 0.68	FALSE
YPDA	30	Pichia membranifaciens vs Saccharomyces kudriavzevii	Pichia membranifaciens	Saccharomyces kudriavzevii	3	12	0.3	21	0.3	0.38	8.00184	0.00467298	0.318265	-0.045 – 0.183	1	δ	1	-0.588 – 0.528	FALSE
YPDA	30	Pichia membranifaciens vs Saccharomyces paradoxus	Pichia membranifaciens	Saccharomyces paradoxus	3	12	0.3	63	2	0.35	8.58927	0.00338149	0.118582	-0.016 – 0.063	1	δ	1	-0.667 – 0.72	FALSE
YPDA	30	Pichia membranifaciens vs Torulaspora delbruecki	Pichia membranifaciens	Torulaspora delbruecki	3	12	0.3	21	1.1	1	7.59965	0.00583796	0.299984	-0.045 – 0.183	1	δ	1	-0.652 – 0.619	FALSE
YPDA	30	Saccharomyces bayanus vs Saccharomyces cerevisiae	Saccharomyces bayanus	Saccharomyces cerevisiae	3	0	0	51	0.1	0.2	3.4245	0.0642356	0.046625	-0.019 – 0.077	1	δ			FALSE
YPDA	30	Saccharomyces bayanus vs Saccharomyces kudriavzevii	Saccharomyces bayanus	Saccharomyces kudriavzevii	3	0	0	21	0.3	0.38	8.0129	0.00464452	0.318768	-0.045 – 0.183	1	δ			FALSE
YPDA	30	Saccharomyces bayanus vs Saccharomyces paradoxus	Saccharomyces bayanus	Saccharomyces paradoxus	3	0	0	63	2	0.35	8.58982	0.00338048	0.118591	-0.016 – 0.063	0.847898	δ			FALSE
YPDA	30	Saccharomyces bayanus vs Torulaspora delbruecki	Saccharomyces bayanus	Torulaspora delbruecki	3	0	0	21	1.1	1	6.92033	0.00852213	0.269106	-0.045 – 0.183	1	δ			FALSE
YPDA	30	Saccharomyces cerevisiae vs Saccharomyces kudriavzevii	Saccharomyces cerevisiae	Saccharomyces kudriavzevii	51	0.1	0.2	21	0.3	0.38	9.43676	0.00212679	0.120525	-0.014 – 0.057	1	δ	-0.454715	-0.289 – 0.248	FALSE
YPDA	30	Saccharomyces cerevisiae vs Saccharomyces paradoxus	Saccharomyces cerevisiae	Saccharomyces paradoxus	51	0.1	0.2	63	2	0.35	82.7792	9.17525e-20	0.730171	-0.009 – 0.036	1.07858e-08	δ	-0.988484	-0.205 – 0.199	TRUE
YPDA	30	Saccharomyces cerevisiae vs Torulaspora delbruecki	Saccharomyces cerevisiae	Torulaspora delbruecki	51	0.1	0.2	21	1.1	1	32.4126	1.24678e-08	0.448751	-0.014 – 0.057	0.151739	δ	-0.843137	-0.257 – 0.33	FALSE
YPDA	30	Saccharomyces kudriavzevii vs Saccharomyces paradoxus	Saccharomyces kudriavzevii	Saccharomyces paradoxus	21	0.3	0.38	63	2	0.35	47.0903	6.779e-12	0.562077	-0.012 – 0.049	0.0459515	δ	-1	-0.215 – 0.31	TRUE
YPDA	30	Saccharomyces kudriavzevii vs Torulaspora delbruecki	Saccharomyces kudriavzevii	Torulaspora delbruecki	21	0.3	0.38	21	1.1	1	20.9568	4.69763e-06	0.498919	-0.025 – 0.101	1	δ	-0.818594	-0.391 – 0.336	FALSE
YPDA	30	Saccharomyces paradoxus vs Torulaspora delbruecki	Saccharomyces paradoxus	Torulaspora delbruecki	63	2	0.35	21	1.1	1	9.98847	0.00157523	0.109615	-0.012 – 0.049	1	δ	0.460317	-0.317 – 0.229	FALSE
