# Supplementary material for: Harnessing the Enzymatic Potential of Indigenous Yeast Strains: Screening and Evaluation for Biocontrol and Oenological Advancements
Source: Microorganisms. 2026 Mar 21;14(3):705. doi: 10.3390/microorganisms14030705 (PMC13029107; doi:10.3390/microorganisms14030705)
Supplement: Supplementary file 1 [file microorganisms-14-00705-s001.zip › Supplementary_material_Table_S4.xlsx]

## Sheet: Sheet 1
Table S4. Comparison of yeast-mediated radial growth inhibition of Botrytis cinerea between day 7 and day 30 of incubation. Median radial growth inhibition values (RGI; also referred to as yeast-facilitated mycelial growth radial inhibition, Y-FMGRI) with interquartile ranges (IQR) and sample sizes (n) are reported for individual yeast strains grown on grape juice medium (GJM) and yeast extract–p…
Strain	Medium	n_day_7	n_day_30	Median_day_7	Median_day_30	IQR_day_7	IQR_day_30	statistic	p-value	p-value adjusted	p.adj.signif	effsize	magnitude
Aureobasidium pullulans ZIM2098	GJM	3	3	45.4	45.2	2.05	1.3	5	0.422678	1	ns	-0.166667	small
Aureobasidium pullulans ZIM2098	YPDA	3	3	36.1	34.4	1.35	1.25	6	0.181449	1	ns	0	negligible
Bulleromyces albus ZIM0608	GJM	3	3	33.1	17.2	1.45	1.45	6	0.173568	1	ns	0	negligible
Bulleromyces albus ZIM0608	YPDA	3	3	17	3	1.5	0.2	6	0.181449	1	ns	0	negligible
Candida diversa ZIM2110	GJM	3	3	33.6	31.1	1.8	0.75	6	0.181449	1	ns	0	negligible
Candida diversa ZIM2110	YPDA	3	3	30.1	11.3	0.75	0.65	6	0.181449	1	ns	0	negligible
Candida oleophila ZIM2276	GJM	3	3	16.2	3.3	3.35	0.45	6	0.181449	1	ns	0	negligible
Candida oleophila ZIM2276	YPDA	3	3	5	2.1	0.45	1.5	6	0.181449	1	ns	0	negligible
Candida vini ZIM2305	GJM	3	3	32.5	23.9	0.3	0.55	6	0.181449	1	ns	0	negligible
Candida vini ZIM2305	YPDA	3	3	33.1	9.3	1.75	0.95	6	0.181449	1	ns	0	negligible
Candida zemplinina ZIM0674	GJM	3	3	23.1	12	1.55	0.5	6	0.181449	1	ns	0	negligible
Candida zemplinina ZIM0674	YPDA	3	3	13.9	1.2	1.45	0.15	6	0.181449	1	ns	0	negligible
Debaryomyces hansenii Sut116	GJM	3	3	29	15	2.6	1.45	6	0.181449	1	ns	0	negligible
Debaryomyces hansenii Sut116	YPDA	3	3	7.2	3.1	1	0.4	6	0.181449	1	ns	0	negligible
Hanseniaspora uvarum Ca147	GJM	3	3	1.1	0	0.5	0	6	0.181449	1	ns	0	negligible
Hanseniaspora uvarum Lj40.2	GJM	3	3	1.1	0	0.05	0	6	0.173568	1	ns	0	negligible
Hanseniaspora uvarum Lj52	GJM	3	3	1.1	0	0.45	0	6	0.181449	1	ns	0	negligible
Hanseniaspora uvarum Ma35	GJM	3	3	1	0	0.05	0	6	0.173568	1	ns	0	negligible
Hanseniaspora uvarum Ma41	GJM	3	3	1.1	0	0.05	0	6	0.173568	1	ns	0	negligible
Hanseniaspora uvarum Ma42	GJM	3	3	1.1	0	0.05	0	6	0.173568	1	ns	0	negligible
Hanseniaspora uvarum SM73	GJM	3	3	1	0	0.05	0	6	0.173568	1	ns	0	negligible
Hanseniaspora uvarum Sut80	GJM	3	3	1.1	0	0.05	0	6	0.173568	1	ns	0	negligible
Hanseniaspora uvarum ZIM0670	GJM	3	3	2.1	0	0.05	0	6	0.173568	1	ns	0	negligible
Hanseniaspora opuntiae Sut42	GJM	3	3	26.6	11.4	1.6	1.5	6	0.181449	1	ns	0	negligible
Hanseniaspora opuntiae Sut42	YPDA	3	3	13.1	1.1	0.85	0.45	6	0.181449	1	ns	0	negligible
Kazachstania servazzii (S. servazzii) Ca127	GJM	9	9	7.9	0.4	0.7	0.4	45	0.00915169	1	ns	0	negligible
Kazachstania servazzii (S. servazzii) Ca127	YPDA	9	9	2	0	0.2	0	45	0.0087888	1	ns	0	negligible
Kluyveromyces dobzhanskii Re19L	GJM	3	3	15.1	3.3	2.8	0.4	6	0.181449	1	ns	0	negligible
Kluyveromyces dobzhanskii Re19L	YPDA	3	3	4.1	2	1	0.45	6	0.181449	1	ns	0	negligible
Kregervanrija fluxuum SM66	GJM	3	3	7.7	0.4	1.5	0.1	6	0.181449	1	ns	0	negligible
Kregervanrija fluxuum SM66	YPDA	3	3	2.1	0	0.2	0	6	0.173568	1	ns	0	negligible
Lachancea thermotolerans Gu81	GJM	3	3	27.2	16.5	1.15	0.35	6	0.181449	1	ns	0	negligible
Lachancea thermotolerans Gu81	YPDA	3	3	10.5	0	1.1	0.5	6	0.181449	1	ns	0	negligible
Lachancea thermotolerans Re18_D	GJM	3	3	29.1	16.2	1.65	0.8	6	0.181449	1	ns	0	negligible
Lachancea thermotolerans Re18_D	YPDA	3	3	11.2	0	0.8	0.5	6	0.181449	1	ns	0	negligible
Lachancea thermotolerans SV31	GJM	3	3	26.9	15.5	0.85	0.35	6	0.181449	1	ns	0	negligible
Lachancea thermotolerans SV31	YPDA	3	3	10.5	0	0.35	0.05	6	0.181449	1	ns	0	negligible
Lachancea thermotolerans SV33	GJM	3	3	26.4	15.9	0.85	0.75	6	0.181449	1	ns	0	negligible
Lachancea thermotolerans SV33	YPDA	3	3	10.9	0	0.75	0.3	6	0.181449	1	ns	0	negligible
Lachancea thermotolerans SV34	GJM	3	3	25.9	16.4	0.9	0.75	6	0.181449	1	ns	0	negligible
Lachancea thermotolerans SV34	YPDA	3	3	11.4	0	0.8	0.3	6	0.181449	1	ns	0	negligible
Lachancea thermotolerans V6	GJM	3	3	25.6	15.6	0.75	0.5	6	0.181449	1	ns	0	negligible
Lachancea thermotolerans V6	YPDA	3	3	11.5	0	0.6	0.3	6	0.181449	1	ns	0	negligible
Metschnikowia fructicola Sut104	GJM	3	3	32.4	31.1	0.4	0.45	6	0.181449	1	ns	0	negligible
Metschnikowia fructicola Sut104	YPDA	3	3	28	25	3	0.1	6	0.181449	1	ns	0	negligible
Metschnikowia pulcherrima ZIM2055	GJM	3	3	44.9	38.8	1	1	6	0.173568	1	ns	0	negligible
Metschnikowia pulcherrima ZIM2055	YPDA	3	3	32.5	26.9	0.8	1.45	6	0.181449	1	ns	0	negligible
Metschnikowia reukaufii ZIM2019	GJM	3	3	45	27.4	7.85	1.75	6	0.181449	1	ns	0	negligible
Metschnikowia reukaufii ZIM2019	YPDA	3	3	29	0.9	1.45	0.8	6	0.181449	1	ns	0	negligible
Pichia kluyveri Sut45	GJM	3	3	32	31	1	0.75	6	0.181449	1	ns	0	negligible
Pichia kluyveri Sut45	YPDA	3	3	15	11	2.5	0.5	6	0.181449	1	ns	0	negligible
Pichia kluyveri ZIM2031	GJM	3	3	35	31.1	0.5	0.75	6	0.181449	1	ns	0	negligible
Pichia kluyveri ZIM2031	YPDA	3	3	17	11	1	0.9	6	0.173568	1	ns	0	negligible
Pichia guilliermondii Ca81	GJM	3	3	42.1	42.1	1	0.55	0	1	1	ns	-1	large
Pichia guilliermondii Ca81	YPDA	3	3	21.1	10	0.95	0.05	6	0.181449	1	ns	0	negligible
Pichia guilliermondii ZIM624	GJM	3	3	43.2	43.1	1.45	1.45	6	0.173568	1	ns	0	negligible
Pichia guilliermondii ZIM624	YPDA	3	3	22.1	10	1.45	0.95	6	0.181449	1	ns	0	negligible
Pichia manshurica Ca22L	GJM	3	3	24.7	22.4	0.9	1.2	6	0.181449	1	ns	0	negligible
Pichia manshurica Ca22L	YPDA	3	3	23.6	22.4	0.95	1.2	6	0.181449	1	ns	0	negligible
Pichia manshurica Ca29L	GJM	3	3	25.4	23.2	0.95	0.95	6	0.148915	1	ns	0	negligible
Pichia manshurica Ca29L	YPDA	3	3	23	23.2	1.2	0.95	3	1	1	ns	-0.5	large
Pichia manshurica M11D	GJM	3	3	22.5	21.4	1.85	2.05	6	0.181449	1	ns	0	negligible
Pichia manshurica M11D	YPDA	3	3	22.4	21.4	2	2.05	6	0.181449	1	ns	0	negligible
Pichia manshurica M3D	GJM	3	3	23.2	21	1.6	1.45	6	0.173568	1	ns	0	negligible
Pichia manshurica M3D	YPDA	3	3	22.2	21	0.9	1.45	6	0.181449	1	ns	0	negligible
Pichia manshurica M49	GJM	3	3	25.3	23.3	0.5	0.4	6	0.173568	1	ns	0	negligible
Pichia manshurica M49	YPDA	3	3	24.5	23.3	0.4	0.4	6	0.181449	1	ns	0	negligible
Pichia manshurica Ma11D	GJM	3	3	23.1	20.9	0.9	0.8	6	0.181449	1	ns	0	negligible
Pichia manshurica Ma11D	YPDA	3	3	22.1	20.9	0.65	0.8	6	0.181449	1	ns	0	negligible
Pichia manshurica Ma11L	GJM	3	3	24	22	1.2	1.2	6	0.181449	1	ns	0	negligible
Pichia manshurica Ma11L	YPDA	3	3	23.2	22	1.05	1.2	6	0.181449	1	ns	0	negligible
Pichia manshurica Ma1D	GJM	3	3	25.5	23.3	1.45	1.4	6	0.173568	1	ns	0	negligible
Pichia manshurica Ma1D	YPDA	3	3	25.3	23.3	0.7	1.4	6	0.181449	1	ns	0	negligible
Pichia manshurica Ma4L	GJM	3	3	24.2	22	1.25	1.3	6	0.181449	1	ns	0	negligible
Pichia manshurica Ma4L	YPDA	3	3	23.2	22	1.4	1.3	6	0.173568	1	ns	0	negligible
Pichia manshurica SM10L	GJM	3	3	26.5	24.3	1.5	0.75	5	0.422678	1	ns	-0.166667	small
Pichia manshurica SM10L	YPDA	3	3	25.5	24.3	0.3	0.75	6	0.181449	1	ns	0	negligible
Pichia manshurica SM26L	GJM	3	3	25.7	23.2	0.05	0.15	6	0.181449	1	ns	0	negligible
Pichia manshurica SM26L	YPDA	3	3	24.3	23.2	0.1	0.15	6	0.173568	1	ns	0	negligible
Pichia manshurica Sut91.2	GJM	3	3	25.4	21.4	0.95	2.05	6	0.181449	1	ns	0	negligible
Pichia manshurica Sut91.2	YPDA	3	3	24.4	23.3	1	0.4	5	0.422678	1	ns	-0.166667	small
Pichia manshurica SV73D	GJM	3	3	24	21	1.2	1.45	6	0.181449	1	ns	0	negligible
Pichia manshurica SV73D	YPDA	3	3	22.2	22	0.9	1.2	5	0.422678	1	ns	-0.166667	small
Pichia manshurica SV73L	GJM	3	3	22.5	23.3	1.85	1.4	2.5	1	1	ns	-0.583333	large
Pichia manshurica SV73L	YPDA	3	3	24.5	21	0.4	1.45	6	0.181449	1	ns	0	negligible
Pichia membranifaciens ZIM0707	GJM	3	3	33.1	27	1.45	2	6	0.181449	1	ns	0	negligible
Pichia membranifaciens ZIM0707	YPDA	3	3	15	12	2	0.3	6	0.181449	1	ns	0	negligible
Saccharomyces bayanus ZIM2122	GJM	3	3	21.2	0	0.45	0	6	0.173568	1	ns	0	negligible
Saccharomyces bayanus ZIM2122	YPDA	3	3	11.3	0	0.7	0	6	0.181449	1	ns	0	negligible
Saccharomyces cerevisiae Ca1	GJM	3	3	27.4	16.7	1.45	1.45	6	0.173568	1	ns	0	negligible
Saccharomyces cerevisiae Ca1	YPDA	3	3	11.6	0.2	1.15	0.05	6	0.181449	1	ns	0	negligible
Saccharomyces cerevisiae Ca144	GJM	3	3	27.5	16.7	1.95	1.95	6	0.173568	1	ns	0	negligible
Saccharomyces cerevisiae Ca144	YPDA	3	3	11.6	0.1	5.45	0.1	6	0.181449	1	ns	0	negligible
Saccharomyces cerevisiae Ca146	GJM	3	3	27.2	16.4	1.25	1.25	6	0.148915	1	ns	0	negligible
Saccharomyces cerevisiae Ca146	YPDA	3	3	11.4	0	1.25	0.55	6	0.181449	1	ns	0	negligible
Saccharomyces cerevisiae Ca15	GJM	3	3	24.5	13.8	1.85	1.8	6	0.181449	1	ns	0	negligible
Saccharomyces cerevisiae Ca15	YPDA	3	3	10.7	0	0.65	0.1	6	0.181449	1	ns	0	negligible
Saccharomyces cerevisiae Ca39	GJM	3	3	29.3	18.4	1.65	2.1	6	0.173568	1	ns	0	negligible
Saccharomyces cerevisiae Ca39	YPDA	3	3	13.5	0.1	1	0.6	6	0.181449	1	ns	0	negligible
Saccharomyces cerevisiae Gu36	GJM	3	3	25.1	14.4	0.9	0.9	6	0.173568	1	ns	0	negligible
Saccharomyces cerevisiae Gu36	YPDA	3	3	9.3	0	2.45	0	6	0.181449	1	ns	0	negligible
Saccharomyces cerevisiae Gu50	GJM	3	3	27	16.2	1.2	1.2	6	0.148915	1	ns	0	negligible
Saccharomyces cerevisiae Gu50	YPDA	3	3	11.1	0	1.2	0.6	6	0.181449	1	ns	0	negligible
Saccharomyces cerevisiae Gu60	GJM	3	3	25.2	16	1.6	0.9	6	0.181449	1	ns	0	negligible
Saccharomyces cerevisiae Gu60	YPDA	3	3	10.4	0.1	1.6	0.1	6	0.181449	1	ns	0	negligible
Saccharomyces cerevisiae M88	GJM	3	3	28.5	17.7	1.5	1.5	6	0.173568	1	ns	0	negligible
Saccharomyces cerevisiae M88	YPDA	3	3	12	0.2	1	0.05	6	0.181449	1	ns	0	negligible
Saccharomyces cerevisiae M90	GJM	3	3	27.4	14.4	1.45	1.6	6	0.181449	1	ns	0	negligible
Saccharomyces cerevisiae M90	YPDA	3	3	11.8	0	1.4	0.1	6	0.181449	1	ns	0	negligible
Saccharomyces cerevisiae Re7	GJM	3	3	24.5	14.8	1.85	1.15	6	0.181449	1	ns	0	negligible
Saccharomyces cerevisiae Re7	YPDA	3	3	11.6	0	1.95	0	6	0.181449	1	ns	0	negligible
Saccharomyces cerevisiae SM76.2	GJM	3	3	28.5	14.4	1.5	1.6	6	0.181449	1	ns	0	negligible
Saccharomyces cerevisiae SM76.2	YPDA	3	3	11.4	0.1	1.25	0.1	6	0.181449	1	ns	0	negligible
Saccharomyces cerevisiae Sut75	GJM	3	3	29.3	16.7	1.65	1.95	6	0.181449	1	ns	0	negligible
Saccharomyces cerevisiae Sut75	YPDA	3	3	9.8	0.2	1.1	0.05	6	0.181449	1	ns	0	negligible
Saccharomyces cerevisiae Sut82	GJM	3	3	27.2	18.4	1.25	2.1	6	0.181449	1	ns	0	negligible
Saccharomyces cerevisiae Sut82	YPDA	3	3	12	0.1	0.65	0.1	6	0.181449	1	ns	0	negligible
Saccharomyces cerevisiae SV21	GJM	3	3	24.5	16.4	1.85	1.25	6	0.181449	1	ns	0	negligible
Saccharomyces cerevisiae SV21	YPDA	3	3	10.9	0.1	1.8	0.1	6	0.181449	1	ns	0	negligible
Saccharomyces cerevisiae V34	GJM	3	3	25.1	14.4	0.9	1.6	6	0.181449	1	ns	0	negligible
Saccharomyces cerevisiae V34	YPDA	3	3	10.7	0	0.75	0.6	6	0.181449	1	ns	0	negligible
Saccharomyces cerevisiae ZIM2180	GJM	3	3	25.9	14.8	1	1.15	6	0.181449	1	ns	0	negligible
Saccharomyces cerevisiae ZIM2180	YPDA	3	3	9.8	0	1.1	0.1	6	0.181449	1	ns	0	negligible
Saccharomyces kudriavzevii Ca127RT	GJM	3	3	13.3	5.8	0.1	0.25	6	0.181449	1	ns	0	negligible
Saccharomyces kudriavzevii Ca127RT	YPDA	3	3	3.1	0.3	0.05	0.19	6	0.173568	1	ns	0	negligible
Saccharomyces kudriavzevii F45	GJM	3	3	13.2	5.9	0.15	0.1	6	0.181449	1	ns	0	negligible
Saccharomyces kudriavzevii F45	YPDA	3	3	3.2	0.2	0.6	0.13	6	0.181449	1	ns	0	negligible
Saccharomyces kudriavzevii Gu94	GJM	3	3	14	5.8	0.5	0.15	6	0.181449	1	ns	0	negligible
Saccharomyces kudriavzevii Gu94	YPDA	3	3	3.2	0.3	0.45	0.19	6	0.181449	1	ns	0	negligible
Saccharomyces kudriavzevii M94	GJM	3	3	15	5.5	0.05	0.05	6	0.181449	1	ns	0	negligible
Saccharomyces kudriavzevii M94	YPDA	3	3	3.2	0.3	0.5	0.19	6	0.181449	1	ns	0	negligible
Saccharomyces kudriavzevii Ma101	GJM	3	3	13.3	5.5	0.6	0.7	6	0.181449	1	ns	0	negligible
Saccharomyces kudriavzevii Ma101	YPDA	3	3	3.9	0.3	0.05	0.19	6	0.181449	1	ns	0	negligible
Saccharomyces kudriavzevii Sut106	GJM	3	3	15.1	5.6	0.1	0.15	6	0.181449	1	ns	0	negligible
Saccharomyces kudriavzevii Sut106	YPDA	3	3	3.2	0.3	0.85	0.19	6	0.181449	1	ns	0	negligible
Saccharomyces kudriavzevii V64	GJM	3	3	15.2	5.8	0.15	0.25	6	0.181449	1	ns	0	negligible
Saccharomyces kudriavzevii V64	YPDA	3	3	2.9	0.3	0.2	0.19	6	0.181449	1	ns	0	negligible
Saccharomyces paradoxus Ca109	GJM	3	3	19.8	4.9	0.65	0.35	6	0.181449	1	ns	0	negligible
Saccharomyces paradoxus Ca109	YPDA	3	3	2.2	1.7	0.3	0.1	6	0.181449	1	ns	0	negligible
Saccharomyces paradoxus Ca11	GJM	3	3	17.7	5	0.3	0.65	6	0.181449	1	ns	0	negligible
Saccharomyces paradoxus Ca11	YPDA	3	3	2.4	2.1	0.3	0.1	6	0.181449	1	ns	0	negligible
Saccharomyces paradoxus F29	GJM	3	3	21.3	4.6	0.8	0.4	6	0.181449	1	ns	0	negligible
Saccharomyces paradoxus F29	YPDA	3	3	2.5	2.1	0.1	0.45	6	0.173568	1	ns	0	negligible
Saccharomyces paradoxus F60	GJM	3	3	17.6	4.5	0.4	0.75	6	0.181449	1	ns	0	negligible
Saccharomyces paradoxus F60	YPDA	3	3	2.2	1.5	0.05	0.55	6	0.181449	1	ns	0	negligible
Saccharomyces paradoxus F67	GJM	3	3	18.5	4.6	0.45	0.6	6	0.181449	1	ns	0	negligible
Saccharomyces paradoxus F67	YPDA	3	3	2.9	0.8	0.4	0.45	6	0.181449	1	ns	0	negligible
Saccharomyces paradoxus Gu95	GJM	3	3	22.2	4.1	0.25	0.65	6	0.181449	1	ns	0	negligible
Saccharomyces paradoxus Gu95	YPDA	3	3	2.8	2.5	0.35	0.4	6	0.181449	1	ns	0	negligible
Saccharomyces paradoxus M22	GJM	3	3	22.5	4.3	0.4	0.2	6	0.173568	1	ns	0	negligible
Saccharomyces paradoxus M22	YPDA	3	3	2.3	2.1	0.15	0.15	6	0.181449	1	ns	0	negligible
Saccharomyces paradoxus Ma106	GJM	3	3	19.8	4.1	2	0.6	6	0.181449	1	ns	0	negligible
Saccharomyces paradoxus Ma106	YPDA	3	3	3	2.7	0.15	0.15	6	0.173568	1	ns	0	negligible
Saccharomyces paradoxus Ma108	GJM	3	3	22.8	5	2.1	0.55	6	0.181449	1	ns	0	negligible
Saccharomyces paradoxus Ma108	YPDA	3	3	2.2	1.9	0.2	0.2	6	0.173568	1	ns	0	negligible
Saccharomyces paradoxus SM10	GJM	3	3	19.7	4.4	0.4	0.75	6	0.181449	1	ns	0	negligible
Saccharomyces paradoxus SM10	YPDA	3	3	2.3	2.1	0.25	0.15	6	0.181449	1	ns	0	negligible
Saccharomyces paradoxus SM11	GJM	3	3	18.7	4.9	0.05	0.85	6	0.181449	1	ns	0	negligible
Saccharomyces paradoxus SM11	YPDA	3	3	2.2	2	0.5	0.4	6	0.181449	1	ns	0	negligible
Saccharomyces paradoxus SM113	GJM	3	3	17.6	5.3	1.4	0.5	6	0.181449	1	ns	0	negligible
Saccharomyces paradoxus SM113	YPDA	3	3	2.2	2	0.1	0.55	6	0.173568	1	ns	0	negligible
Saccharomyces paradoxus SM42L	GJM	3	3	19.3	4.7	0.4	0.2	6	0.181449	1	ns	0	negligible
Saccharomyces paradoxus SM42L	YPDA	3	3	2.3	2	0.1	0.05	6	0.173568	1	ns	0	negligible
Saccharomyces paradoxus SM58	GJM	3	3	17.6	4.7	0.85	0.4	6	0.181449	1	ns	0	negligible
Saccharomyces paradoxus SM58	YPDA	3	3	3	2.8	0.2	0.55	6	0.181449	1	ns	0	negligible
Saccharomyces paradoxus Sut103	GJM	3	3	18.8	4.2	1.15	0.3	6	0.181449	1	ns	0	negligible
Saccharomyces paradoxus Sut103	YPDA	3	3	2.4	2	0.2	0.3	6	0.181449	1	ns	0	negligible
Saccharomyces paradoxus Sut85	GJM	3	3	18.4	4	0.4	0.25	6	0.173568	1	ns	0	negligible
Saccharomyces paradoxus Sut85	YPDA	3	3	2.2	2	0.05	0.1	6	0.173568	1	ns	0	negligible
Saccharomyces paradoxus Sut86	GJM	3	3	18.6	4.7	0.6	0.75	6	0.181449	1	ns	0	negligible
Saccharomyces paradoxus Sut86	YPDA	3	3	2.5	2.3	0.45	0.4	6	0.173568	1	ns	0	negligible
Saccharomyces paradoxus Sut99	GJM	3	3	17.3	4.3	0.8	0.7	6	0.181449	1	ns	0	negligible
Saccharomyces paradoxus Sut99	YPDA	3	3	2.3	2	0.1	0.2	6	0.173568	1	ns	0	negligible
Saccharomyces paradoxus SV96	GJM	3	3	17.6	4	1.4	0.9	6	0.181449	1	ns	0	negligible
Saccharomyces paradoxus SV96	YPDA	3	3	2.2	1.9	0.1	0.1	6	0.173568	1	ns	0	negligible
Saccharomyces paradoxus V5	GJM	3	3	18.5	3.5	0.45	0.4	6	0.181449	1	ns	0	negligible
Saccharomyces paradoxus V5	YPDA	3	3	2.2	1.9	0.2	0.2	6	0.173568	1	ns	0	negligible
Saccharomyces paradoxus V71	GJM	3	3	17.9	3.9	0.15	0.1	6	0.173568	1	ns	0	negligible
Saccharomyces paradoxus V71	YPDA	3	3	2.5	2.3	0.45	0.4	6	0.173568	1	ns	0	negligible
Torulaspora delbruecki Ma1L	GJM	3	3	27.4	12.4	1.65	0.8	6	0.181449	1	ns	0	negligible
Torulaspora delbruecki Ma1L	YPDA	3	3	12.4	0.9	0.9	0.05	6	0.181449	1	ns	0	negligible
Torulaspora delbruecki Ma59	GJM	3	3	29.3	12.4	1.65	0.55	6	0.181449	1	ns	0	negligible
Torulaspora delbruecki Ma59	YPDA	3	3	13.4	1.3	0.8	0.8	6	0.148915	1	ns	0	negligible
Torulaspora delbruecki Re6	GJM	3	3	26.9	11.1	0.95	0.5	6	0.181449	1	ns	0	negligible
Torulaspora delbruecki Re6	YPDA	3	3	12.1	2.6	0.35	0.4	6	0.181449	1	ns	0	negligible
Torulaspora delbruecki SM36	GJM	3	3	26.6	11.9	0.75	1	6	0.181449	1	ns	0	negligible
Torulaspora delbruecki SM36	YPDA	3	3	12.9	0.8	0.75	0.55	6	0.181449	1	ns	0	negligible
Torulaspora delbruecki Sut21	GJM	3	3	25.8	12.6	1.3	1.25	6	0.181449	1	ns	0	negligible
Torulaspora delbruecki Sut21	YPDA	3	3	13.6	1.9	0.3	0.65	6	0.181449	1	ns	0	negligible
Torulaspora delbruecki Sut94	YPDA	6	6	19.65	6.55	12.05	9.075	21	0.0360317	1	ns	0	negligible
Torulaspora delbruecki SV22	YPDA	3	3	13.6	0.9	0.7	0.7	6	0.181449	1	ns	0	negligible
Hanseniaspora uvarum Ca147	YPDA	3	3	0	0	0	0	0	NA	NA	NA	-1	large
Hanseniaspora uvarum Lj40.2	YPDA	3	3	0	0	0	0	0	NA	NA	NA	-1	large
Hanseniaspora uvarum Lj52	YPDA	3	3	0	0	0	0	0	NA	NA	NA	-1	large
Hanseniaspora uvarum Ma35	YPDA	3	3	0	0	0	0	0	NA	NA	NA	-1	large
Hanseniaspora uvarum Ma41	YPDA	3	3	0	0	0	0	0	NA	NA	NA	-1	large
Hanseniaspora uvarum Ma42	YPDA	3	3	0	0	0	0	0	NA	NA	NA	-1	large
Hanseniaspora uvarum SM73	YPDA	3	3	0	0	0	0	0	NA	NA	NA	-1	large
Hanseniaspora uvarum Sut80	YPDA	3	3	0	0	0	0	0	NA	NA	NA	-1	large
Hanseniaspora uvarum ZIM0670	YPDA	3	3	0	0	0	0	0	NA	NA	NA	-1	large
