# Supplementary material for: Harnessing the Enzymatic Potential of Indigenous Yeast Strains: Screening and Evaluation for Biocontrol and Oenological Advancements
Source: Microorganisms. 2026 Mar 21;14(3):705. doi: 10.3390/microorganisms14030705 (PMC13029107; doi:10.3390/microorganisms14030705)
Supplement: Supplementary file 1 [file microorganisms-14-00705-s001.zip › Supplementary_material_Table_S5.xlsx]

## Sheet: Sheet 1
Table S5. Pairwise comparisons of inhibitory activity of yeast-modulated antifungal volatile organic compounds (VOCs). The table summarizes pairwise statistical comparisons of antifungal effects mediated by volatile organic compounds (VOCs) produced by different yeast strains under defined experimental conditions. Inhibitory activity was assessed based on yeast–fungus interaction assays, and pair…
Medium	Comparison	Group1	Group2	n1	Median 1	IQR1	n2	Median 2	IQR2	Kruskal-Wallis H (pairwise)	Kruskal-Wallis p (pairwise)	Epsilon-squared (ε²)	95% CI (ε²)	p (Dunn-Holm)	Effect size metric	Effect size estimate	95% CI (effect size)	Significant (Holm < 0.05)
GJM	Aureobasidium pullulans vs Bulleromyces albus	Aureobasidium pullulans	Bulleromyces albus	3	84	2.5	3	44	1.45	3.85714	0.0495346	0.714286	-0.25 – 1.006	1	δ	1	-1 – 1	FALSE
GJM	Aureobasidium pullulans vs Candida diversa	Aureobasidium pullulans	Candida diversa	3	84	2.5	3	54	2	3.85714	0.0495346	0.714286	-0.25 – 1.006	1	δ	1	-1 – 1	FALSE
GJM	Aureobasidium pullulans vs Candida vini	Aureobasidium pullulans	Candida vini	3	84	2.5	3	86.6	0.5	3.97059	0.0463016	0.742647	-0.25 – 1.006	1	δ	-1	-1 – 1	FALSE
GJM	Aureobasidium pullulans vs Candida zemplinina	Aureobasidium pullulans	Candida zemplinina	3	84	2.5	3	30.1	0.75	3.85714	0.0495346	0.714286	-0.25 – 1.006	1	δ	1	-1 – 1	FALSE
GJM	Aureobasidium pullulans vs Candida oleophila	Aureobasidium pullulans	Candida oleophila	3	84	2.5	3	63.7	1.15	3.85714	0.0495346	0.714286	-0.25 – 1.006	1	δ	1	-1 – 1	FALSE
GJM	Aureobasidium pullulans vs Debaryomyces hansenii	Aureobasidium pullulans	Debaryomyces hansenii	3	84	2.5	3	100	0	4.35484	0.036904	0.83871	-0.25 – 1.006	1	δ	NA	NA	FALSE
GJM	Aureobasidium pullulans vs Hanseniaspora uvarum	Aureobasidium pullulans	Hanseniaspora uvarum	3	84	2.5	27	70.6	1.15	7.86847	0.00503043	0.245302	-0.036 – 0.144	1	δ	1	-0.655 – 0.631	FALSE
GJM	Aureobasidium pullulans vs Hanseniaspora opuntiae	Aureobasidium pullulans	Hanseniaspora opuntiae	3	84	2.5	3	83.4	1.7	0.047619	0.827259	-0.238095	-0.25 – 1.006	1	δ	0.111111	-1 – 1	FALSE
GJM	Aureobasidium pullulans vs Kazachstania servazzii (S. servazzii)	Aureobasidium pullulans	Kazachstania servazzii (S. servazzii)	3	84	2.5	9	45.7	1.6	6.31915	0.0119441	0.531915	-0.1 – 0.402	1	δ	1	-0.704 – 0.778	FALSE
GJM	Aureobasidium pullulans vs Kluyveromyces dobzhanskii	Aureobasidium pullulans	Kluyveromyces dobzhanskii	3	84	2.5	3	100	0	4.35484	0.036904	0.83871	-0.25 – 1.006	1	δ	NA	NA	FALSE
GJM	Aureobasidium pullulans vs Kregervanrija fluxuum	Aureobasidium pullulans	Kregervanrija fluxuum	3	84	2.5	3	12.1	1.9	3.85714	0.0495346	0.714286	-0.25 – 1.006	1	δ	1	-1 – 1	FALSE
GJM	Aureobasidium pullulans vs Lachancea thermotolerans	Aureobasidium pullulans	Lachancea thermotolerans	3	84	2.5	18	100	0	19.8599	8.33303e-06	0.992626	-0.053 – 0.212	1	δ	NA	NA	FALSE
GJM	Aureobasidium pullulans vs Metschnikowia pulcherrima	Aureobasidium pullulans	Metschnikowia pulcherrima	3	84	2.5	3	100	0	4.35484	0.036904	0.83871	-0.25 – 1.006	1	δ	NA	NA	FALSE
GJM	Aureobasidium pullulans vs Metschnikowia fructicola	Aureobasidium pullulans	Metschnikowia fructicola	3	84	2.5	3	45.8	1.1	3.85714	0.0495346	0.714286	-0.25 – 1.006	1	δ	1	-1 – 1	FALSE
GJM	Aureobasidium pullulans vs Metschnikowia reukaufii	Aureobasidium pullulans	Metschnikowia reukaufii	3	84	2.5	3	44	1.45	3.85714	0.0495346	0.714286	-0.25 – 1.006	1	δ	1	-1 – 1	FALSE
GJM	Aureobasidium pullulans vs Pichia kluyveri	Aureobasidium pullulans	Pichia kluyveri	3	84	2.5	6	41	1.575	5.44538	0.0196202	0.635054	-0.143 – 0.575	1	δ	1	-0.944 – 0.781	FALSE
GJM	Aureobasidium pullulans vs Pichia guilliermondii	Aureobasidium pullulans	Pichia guilliermondii	3	84	2.5	6	91.65	1.375	5.4	0.0201368	0.628571	-0.143 – 0.575	1	δ	-1	-0.778 – 0.778	FALSE
GJM	Aureobasidium pullulans vs Pichia kudriavzevii	Aureobasidium pullulans	Pichia kudriavzevii	3	84	2.5	6	100	0	7.62353	0.00576116	0.946218	-0.143 – 0.575	1	δ	NA	NA	FALSE
GJM	Aureobasidium pullulans vs Pichia manshurica	Aureobasidium pullulans	Pichia manshurica	3	84	2.5	42	88.3	0.65	8.31378	0.00393454	0.170088	-0.023 – 0.094	1	δ	-1	-0.691 – 0.715	FALSE
GJM	Aureobasidium pullulans vs Pichia membranifaciens	Aureobasidium pullulans	Pichia membranifaciens	3	84	2.5	3	44	1.45	3.85714	0.0495346	0.714286	-0.25 – 1.006	1	δ	1	-1 – 1	FALSE
GJM	Aureobasidium pullulans vs Saccharomyces bayanus	Aureobasidium pullulans	Saccharomyces bayanus	3	84	2.5	3	22.5	0.6	3.85714	0.0495346	0.714286	-0.25 – 1.006	1	δ	1	-1 – 1	FALSE
GJM	Aureobasidium pullulans vs Saccharomyces cerevisiae	Aureobasidium pullulans	Saccharomyces cerevisiae	3	84	2.5	51	100	0	52.9487	3.42369e-13	0.999014	-0.019 – 0.077	1	δ	NA	NA	FALSE
GJM	Aureobasidium pullulans vs Saccharomyces kudriavzevii	Aureobasidium pullulans	Saccharomyces kudriavzevii	3	84	2.5	18	31.9	1.725	7.49009	0.00620394	0.341584	-0.053 – 0.212	1	δ	1	-0.741 – 0.667	FALSE
GJM	Aureobasidium pullulans vs Saccharomyces paradoxus	Aureobasidium pullulans	Saccharomyces paradoxus	3	84	2.5	63	100	0	64.9583	7.64984e-16	0.999349	-0.016 – 0.063	1	δ	NA	NA	FALSE
GJM	Aureobasidium pullulans vs Torulaspora delbruecki	Aureobasidium pullulans	Torulaspora delbruecki	3	84	2.5	21	100	0	22.8789	1.72531e-06	0.994498	-0.045 – 0.183	1	δ	NA	NA	FALSE
GJM	Bulleromyces albus vs Candida diversa	Bulleromyces albus	Candida diversa	3	44	1.45	3	54	2	3.85714	0.0495346	0.714286	-0.25 – 1.006	1	δ	-1	-0.778 – 1	FALSE
GJM	Bulleromyces albus vs Candida vini	Bulleromyces albus	Candida vini	3	44	1.45	3	86.6	0.5	3.97059	0.0463016	0.742647	-0.25 – 1.006	1	δ	-1	-0.675 – 0.675	FALSE
GJM	Bulleromyces albus vs Candida zemplinina	Bulleromyces albus	Candida zemplinina	3	44	1.45	3	30.1	0.75	3.85714	0.0495346	0.714286	-0.25 – 1.006	1	δ	1	-1 – 1	FALSE
GJM	Bulleromyces albus vs Candida oleophila	Bulleromyces albus	Candida oleophila	3	44	1.45	3	63.7	1.15	3.85714	0.0495346	0.714286	-0.25 – 1.006	1	δ	-1	-1 – 1	FALSE
GJM	Bulleromyces albus vs Debaryomyces hansenii	Bulleromyces albus	Debaryomyces hansenii	3	44	1.45	3	100	0	4.35484	0.036904	0.83871	-0.25 – 1.006	1	δ	NA	NA	FALSE
GJM	Bulleromyces albus vs Hanseniaspora uvarum	Bulleromyces albus	Hanseniaspora uvarum	3	44	1.45	27	70.6	1.15	7.86847	0.00503043	0.245302	-0.036 – 0.144	1	δ	-1	-0.605 – 0.704	FALSE
GJM	Bulleromyces albus vs Hanseniaspora opuntiae	Bulleromyces albus	Hanseniaspora opuntiae	3	44	1.45	3	83.4	1.7	3.85714	0.0495346	0.714286	-0.25 – 1.006	1	δ	-1	-1 – 1	FALSE
GJM	Bulleromyces albus vs Kazachstania servazzii (S. servazzii)	Bulleromyces albus	Kazachstania servazzii (S. servazzii)	3	44	1.45	9	45.7	1.6	2.81851	0.0931831	0.181851	-0.1 – 0.402	1	δ	-0.666667	-0.741 – 0.704	FALSE
GJM	Bulleromyces albus vs Kluyveromyces dobzhanskii	Bulleromyces albus	Kluyveromyces dobzhanskii	3	44	1.45	3	100	0	4.35484	0.036904	0.83871	-0.25 – 1.006	1	δ	NA	NA	FALSE
GJM	Bulleromyces albus vs Kregervanrija fluxuum	Bulleromyces albus	Kregervanrija fluxuum	3	44	1.45	3	12.1	1.9	3.85714	0.0495346	0.714286	-0.25 – 1.006	1	δ	1	-1 – 1	FALSE
GJM	Bulleromyces albus vs Lachancea thermotolerans	Bulleromyces albus	Lachancea thermotolerans	3	44	1.45	18	100	0	19.8599	8.33303e-06	0.992626	-0.053 – 0.212	0.0661618	δ	NA	NA	FALSE
GJM	Bulleromyces albus vs Metschnikowia pulcherrima	Bulleromyces albus	Metschnikowia pulcherrima	3	44	1.45	3	100	0	4.35484	0.036904	0.83871	-0.25 – 1.006	1	δ	NA	NA	FALSE
GJM	Bulleromyces albus vs Metschnikowia fructicola	Bulleromyces albus	Metschnikowia fructicola	3	44	1.45	3	45.8	1.1	3.85714	0.0495346	0.714286	-0.25 – 1.006	1	δ	-1	-1 – 1	FALSE
GJM	Bulleromyces albus vs Metschnikowia reukaufii	Bulleromyces albus	Metschnikowia reukaufii	3	44	1.45	3	44	1.45	0	1	-0.25	-0.25 – 1.006	1	δ	0	-0.889 – 0.889	FALSE
GJM	Bulleromyces albus vs Pichia kluyveri	Bulleromyces albus	Pichia kluyveri	3	44	1.45	6	41	1.575	3.29412	0.0695285	0.327731	-0.143 – 0.575	1	δ	0.777778	-0.667 – 0.892	FALSE
GJM	Bulleromyces albus vs Pichia guilliermondii	Bulleromyces albus	Pichia guilliermondii	3	44	1.45	6	91.65	1.375	5.4	0.0201368	0.628571	-0.143 – 0.575	1	δ	-1	-0.778 – 0.892	FALSE
GJM	Bulleromyces albus vs Pichia kudriavzevii	Bulleromyces albus	Pichia kudriavzevii	3	44	1.45	6	100	0	7.62353	0.00576116	0.946218	-0.143 – 0.575	0.293712	δ	NA	NA	FALSE
GJM	Bulleromyces albus vs Pichia manshurica	Bulleromyces albus	Pichia manshurica	3	44	1.45	42	88.3	0.65	8.31378	0.00393454	0.170088	-0.023 – 0.094	1	δ	-1	-0.676 – 0.668	FALSE
GJM	Bulleromyces albus vs Pichia membranifaciens	Bulleromyces albus	Pichia membranifaciens	3	44	1.45	3	44	1.45	0	1	-0.25	-0.25 – 1.006	1	δ	0	-0.889 – 0.889	FALSE
GJM	Bulleromyces albus vs Saccharomyces bayanus	Bulleromyces albus	Saccharomyces bayanus	3	44	1.45	3	22.5	0.6	3.85714	0.0495346	0.714286	-0.25 – 1.006	1	δ	1	-0.783 – 1	FALSE
GJM	Bulleromyces albus vs Saccharomyces cerevisiae	Bulleromyces albus	Saccharomyces cerevisiae	3	44	1.45	51	100	0	52.9487	3.42369e-13	0.999014	-0.019 – 0.077	0.0328421	δ	NA	NA	TRUE
GJM	Bulleromyces albus vs Saccharomyces kudriavzevii	Bulleromyces albus	Saccharomyces kudriavzevii	3	44	1.45	18	31.9	1.725	7.49009	0.00620394	0.341584	-0.053 – 0.212	1	δ	1	-0.686 – 0.705	FALSE
GJM	Bulleromyces albus vs Saccharomyces paradoxus	Bulleromyces albus	Saccharomyces paradoxus	3	44	1.45	63	100	0	64.9583	7.64984e-16	0.999349	-0.016 – 0.063	0.0306216	δ	NA	NA	TRUE
GJM	Bulleromyces albus vs Torulaspora delbruecki	Bulleromyces albus	Torulaspora delbruecki	3	44	1.45	21	100	0	22.8789	1.72531e-06	0.994498	-0.045 – 0.183	0.0576015	δ	NA	NA	FALSE
GJM	Candida diversa vs Candida vini	Candida diversa	Candida vini	3	54	2	3	86.6	0.5	3.97059	0.0463016	0.742647	-0.25 – 1.006	1	δ	-1	-1 – 0.675	FALSE
GJM	Candida diversa vs Candida zemplinina	Candida diversa	Candida zemplinina	3	54	2	3	30.1	0.75	3.85714	0.0495346	0.714286	-0.25 – 1.006	1	δ	1	-1 – 1	FALSE
GJM	Candida diversa vs Candida oleophila	Candida diversa	Candida oleophila	3	54	2	3	63.7	1.15	3.85714	0.0495346	0.714286	-0.25 – 1.006	1	δ	-1	-1 – 1	FALSE
GJM	Candida diversa vs Debaryomyces hansenii	Candida diversa	Debaryomyces hansenii	3	54	2	3	100	0	4.35484	0.036904	0.83871	-0.25 – 1.006	1	δ	NA	NA	FALSE
GJM	Candida diversa vs Hanseniaspora uvarum	Candida diversa	Hanseniaspora uvarum	3	54	2	27	70.6	1.15	7.86847	0.00503043	0.245302	-0.036 – 0.144	1	δ	-1	-0.679 – 0.68	FALSE
GJM	Candida diversa vs Hanseniaspora opuntiae	Candida diversa	Hanseniaspora opuntiae	3	54	2	3	83.4	1.7	3.85714	0.0495346	0.714286	-0.25 – 1.006	1	δ	-1	-1 – 0.778	FALSE
GJM	Candida diversa vs Kazachstania servazzii (S. servazzii)	Candida diversa	Kazachstania servazzii (S. servazzii)	3	54	2	9	45.7	1.6	6.31915	0.0119441	0.531915	-0.1 – 0.402	1	δ	1	-0.706 – 0.704	FALSE
GJM	Candida diversa vs Kluyveromyces dobzhanskii	Candida diversa	Kluyveromyces dobzhanskii	3	54	2	3	100	0	4.35484	0.036904	0.83871	-0.25 – 1.006	1	δ	NA	NA	FALSE
GJM	Candida diversa vs Kregervanrija fluxuum	Candida diversa	Kregervanrija fluxuum	3	54	2	3	12.1	1.9	3.85714	0.0495346	0.714286	-0.25 – 1.006	1	δ	1	-1 – 1	FALSE
GJM	Candida diversa vs Lachancea thermotolerans	Candida diversa	Lachancea thermotolerans	3	54	2	18	100	0	19.8599	8.33303e-06	0.992626	-0.053 – 0.212	0.215162	δ	NA	NA	FALSE
GJM	Candida diversa vs Metschnikowia pulcherrima	Candida diversa	Metschnikowia pulcherrima	3	54	2	3	100	0	4.35484	0.036904	0.83871	-0.25 – 1.006	1	δ	NA	NA	FALSE
GJM	Candida diversa vs Metschnikowia fructicola	Candida diversa	Metschnikowia fructicola	3	54	2	3	45.8	1.1	3.85714	0.0495346	0.714286	-0.25 – 1.006	1	δ	1	-1 – 1	FALSE
GJM	Candida diversa vs Metschnikowia reukaufii	Candida diversa	Metschnikowia reukaufii	3	54	2	3	44	1.45	3.85714	0.0495346	0.714286	-0.25 – 1.006	1	δ	1	-1 – 1	FALSE
GJM	Candida diversa vs Pichia kluyveri	Candida diversa	Pichia kluyveri	3	54	2	6	41	1.575	5.44538	0.0196202	0.635054	-0.143 – 0.575	1	δ	1	-0.778 – 0.778	FALSE
GJM	Candida diversa vs Pichia guilliermondii	Candida diversa	Pichia guilliermondii	3	54	2	6	91.65	1.375	5.4	0.0201368	0.628571	-0.143 – 0.575	1	δ	-1	-0.667 – 0.781	FALSE
GJM	Candida diversa vs Pichia kudriavzevii	Candida diversa	Pichia kudriavzevii	3	54	2	6	100	0	7.62353	0.00576116	0.946218	-0.143 – 0.575	0.758509	δ	NA	NA	FALSE
GJM	Candida diversa vs Pichia manshurica	Candida diversa	Pichia manshurica	3	54	2	42	88.3	0.65	8.31378	0.00393454	0.170088	-0.023 – 0.094	1	δ	-1	-0.652 – 0.62	FALSE
GJM	Candida diversa vs Pichia membranifaciens	Candida diversa	Pichia membranifaciens	3	54	2	3	44	1.45	3.85714	0.0495346	0.714286	-0.25 – 1.006	1	δ	1	-1 – 0.783	FALSE
GJM	Candida diversa vs Saccharomyces bayanus	Candida diversa	Saccharomyces bayanus	3	54	2	3	22.5	0.6	3.85714	0.0495346	0.714286	-0.25 – 1.006	1	δ	1	-1 – 1	FALSE
GJM	Candida diversa vs Saccharomyces cerevisiae	Candida diversa	Saccharomyces cerevisiae	3	54	2	51	100	0	52.9487	3.42369e-13	0.999014	-0.019 – 0.077	0.122423	δ	NA	NA	FALSE
GJM	Candida diversa vs Saccharomyces kudriavzevii	Candida diversa	Saccharomyces kudriavzevii	3	54	2	18	31.9	1.725	7.49009	0.00620394	0.341584	-0.053 – 0.212	1	δ	1	-0.705 – 0.741	FALSE
GJM	Candida diversa vs Saccharomyces paradoxus	Candida diversa	Saccharomyces paradoxus	3	54	2	63	100	0	64.9583	7.64984e-16	0.999349	-0.016 – 0.063	0.114535	δ	NA	NA	FALSE
GJM	Candida diversa vs Torulaspora delbruecki	Candida diversa	Torulaspora delbruecki	3	54	2	21	100	0	22.8789	1.72531e-06	0.994498	-0.045 – 0.183	0.195082	δ	NA	NA	FALSE
GJM	Candida vini vs Candida zemplinina	Candida vini	Candida zemplinina	3	86.6	0.5	3	30.1	0.75	3.97059	0.0463016	0.742647	-0.25 – 1.006	1	δ	1	-0.667 – 1	FALSE
GJM	Candida vini vs Candida oleophila	Candida vini	Candida oleophila	3	86.6	0.5	3	63.7	1.15	3.97059	0.0463016	0.742647	-0.25 – 1.006	1	δ	1	-1 – 1	FALSE
GJM	Candida vini vs Debaryomyces hansenii	Candida vini	Debaryomyces hansenii	3	86.6	0.5	3	100	0	4.5	0.0338949	0.875	-0.25 – 1.006	1	δ			FALSE
GJM	Candida vini vs Hanseniaspora uvarum	Candida vini	Hanseniaspora uvarum	3	86.6	0.5	27	70.6	1.15	7.87023	0.00502554	0.245365	-0.036 – 0.144	1	δ	1	-0.765 – 0.778	FALSE
GJM	Candida vini vs Hanseniaspora opuntiae	Candida vini	Hanseniaspora opuntiae	3	86.6	0.5	3	83.4	1.7	3.97059	0.0463016	0.742647	-0.25 – 1.006	1	δ	1	-1 – 1	FALSE
GJM	Candida vini vs Kazachstania servazzii (S. servazzii)	Candida vini	Kazachstania servazzii (S. servazzii)	3	86.6	0.5	9	45.7	1.6	6.34164	0.0117936	0.534164	-0.1 – 0.402	1	δ	1	-0.781 – 0.779	FALSE
GJM	Candida vini vs Kluyveromyces dobzhanskii	Candida vini	Kluyveromyces dobzhanskii	3	86.6	0.5	3	100	0	4.5	0.0338949	0.875	-0.25 – 1.006	1	δ	NA	NA	FALSE
GJM	Candida vini vs Kregervanrija fluxuum	Candida vini	Kregervanrija fluxuum	3	86.6	0.5	3	12.1	1.9	3.97059	0.0463016	0.742647	-0.25 – 1.006	1	δ	1	-1 – 1	FALSE
GJM	Candida vini vs Lachancea thermotolerans	Candida vini	Lachancea thermotolerans	3	86.6	0.5	18	100	0	19.8947	8.18253e-06	0.99446	-0.053 – 0.212	1	δ	NA	NA	FALSE
GJM	Candida vini vs Metschnikowia pulcherrima	Candida vini	Metschnikowia pulcherrima	3	86.6	0.5	3	100	0	4.5	0.0338949	0.875	-0.25 – 1.006	1	δ	NA	NA	FALSE
GJM	Candida vini vs Metschnikowia fructicola	Candida vini	Metschnikowia fructicola	3	86.6	0.5	3	45.8	1.1	3.97059	0.0463016	0.742647	-0.25 – 1.006	1	δ	1	-1 – 0.667	FALSE
GJM	Candida vini vs Metschnikowia reukaufii	Candida vini	Metschnikowia reukaufii	3	86.6	0.5	3	44	1.45	3.97059	0.0463016	0.742647	-0.25 – 1.006	1	δ	1	-1 – 1	FALSE
GJM	Candida vini vs Pichia kluyveri	Candida vini	Pichia kluyveri	3	86.6	0.5	6	41	1.575	5.49153	0.0191089	0.641646	-0.143 – 0.575	1	δ	1	-0.944 – 0.833	FALSE
GJM	Candida vini vs Pichia guilliermondii	Candida vini	Pichia guilliermondii	3	86.6	0.5	6	91.65	1.375	5.44538	0.0196202	0.635054	-0.143 – 0.575	1	δ	-1	-0.892 – 0.781	FALSE
GJM	Candida vini vs Pichia kudriavzevii	Candida vini	Pichia kudriavzevii	3	86.6	0.5	6	100	0	7.71429	0.00547855	0.959184	-0.143 – 0.575	1	δ	NA	NA	FALSE
GJM	Candida vini vs Pichia manshurica	Candida vini	Pichia manshurica	3	86.6	0.5	42	88.3	0.65	5.88435	0.0152761	0.113589	-0.023 – 0.094	1	δ	-0.84127	-0.572 – 0.668	FALSE
GJM	Candida vini vs Pichia membranifaciens	Candida vini	Pichia membranifaciens	3	86.6	0.5	3	44	1.45	3.97059	0.0463016	0.742647	-0.25 – 1.006	1	δ	1	-1 – 1	FALSE
GJM	Candida vini vs Saccharomyces bayanus	Candida vini	Saccharomyces bayanus	3	86.6	0.5	3	22.5	0.6	3.97059	0.0463016	0.742647	-0.25 – 1.006	1	δ	1	-1 – 1	FALSE
GJM	Candida vini vs Saccharomyces cerevisiae	Candida vini	Saccharomyces cerevisiae	3	86.6	0.5	51	100	0	52.9615	3.40144e-13	0.99926	-0.019 – 0.077	1	δ	NA	NA	FALSE
GJM	Candida vini vs Saccharomyces kudriavzevii	Candida vini	Saccharomyces kudriavzevii	3	86.6	0.5	18	31.9	1.725	7.49504	0.00618691	0.341844	-0.053 – 0.212	1	δ	1	-0.741 – 0.685	FALSE
GJM	Candida vini vs Saccharomyces paradoxus	Candida vini	Saccharomyces paradoxus	3	86.6	0.5	63	100	0	64.9688	7.60953e-16	0.999512	-0.016 – 0.063	1	δ	NA	NA	FALSE
GJM	Candida vini vs Torulaspora delbruecki	Candida vini	Torulaspora delbruecki	3	86.6	0.5	21	100	0	22.9091	1.69847e-06	0.995868	-0.045 – 0.183	1	δ	NA	NA	FALSE
GJM	Candida zemplinina vs Candida oleophila	Candida zemplinina	Candida oleophila	3	30.1	0.75	3	63.7	1.15	3.85714	0.0495346	0.714286	-0.25 – 1.006	1	δ	-1	-1 – 1	FALSE
GJM	Candida zemplinina vs Debaryomyces hansenii	Candida zemplinina	Debaryomyces hansenii	3	30.1	0.75	3	100	0	4.35484	0.036904	0.83871	-0.25 – 1.006	0.275169	δ	NA	NA	FALSE
GJM	Candida zemplinina vs Hanseniaspora uvarum	Candida zemplinina	Hanseniaspora uvarum	3	30.1	0.75	27	70.6	1.15	7.86847	0.00503043	0.245302	-0.036 – 0.144	1	δ	-1	-0.68 – 0.704	FALSE
GJM	Candida zemplinina vs Hanseniaspora opuntiae	Candida zemplinina	Hanseniaspora opuntiae	3	30.1	0.75	3	83.4	1.7	3.85714	0.0495346	0.714286	-0.25 – 1.006	1	δ	-1	-0.778 – 1	FALSE
GJM	Candida zemplinina vs Kazachstania servazzii (S. servazzii)	Candida zemplinina	Kazachstania servazzii (S. servazzii)	3	30.1	0.75	9	45.7	1.6	6.31915	0.0119441	0.531915	-0.1 – 0.402	1	δ	-1	-0.778 – 0.926	FALSE
GJM	Candida zemplinina vs Kluyveromyces dobzhanskii	Candida zemplinina	Kluyveromyces dobzhanskii	3	30.1	0.75	3	100	0	4.35484	0.036904	0.83871	-0.25 – 1.006	0.275169	δ	NA	NA	FALSE
GJM	Candida zemplinina vs Kregervanrija fluxuum	Candida zemplinina	Kregervanrija fluxuum	3	30.1	0.75	3	12.1	1.9	3.85714	0.0495346	0.714286	-0.25 – 1.006	1	δ	1	-1 – 1	FALSE
GJM	Candida zemplinina vs Lachancea thermotolerans	Candida zemplinina	Lachancea thermotolerans	3	30.1	0.75	18	100	0	19.8599	8.33303e-06	0.992626	-0.053 – 0.212	0.0058085	δ	NA	NA	TRUE
GJM	Candida zemplinina vs Metschnikowia pulcherrima	Candida zemplinina	Metschnikowia pulcherrima	3	30.1	0.75	3	100	0	4.35484	0.036904	0.83871	-0.25 – 1.006	0.275169	δ	NA	NA	FALSE
GJM	Candida zemplinina vs Metschnikowia fructicola	Candida zemplinina	Metschnikowia fructicola	3	30.1	0.75	3	45.8	1.1	3.85714	0.0495346	0.714286	-0.25 – 1.006	1	δ	-1	-1 – 1	FALSE
GJM	Candida zemplinina vs Metschnikowia reukaufii	Candida zemplinina	Metschnikowia reukaufii	3	30.1	0.75	3	44	1.45	3.85714	0.0495346	0.714286	-0.25 – 1.006	1	δ	-1	-1 – 1	FALSE
GJM	Candida zemplinina vs Pichia kluyveri	Candida zemplinina	Pichia kluyveri	3	30.1	0.75	6	41	1.575	5.44538	0.0196202	0.635054	-0.143 – 0.575	1	δ	-1	-0.778 – 0.667	FALSE
GJM	Candida zemplinina vs Pichia guilliermondii	Candida zemplinina	Pichia guilliermondii	3	30.1	0.75	6	91.65	1.375	5.4	0.0201368	0.628571	-0.143 – 0.575	1	δ	-1	-0.669 – 0.778	FALSE
GJM	Candida zemplinina vs Pichia kudriavzevii	Candida zemplinina	Pichia kudriavzevii	3	30.1	0.75	6	100	0	7.62353	0.00576116	0.946218	-0.143 – 0.575	0.0465014	δ	NA	NA	TRUE
GJM	Candida zemplinina vs Pichia manshurica	Candida zemplinina	Pichia manshurica	3	30.1	0.75	42	88.3	0.65	8.31378	0.00393454	0.170088	-0.023 – 0.094	1	δ	-1	-0.691 – 0.572	FALSE
GJM	Candida zemplinina vs Pichia membranifaciens	Candida zemplinina	Pichia membranifaciens	3	30.1	0.75	3	44	1.45	3.85714	0.0495346	0.714286	-0.25 – 1.006	1	δ	-1	-1 – 1	FALSE
GJM	Candida zemplinina vs Saccharomyces bayanus	Candida zemplinina	Saccharomyces bayanus	3	30.1	0.75	3	22.5	0.6	3.85714	0.0495346	0.714286	-0.25 – 1.006	1	δ	1	-1 – 1	FALSE
GJM	Candida zemplinina vs Saccharomyces cerevisiae	Candida zemplinina	Saccharomyces cerevisiae	3	30.1	0.75	51	100	0	52.9487	3.42369e-13	0.999014	-0.019 – 0.077	0.00224349	δ	NA	NA	TRUE
GJM	Candida zemplinina vs Saccharomyces kudriavzevii	Candida zemplinina	Saccharomyces kudriavzevii	3	30.1	0.75	18	31.9	1.725	7.49009	0.00620394	0.341584	-0.053 – 0.212	1	δ	-1	-0.722 – 0.667	FALSE
GJM	Candida zemplinina vs Saccharomyces paradoxus	Candida zemplinina	Saccharomyces paradoxus	3	30.1	0.75	63	100	0	64.9583	7.64984e-16	0.999349	-0.016 – 0.063	0.00201216	δ	NA	NA	TRUE
GJM	Candida zemplinina vs Torulaspora delbruecki	Candida zemplinina	Torulaspora delbruecki	3	30.1	0.75	21	100	0	22.8789	1.72531e-06	0.994498	-0.045 – 0.183	0.00477632	δ	NA	NA	TRUE
GJM	Candida oleophila vs Debaryomyces hansenii	Candida oleophila	Debaryomyces hansenii	3	63.7	1.15	3	100	0	4.35484	0.036904	0.83871	-0.25 – 1.006	1	δ	NA	NA	FALSE
GJM	Candida oleophila vs Hanseniaspora uvarum	Candida oleophila	Hanseniaspora uvarum	3	63.7	1.15	27	70.6	1.15	7.86847	0.00503043	0.245302	-0.036 – 0.144	1	δ	-1	-0.667 – 0.606	FALSE
GJM	Candida oleophila vs Hanseniaspora opuntiae	Candida oleophila	Hanseniaspora opuntiae	3	63.7	1.15	3	83.4	1.7	3.85714	0.0495346	0.714286	-0.25 – 1.006	1	δ	-1	-1 – 1	FALSE
GJM	Candida oleophila vs Kazachstania servazzii (S. servazzii)	Candida oleophila	Kazachstania servazzii (S. servazzii)	3	63.7	1.15	9	45.7	1.6	6.31915	0.0119441	0.531915	-0.1 – 0.402	1	δ	1	-0.704 – 0.78	FALSE
GJM	Candida oleophila vs Kluyveromyces dobzhanskii	Candida oleophila	Kluyveromyces dobzhanskii	3	63.7	1.15	3	100	0	4.35484	0.036904	0.83871	-0.25 – 1.006	1	δ	NA	NA	FALSE
GJM	Candida oleophila vs Kregervanrija fluxuum	Candida oleophila	Kregervanrija fluxuum	3	63.7	1.15	3	12.1	1.9	3.85714	0.0495346	0.714286	-0.25 – 1.006	1	δ	1	-1 – 1	FALSE
GJM	Candida oleophila vs Lachancea thermotolerans	Candida oleophila	Lachancea thermotolerans	3	63.7	1.15	18	100	0	19.8599	8.33303e-06	0.992626	-0.053 – 0.212	0.256432	δ	NA	NA	FALSE
GJM	Candida oleophila vs Metschnikowia pulcherrima	Candida oleophila	Metschnikowia pulcherrima	3	63.7	1.15	3	100	0	4.35484	0.036904	0.83871	-0.25 – 1.006	1	δ	NA	NA	FALSE
GJM	Candida oleophila vs Metschnikowia fructicola	Candida oleophila	Metschnikowia fructicola	3	63.7	1.15	3	45.8	1.1	3.85714	0.0495346	0.714286	-0.25 – 1.006	1	δ	1	-1 – 1	FALSE
GJM	Candida oleophila vs Metschnikowia reukaufii	Candida oleophila	Metschnikowia reukaufii	3	63.7	1.15	3	44	1.45	3.85714	0.0495346	0.714286	-0.25 – 1.006	1	δ	1	-1 – 1	FALSE
GJM	Candida oleophila vs Pichia kluyveri	Candida oleophila	Pichia kluyveri	3	63.7	1.15	6	41	1.575	5.44538	0.0196202	0.635054	-0.143 – 0.575	1	δ	1	-0.667 – 0.889	FALSE
GJM	Candida oleophila vs Pichia guilliermondii	Candida oleophila	Pichia guilliermondii	3	63.7	1.15	6	91.65	1.375	5.4	0.0201368	0.628571	-0.143 – 0.575	1	δ	-1	-0.781 – 0.778	FALSE
GJM	Candida oleophila vs Pichia kudriavzevii	Candida oleophila	Pichia kudriavzevii	3	63.7	1.15	6	100	0	7.62353	0.00576116	0.946218	-0.143 – 0.575	0.890047	δ	NA	NA	FALSE
GJM	Candida oleophila vs Pichia manshurica	Candida oleophila	Pichia manshurica	3	63.7	1.15	42	88.3	0.65	8.31378	0.00393454	0.170088	-0.023 – 0.094	1	δ	-1	-0.691 – 0.659	FALSE
GJM	Candida oleophila vs Pichia membranifaciens	Candida oleophila	Pichia membranifaciens	3	63.7	1.15	3	44	1.45	3.85714	0.0495346	0.714286	-0.25 – 1.006	1	δ	1	-1 – 1	FALSE
GJM	Candida oleophila vs Saccharomyces bayanus	Candida oleophila	Saccharomyces bayanus	3	63.7	1.15	3	22.5	0.6	3.85714	0.0495346	0.714286	-0.25 – 1.006	1	δ	1	-1 – 1	FALSE
GJM	Candida oleophila vs Saccharomyces cerevisiae	Candida oleophila	Saccharomyces cerevisiae	3	63.7	1.15	51	100	0	52.9487	3.42369e-13	0.999014	-0.019 – 0.077	0.151329	δ	NA	NA	FALSE
GJM	Candida oleophila vs Saccharomyces kudriavzevii	Candida oleophila	Saccharomyces kudriavzevii	3	63.7	1.15	18	31.9	1.725	7.49009	0.00620394	0.341584	-0.053 – 0.212	1	δ	1	-0.833 – 0.668	FALSE
GJM	Candida oleophila vs Saccharomyces paradoxus	Candida oleophila	Saccharomyces paradoxus	3	63.7	1.15	63	100	0	64.9583	7.64984e-16	0.999349	-0.016 – 0.063	0.142448	δ	NA	NA	FALSE
GJM	Candida oleophila vs Torulaspora delbruecki	Candida oleophila	Torulaspora delbruecki	3	63.7	1.15	21	100	0	22.8789	1.72531e-06	0.994498	-0.045 – 0.183	0.233642	δ	NA	NA	FALSE
GJM	Debaryomyces hansenii vs Hanseniaspora uvarum	Debaryomyces hansenii	Hanseniaspora uvarum	3	100	0	27	70.6	1.15	7.8755	0.00501089	0.245554	-0.036 – 0.144	0.520595	δ	NA	NA	FALSE
GJM	Debaryomyces hansenii vs Hanseniaspora opuntiae	Debaryomyces hansenii	Hanseniaspora opuntiae	3	100	0	3	83.4	1.7	4.35484	0.036904	0.83871	-0.25 – 1.006	1	δ	NA	NA	FALSE
GJM	Debaryomyces hansenii vs Kazachstania servazzii (S. servazzii)	Debaryomyces hansenii	Kazachstania servazzii (S. servazzii)	3	100	0	9	45.7	1.6	6.41007	0.0113475	0.541007	-0.1 – 0.402	0.241832	δ	NA	NA	FALSE
GJM	Debaryomyces hansenii vs Kluyveromyces dobzhanskii	Debaryomyces hansenii	Kluyveromyces dobzhanskii	3	100	0	3	100	0	NA	NA	NA	-0.25 – 1.006	1	δ	NA	NA	FALSE
GJM	Debaryomyces hansenii vs Kregervanrija fluxuum	Debaryomyces hansenii	Kregervanrija fluxuum	3	100	0	3	12.1	1.9	4.35484	0.036904	0.83871	-0.25 – 1.006	0.210349	δ	NA	NA	FALSE
GJM	Debaryomyces hansenii vs Lachancea thermotolerans	Debaryomyces hansenii	Lachancea thermotolerans	3	100	0	18	100	0	NA	NA	NA	-0.053 – 0.212	1	δ	NA	NA	FALSE
GJM	Debaryomyces hansenii vs Metschnikowia pulcherrima	Debaryomyces hansenii	Metschnikowia pulcherrima	3	100	0	3	100	0	NA	NA	NA	-0.25 – 1.006	1	δ	NA	NA	FALSE
GJM	Debaryomyces hansenii vs Metschnikowia fructicola	Debaryomyces hansenii	Metschnikowia fructicola	3	100	0	3	45.8	1.1	4.35484	0.036904	0.83871	-0.25 – 1.006	1	δ	NA	NA	FALSE
GJM	Debaryomyces hansenii vs Metschnikowia reukaufii	Debaryomyces hansenii	Metschnikowia reukaufii	3	100	0	3	44	1.45	4.35484	0.036904	0.83871	-0.25 – 1.006	1	δ	NA	NA	FALSE
GJM	Debaryomyces hansenii vs Pichia kluyveri	Debaryomyces hansenii	Pichia kluyveri	3	100	0	6	41	1.575	5.63478	0.0176075	0.662112	-0.143 – 0.575	0.195082	δ	NA	NA	FALSE
GJM	Debaryomyces hansenii vs Pichia guilliermondii	Debaryomyces hansenii	Pichia guilliermondii	3	100	0	6	91.65	1.375	5.58621	0.0181025	0.655172	-0.143 – 0.575	1	δ	NA	NA	FALSE
GJM	Debaryomyces hansenii vs Pichia kudriavzevii	Debaryomyces hansenii	Pichia kudriavzevii	3	100	0	6	100	0	NA	NA	NA	-0.143 – 0.575	1	δ	NA	NA	FALSE
GJM	Debaryomyces hansenii vs Pichia manshurica	Debaryomyces hansenii	Pichia manshurica	3	100	0	42	88.3	0.65	8.316	0.00392974	0.17014	-0.023 – 0.094	1	δ	NA	NA	FALSE
GJM	Debaryomyces hansenii vs Pichia membranifaciens	Debaryomyces hansenii	Pichia membranifaciens	3	100	0	3	44	1.45	4.35484	0.036904	0.83871	-0.25 – 1.006	1	δ	NA	NA	FALSE
GJM	Debaryomyces hansenii vs Saccharomyces bayanus	Debaryomyces hansenii	Saccharomyces bayanus	3	100	0	3	22.5	0.6	4.35484	0.036904	0.83871	-0.25 – 1.006	0.241832	δ	NA	NA	FALSE
GJM	Debaryomyces hansenii vs Saccharomyces cerevisiae	Debaryomyces hansenii	Saccharomyces cerevisiae	3	100	0	51	100	0	NA	NA	NA	-0.019 – 0.077	1	δ	NA	NA	FALSE
GJM	Debaryomyces hansenii vs Saccharomyces kudriavzevii	Debaryomyces hansenii	Saccharomyces kudriavzevii	3	100	0	18	31.9	1.725	7.50993	0.00613596	0.342628	-0.053 – 0.212	0.0143347	δ	NA	NA	TRUE
GJM	Debaryomyces hansenii vs Saccharomyces paradoxus	Debaryomyces hansenii	Saccharomyces paradoxus	3	100	0	63	100	0	NA	NA	NA	-0.016 – 0.063	1	δ	NA	NA	FALSE
GJM	Debaryomyces hansenii vs Torulaspora delbruecki	Debaryomyces hansenii	Torulaspora delbruecki	3	100	0	21	100	0	NA	NA	NA	-0.045 – 0.183	1	δ	NA	NA	FALSE
GJM	Hanseniaspora uvarum vs Hanseniaspora opuntiae	Hanseniaspora uvarum	Hanseniaspora opuntiae	27	70.6	1.15	3	83.4	1.7	7.86847	0.00503043	0.245302	-0.036 – 0.144	1	δ	-1	-0.679 – 0.73	FALSE
GJM	Hanseniaspora uvarum vs Kazachstania servazzii (S. servazzii)	Hanseniaspora uvarum	Kazachstania servazzii (S. servazzii)	27	70.6	1.15	9	45.7	1.6	19.7561	8.79805e-06	0.55165	-0.029 – 0.118	1	δ	1	-0.502 – 0.44	FALSE
GJM	Hanseniaspora uvarum vs Kluyveromyces dobzhanskii	Hanseniaspora uvarum	Kluyveromyces dobzhanskii	27	70.6	1.15	3	100	0	7.8755	0.00501089	0.245554	-0.036 – 0.144	0.520595	δ	NA	NA	FALSE
GJM	Hanseniaspora uvarum vs Kregervanrija fluxuum	Hanseniaspora uvarum	Kregervanrija fluxuum	27	70.6	1.15	3	12.1	1.9	7.86847	0.00503043	0.245302	-0.036 – 0.144	1	δ	1	-0.656 – 0.631	FALSE
GJM	Hanseniaspora uvarum vs Lachancea thermotolerans	Hanseniaspora uvarum	Lachancea thermotolerans	27	70.6	1.15	18	100	0	33.8974	5.80956e-09	0.765056	-0.023 – 0.094	2.81957e-07	δ	NA	NA	TRUE
GJM	Hanseniaspora uvarum vs Metschnikowia pulcherrima	Hanseniaspora uvarum	Metschnikowia pulcherrima	27	70.6	1.15	3	100	0	7.8755	0.00501089	0.245554	-0.036 – 0.144	0.520595	δ	NA	NA	FALSE
GJM	Hanseniaspora uvarum vs Metschnikowia fructicola	Hanseniaspora uvarum	Metschnikowia fructicola	27	70.6	1.15	3	45.8	1.1	7.86847	0.00503043	0.245302	-0.036 – 0.144	1	δ	1	-0.753 – 0.655	FALSE
GJM	Hanseniaspora uvarum vs Metschnikowia reukaufii	Hanseniaspora uvarum	Metschnikowia reukaufii	27	70.6	1.15	3	44	1.45	7.86847	0.00503043	0.245302	-0.036 – 0.144	1	δ	1	-0.606 – 0.667	FALSE
GJM	Hanseniaspora uvarum vs Pichia kluyveri	Hanseniaspora uvarum	Pichia kluyveri	27	70.6	1.15	6	41	1.575	14.3372	0.000152812	0.430234	-0.032 – 0.13	1	δ	1	-0.458 – 0.5	FALSE
GJM	Hanseniaspora uvarum vs Pichia guilliermondii	Hanseniaspora uvarum	Pichia guilliermondii	27	70.6	1.15	6	91.65	1.375	14.3348	0.000153007	0.430156	-0.032 – 0.13	1	δ	-1	-0.507 – 0.457	FALSE
GJM	Hanseniaspora uvarum vs Pichia kudriavzevii	Hanseniaspora uvarum	Pichia kudriavzevii	27	70.6	1.15	6	100	0	14.4194	0.000146286	0.432885	-0.032 – 0.13	0.0104803	δ	NA	NA	TRUE
GJM	Hanseniaspora uvarum vs Pichia manshurica	Hanseniaspora uvarum	Pichia manshurica	27	70.6	1.15	42	88.3	0.65	48.772	2.87521e-12	0.713014	-0.015 – 0.06	1	δ	-1	-0.251 – 0.266	FALSE
GJM	Hanseniaspora uvarum vs Pichia membranifaciens	Hanseniaspora uvarum	Pichia membranifaciens	27	70.6	1.15	3	44	1.45	7.86847	0.00503043	0.245302	-0.036 – 0.144	1	δ	1	-0.754 – 0.581	FALSE
GJM	Hanseniaspora uvarum vs Saccharomyces bayanus	Hanseniaspora uvarum	Saccharomyces bayanus	27	70.6	1.15	3	22.5	0.6	7.86847	0.00503043	0.245302	-0.036 – 0.144	1	δ	1	-0.705 – 0.704	FALSE
GJM	Hanseniaspora uvarum vs Saccharomyces cerevisiae	Hanseniaspora uvarum	Saccharomyces cerevisiae	27	70.6	1.15	51	100	0	72.5946	1.59218e-17	0.942034	-0.013 – 0.053	1.52196e-12	δ	NA	NA	TRUE
GJM	Hanseniaspora uvarum vs Saccharomyces kudriavzevii	Hanseniaspora uvarum	Saccharomyces kudriavzevii	27	70.6	1.15	18	31.9	1.725	31.7857	1.72156e-08	0.715946	-0.023 – 0.094	1	δ	1	-0.406 – 0.315	FALSE
GJM	Hanseniaspora uvarum vs Saccharomyces paradoxus	Hanseniaspora uvarum	Saccharomyces paradoxus	27	70.6	1.15	63	100	0	85.3655	2.48016e-20	0.958698	-0.011 – 0.046	1.6987e-13	δ	NA	NA	TRUE
GJM	Hanseniaspora uvarum vs Torulaspora delbruecki	Hanseniaspora uvarum	Torulaspora delbruecki	27	70.6	1.15	21	100	0	37.9188	7.3752e-10	0.802582	-0.022 – 0.087	4.67858e-08	δ	NA	NA	TRUE
GJM	Hanseniaspora opuntiae vs Kazachstania servazzii (S. servazzii)	Hanseniaspora opuntiae	Kazachstania servazzii (S. servazzii)	3	83.4	1.7	9	45.7	1.6	6.31915	0.0119441	0.531915	-0.1 – 0.402	1	δ	1	-0.78 – 0.706	FALSE
GJM	Hanseniaspora opuntiae vs Kluyveromyces dobzhanskii	Hanseniaspora opuntiae	Kluyveromyces dobzhanskii	3	83.4	1.7	3	100	0	4.35484	0.036904	0.83871	-0.25 – 1.006	1	δ	NA	NA	FALSE
GJM	Hanseniaspora opuntiae vs Kregervanrija fluxuum	Hanseniaspora opuntiae	Kregervanrija fluxuum	3	83.4	1.7	3	12.1	1.9	3.85714	0.0495346	0.714286	-0.25 – 1.006	1	δ	1	-1 – 1	FALSE
GJM	Hanseniaspora opuntiae vs Lachancea thermotolerans	Hanseniaspora opuntiae	Lachancea thermotolerans	3	83.4	1.7	18	100	0	19.8599	8.33303e-06	0.992626	-0.053 – 0.212	1	δ	NA	NA	FALSE
GJM	Hanseniaspora opuntiae vs Metschnikowia pulcherrima	Hanseniaspora opuntiae	Metschnikowia pulcherrima	3	83.4	1.7	3	100	0	4.35484	0.036904	0.83871	-0.25 – 1.006	1	δ	NA	NA	FALSE
GJM	Hanseniaspora opuntiae vs Metschnikowia fructicola	Hanseniaspora opuntiae	Metschnikowia fructicola	3	83.4	1.7	3	45.8	1.1	3.85714	0.0495346	0.714286	-0.25 – 1.006	1	δ	1	-1 – 1	FALSE
GJM	Hanseniaspora opuntiae vs Metschnikowia reukaufii	Hanseniaspora opuntiae	Metschnikowia reukaufii	3	83.4	1.7	3	44	1.45	3.85714	0.0495346	0.714286	-0.25 – 1.006	1	δ	1	-1 – 1	FALSE
GJM	Hanseniaspora opuntiae vs Pichia kluyveri	Hanseniaspora opuntiae	Pichia kluyveri	3	83.4	1.7	6	41	1.575	5.44538	0.0196202	0.635054	-0.143 – 0.575	1	δ	1	-0.778 – 0.778	FALSE
GJM	Hanseniaspora opuntiae vs Pichia guilliermondii	Hanseniaspora opuntiae	Pichia guilliermondii	3	83.4	1.7	6	91.65	1.375	5.4	0.0201368	0.628571	-0.143 – 0.575	1	δ	-1	-0.778 – 0.781	FALSE
GJM	Hanseniaspora opuntiae vs Pichia kudriavzevii	Hanseniaspora opuntiae	Pichia kudriavzevii	3	83.4	1.7	6	100	0	7.62353	0.00576116	0.946218	-0.143 – 0.575	1	δ	NA	NA	FALSE
GJM	Hanseniaspora opuntiae vs Pichia manshurica	Hanseniaspora opuntiae	Pichia manshurica	3	83.4	1.7	42	88.3	0.65	8.31378	0.00393454	0.170088	-0.023 – 0.094	1	δ	-1	-0.746 – 0.667	FALSE
GJM	Hanseniaspora opuntiae vs Pichia membranifaciens	Hanseniaspora opuntiae	Pichia membranifaciens	3	83.4	1.7	3	44	1.45	3.85714	0.0495346	0.714286	-0.25 – 1.006	1	δ	1	-1 – 1	FALSE
GJM	Hanseniaspora opuntiae vs Saccharomyces bayanus	Hanseniaspora opuntiae	Saccharomyces bayanus	3	83.4	1.7	3	22.5	0.6	3.85714	0.0495346	0.714286	-0.25 – 1.006	1	δ	1	-1 – 1	FALSE
GJM	Hanseniaspora opuntiae vs Saccharomyces cerevisiae	Hanseniaspora opuntiae	Saccharomyces cerevisiae	3	83.4	1.7	51	100	0	52.9487	3.42369e-13	0.999014	-0.019 – 0.077	1	δ	NA	NA	FALSE
GJM	Hanseniaspora opuntiae vs Saccharomyces kudriavzevii	Hanseniaspora opuntiae	Saccharomyces kudriavzevii	3	83.4	1.7	18	31.9	1.725	7.49009	0.00620394	0.341584	-0.053 – 0.212	1	δ	1	-0.741 – 0.705	FALSE
GJM	Hanseniaspora opuntiae vs Saccharomyces paradoxus	Hanseniaspora opuntiae	Saccharomyces paradoxus	3	83.4	1.7	63	100	0	64.9583	7.64984e-16	0.999349	-0.016 – 0.063	1	δ	NA	NA	FALSE
GJM	Hanseniaspora opuntiae vs Torulaspora delbruecki	Hanseniaspora opuntiae	Torulaspora delbruecki	3	83.4	1.7	21	100	0	22.8789	1.72531e-06	0.994498	-0.045 – 0.183	1	δ	NA	NA	FALSE
GJM	Kazachstania servazzii (S. servazzii) vs Kluyveromyces dobzhanskii	Kazachstania servazzii (S. servazzii)	Kluyveromyces dobzhanskii	9	45.7	1.6	3	100	0	6.41007	0.0113475	0.541007	-0.1 – 0.402	0.241832	δ	NA	NA	FALSE
GJM	Kazachstania servazzii (S. servazzii) vs Kregervanrija fluxuum	Kazachstania servazzii (S. servazzii)	Kregervanrija fluxuum	9	45.7	1.6	3	12.1	1.9	6.31915	0.0119441	0.531915	-0.1 – 0.402	1	δ	1	-0.778 – 0.706	FALSE
GJM	Kazachstania servazzii (S. servazzii) vs Lachancea thermotolerans	Kazachstania servazzii (S. servazzii)	Lachancea thermotolerans	9	45.7	1.6	18	100	0	24.6904	6.73185e-07	0.947616	-0.04 – 0.161	2.14972e-05	δ	NA	NA	TRUE
GJM	Kazachstania servazzii (S. servazzii) vs Metschnikowia pulcherrima	Kazachstania servazzii (S. servazzii)	Metschnikowia pulcherrima	9	45.7	1.6	3	100	0	6.41007	0.0113475	0.541007	-0.1 – 0.402	0.241832	δ	NA	NA	FALSE
GJM	Kazachstania servazzii (S. servazzii) vs Metschnikowia fructicola	Kazachstania servazzii (S. servazzii)	Metschnikowia fructicola	9	45.7	1.6	3	45.8	1.1	1.04886	0.30577	0.00488574	-0.1 – 0.402	1	δ	-0.407407	-0.778 – 0.78	FALSE
GJM	Kazachstania servazzii (S. servazzii) vs Metschnikowia reukaufii	Kazachstania servazzii (S. servazzii)	Metschnikowia reukaufii	9	45.7	1.6	3	44	1.45	2.81851	0.0931831	0.181851	-0.1 – 0.402	1	δ	0.666667	-0.926 – 0.928	FALSE
GJM	Kazachstania servazzii (S. servazzii) vs Pichia kluyveri	Kazachstania servazzii (S. servazzii)	Pichia kluyveri	9	45.7	1.6	6	41	1.575	8.07207	0.00449527	0.544006	-0.077 – 0.31	1	δ	0.888889	-0.519 – 0.538	FALSE
GJM	Kazachstania servazzii (S. servazzii) vs Pichia guilliermondii	Kazachstania servazzii (S. servazzii)	Pichia guilliermondii	9	45.7	1.6	6	91.65	1.375	10.1978	0.00140605	0.707526	-0.077 – 0.31	1	δ	-1	-0.669 – 0.556	FALSE
GJM	Kazachstania servazzii (S. servazzii) vs Pichia kudriavzevii	Kazachstania servazzii (S. servazzii)	Pichia kudriavzevii	9	45.7	1.6	6	100	0	10.8829	0.000970552	0.760224	-0.077 – 0.31	0.00858459	δ	NA	NA	TRUE
GJM	Kazachstania servazzii (S. servazzii) vs Pichia manshurica	Kazachstania servazzii (S. servazzii)	Pichia manshurica	9	45.7	1.6	42	88.3	0.65	21.9868	2.74536e-06	0.428301	-0.02 – 0.082	1	δ	-1	-0.389 – 0.373	FALSE
GJM	Kazachstania servazzii (S. servazzii) vs Pichia membranifaciens	Kazachstania servazzii (S. servazzii)	Pichia membranifaciens	9	45.7	1.6	3	44	1.45	2.81851	0.0931831	0.181851	-0.1 – 0.402	1	δ	0.666667	-0.778 – 0.779	FALSE
GJM	Kazachstania servazzii (S. servazzii) vs Saccharomyces bayanus	Kazachstania servazzii (S. servazzii)	Saccharomyces bayanus	9	45.7	1.6	3	22.5	0.6	6.31915	0.0119441	0.531915	-0.1 – 0.402	1	δ	1	-0.704 – 0.78	FALSE
GJM	Kazachstania servazzii (S. servazzii) vs Saccharomyces cerevisiae	Kazachstania servazzii (S. servazzii)	Saccharomyces cerevisiae	9	45.7	1.6	51	100	0	58.5071	2.02556e-14	0.991502	-0.017 – 0.069	3.55884e-07	δ	NA	NA	TRUE
GJM	Kazachstania servazzii (S. servazzii) vs Saccharomyces kudriavzevii	Kazachstania servazzii (S. servazzii)	Saccharomyces kudriavzevii	9	45.7	1.6	18	31.9	1.725	17.5176	2.84666e-05	0.660702	-0.04 – 0.161	1	δ	1	-0.457 – 0.458	FALSE
GJM	Kazachstania servazzii (S. servazzii) vs Saccharomyces paradoxus	Kazachstania servazzii (S. servazzii)	Saccharomyces paradoxus	9	45.7	1.6	63	100	0	70.5988	4.37785e-17	0.994268	-0.014 – 0.057	2.0476e-07	δ	NA	NA	TRUE
GJM	Kazachstania servazzii (S. servazzii) vs Torulaspora delbruecki	Kazachstania servazzii (S. servazzii)	Torulaspora delbruecki	9	45.7	1.6	21	100	0	27.86	1.30415e-07	0.959287	-0.036 – 0.144	1.02195e-05	δ	NA	NA	TRUE
GJM	Kluyveromyces dobzhanskii vs Kregervanrija fluxuum	Kluyveromyces dobzhanskii	Kregervanrija fluxuum	3	100	0	3	12.1	1.9	4.35484	0.036904	0.83871	-0.25 – 1.006	0.210349	δ	NA	NA	FALSE
GJM	Kluyveromyces dobzhanskii vs Lachancea thermotolerans	Kluyveromyces dobzhanskii	Lachancea thermotolerans	3	100	0	18	100	0	NA	NA	NA	-0.053 – 0.212	1	δ	NA	NA	FALSE
GJM	Kluyveromyces dobzhanskii vs Metschnikowia pulcherrima	Kluyveromyces dobzhanskii	Metschnikowia pulcherrima	3	100	0	3	100	0	NA	NA	NA	-0.25 – 1.006	1	δ	NA	NA	FALSE
GJM	Kluyveromyces dobzhanskii vs Metschnikowia fructicola	Kluyveromyces dobzhanskii	Metschnikowia fructicola	3	100	0	3	45.8	1.1	4.35484	0.036904	0.83871	-0.25 – 1.006	1	δ	NA	NA	FALSE
GJM	Kluyveromyces dobzhanskii vs Metschnikowia reukaufii	Kluyveromyces dobzhanskii	Metschnikowia reukaufii	3	100	0	3	44	1.45	4.35484	0.036904	0.83871	-0.25 – 1.006	1	δ	NA	NA	FALSE
GJM	Kluyveromyces dobzhanskii vs Pichia kluyveri	Kluyveromyces dobzhanskii	Pichia kluyveri	3	100	0	6	41	1.575	5.63478	0.0176075	0.662112	-0.143 – 0.575	0.195082	δ	NA	NA	FALSE
GJM	Kluyveromyces dobzhanskii vs Pichia guilliermondii	Kluyveromyces dobzhanskii	Pichia guilliermondii	3	100	0	6	91.65	1.375	5.58621	0.0181025	0.655172	-0.143 – 0.575	1	δ	NA	NA	FALSE
GJM	Kluyveromyces dobzhanskii vs Pichia kudriavzevii	Kluyveromyces dobzhanskii	Pichia kudriavzevii	3	100	0	6	100	0	NA	NA	NA	-0.143 – 0.575	1	δ	NA	NA	FALSE
GJM	Kluyveromyces dobzhanskii vs Pichia manshurica	Kluyveromyces dobzhanskii	Pichia manshurica	3	100	0	42	88.3	0.65	8.316	0.00392974	0.17014	-0.023 – 0.094	1	δ	NA	NA	FALSE
GJM	Kluyveromyces dobzhanskii vs Pichia membranifaciens	Kluyveromyces dobzhanskii	Pichia membranifaciens	3	100	0	3	44	1.45	4.35484	0.036904	0.83871	-0.25 – 1.006	1	δ	NA	NA	FALSE
GJM	Kluyveromyces dobzhanskii vs Saccharomyces bayanus	Kluyveromyces dobzhanskii	Saccharomyces bayanus	3	100	0	3	22.5	0.6	4.35484	0.036904	0.83871	-0.25 – 1.006	0.241832	δ	NA	NA	FALSE
GJM	Kluyveromyces dobzhanskii vs Saccharomyces cerevisiae	Kluyveromyces dobzhanskii	Saccharomyces cerevisiae	3	100	0	51	100	0	NA	NA	NA	-0.019 – 0.077	1	δ	NA	NA	FALSE
GJM	Kluyveromyces dobzhanskii vs Saccharomyces kudriavzevii	Kluyveromyces dobzhanskii	Saccharomyces kudriavzevii	3	100	0	18	31.9	1.725	7.50993	0.00613596	0.342628	-0.053 – 0.212	0.0143347	δ	NA	NA	TRUE
GJM	Kluyveromyces dobzhanskii vs Saccharomyces paradoxus	Kluyveromyces dobzhanskii	Saccharomyces paradoxus	3	100	0	63	100	0	NA	NA	NA	-0.016 – 0.063	1	δ	NA	NA	FALSE
GJM	Kluyveromyces dobzhanskii vs Torulaspora delbruecki	Kluyveromyces dobzhanskii	Torulaspora delbruecki	3	100	0	21	100	0	NA	NA	NA	-0.045 – 0.183	1	δ	NA	NA	FALSE
GJM	Kregervanrija fluxuum vs Lachancea thermotolerans	Kregervanrija fluxuum	Lachancea thermotolerans	3	12.1	1.9	18	100	0	19.8599	8.33303e-06	0.992626	-0.053 – 0.212	0.0034771	δ	NA	NA	TRUE
GJM	Kregervanrija fluxuum vs Metschnikowia pulcherrima	Kregervanrija fluxuum	Metschnikowia pulcherrima	3	12.1	1.9	3	100	0	4.35484	0.036904	0.83871	-0.25 – 1.006	0.210349	δ	NA	NA	FALSE
GJM	Kregervanrija fluxuum vs Metschnikowia fructicola	Kregervanrija fluxuum	Metschnikowia fructicola	3	12.1	1.9	3	45.8	1.1	3.85714	0.0495346	0.714286	-0.25 – 1.006	1	δ	-1	-0.783 – 1	FALSE
GJM	Kregervanrija fluxuum vs Metschnikowia reukaufii	Kregervanrija fluxuum	Metschnikowia reukaufii	3	12.1	1.9	3	44	1.45	3.85714	0.0495346	0.714286	-0.25 – 1.006	1	δ	-1	-0.778 – 1	FALSE
GJM	Kregervanrija fluxuum vs Pichia kluyveri	Kregervanrija fluxuum	Pichia kluyveri	3	12.1	1.9	6	41	1.575	5.44538	0.0196202	0.635054	-0.143 – 0.575	1	δ	-1	-0.778 – 0.778	FALSE
GJM	Kregervanrija fluxuum vs Pichia guilliermondii	Kregervanrija fluxuum	Pichia guilliermondii	3	12.1	1.9	6	91.65	1.375	5.4	0.0201368	0.628571	-0.143 – 0.575	1	δ	-1	-0.778 – 0.778	FALSE
GJM	Kregervanrija fluxuum vs Pichia kudriavzevii	Kregervanrija fluxuum	Pichia kudriavzevii	3	12.1	1.9	6	100	0	7.62353	0.00576116	0.946218	-0.143 – 0.575	0.0312742	δ	NA	NA	TRUE
GJM	Kregervanrija fluxuum vs Pichia manshurica	Kregervanrija fluxuum	Pichia manshurica	3	12.1	1.9	42	88.3	0.65	8.31378	0.00393454	0.170088	-0.023 – 0.094	1	δ	-1	-0.668 – 0.722	FALSE
GJM	Kregervanrija fluxuum vs Pichia membranifaciens	Kregervanrija fluxuum	Pichia membranifaciens	3	12.1	1.9	3	44	1.45	3.85714	0.0495346	0.714286	-0.25 – 1.006	1	δ	-1	-1 – 0.778	FALSE
GJM	Kregervanrija fluxuum vs Saccharomyces bayanus	Kregervanrija fluxuum	Saccharomyces bayanus	3	12.1	1.9	3	22.5	0.6	3.85714	0.0495346	0.714286	-0.25 – 1.006	1	δ	-1	-1 – 1	FALSE
GJM	Kregervanrija fluxuum vs Saccharomyces cerevisiae	Kregervanrija fluxuum	Saccharomyces cerevisiae	3	12.1	1.9	51	100	0	52.9487	3.42369e-13	0.999014	-0.019 – 0.077	0.00127547	δ	NA	NA	TRUE
GJM	Kregervanrija fluxuum vs Saccharomyces kudriavzevii	Kregervanrija fluxuum	Saccharomyces kudriavzevii	3	12.1	1.9	18	31.9	1.725	7.49009	0.00620394	0.341584	-0.053 – 0.212	1	δ	-1	-0.741 – 0.667	FALSE
GJM	Kregervanrija fluxuum vs Saccharomyces paradoxus	Kregervanrija fluxuum	Saccharomyces paradoxus	3	12.1	1.9	63	100	0	64.9583	7.64984e-16	0.999349	-0.016 – 0.063	0.00113714	δ	NA	NA	TRUE
GJM	Kregervanrija fluxuum vs Torulaspora delbruecki	Kregervanrija fluxuum	Torulaspora delbruecki	3	12.1	1.9	21	100	0	22.8789	1.72531e-06	0.994498	-0.045 – 0.183	0.00282922	δ	NA	NA	TRUE
GJM	Lachancea thermotolerans vs Metschnikowia pulcherrima	Lachancea thermotolerans	Metschnikowia pulcherrima	18	100	0	3	100	0	NA	NA	NA	-0.053 – 0.212	1	δ	NA	NA	FALSE
GJM	Lachancea thermotolerans vs Metschnikowia fructicola	Lachancea thermotolerans	Metschnikowia fructicola	18	100	0	3	45.8	1.1	19.8599	8.33303e-06	0.992626	-0.053 – 0.212	0.149274	δ	NA	NA	FALSE
GJM	Lachancea thermotolerans vs Metschnikowia reukaufii	Lachancea thermotolerans	Metschnikowia reukaufii	18	100	0	3	44	1.45	19.8599	8.33303e-06	0.992626	-0.053 – 0.212	0.0661618	δ	NA	NA	FALSE
GJM	Lachancea thermotolerans vs Pichia kluyveri	Lachancea thermotolerans	Pichia kluyveri	18	100	0	6	41	1.575	22.412	2.19992e-06	0.973274	-0.045 – 0.183	0.000130144	δ	NA	NA	TRUE
GJM	Lachancea thermotolerans vs Pichia guilliermondii	Lachancea thermotolerans	Pichia guilliermondii	18	100	0	6	91.65	1.375	22.3952	2.21929e-06	0.972509	-0.045 – 0.183	1	δ	NA	NA	FALSE
GJM	Lachancea thermotolerans vs Pichia kudriavzevii	Lachancea thermotolerans	Pichia kudriavzevii	18	100	0	6	100	0	NA	NA	NA	-0.045 – 0.183	1	δ	NA	NA	FALSE
GJM	Lachancea thermotolerans vs Pichia manshurica	Lachancea thermotolerans	Pichia manshurica	18	100	0	42	88.3	0.65	38.4021	5.75714e-10	0.644863	-0.017 – 0.069	0.00057636	δ	NA	NA	TRUE
GJM	Lachancea thermotolerans vs Pichia membranifaciens	Lachancea thermotolerans	Pichia membranifaciens	18	100	0	3	44	1.45	19.8599	8.33303e-06	0.992626	-0.053 – 0.212	0.0661618	δ	NA	NA	FALSE
GJM	Lachancea thermotolerans vs Saccharomyces bayanus	Lachancea thermotolerans	Saccharomyces bayanus	18	100	0	3	22.5	0.6	19.8599	8.33303e-06	0.992626	-0.053 – 0.212	0.00450145	δ	NA	NA	TRUE
GJM	Lachancea thermotolerans vs Saccharomyces cerevisiae	Lachancea thermotolerans	Saccharomyces cerevisiae	18	100	0	51	100	0	NA	NA	NA	-0.015 – 0.06	1	δ	NA	NA	FALSE
GJM	Lachancea thermotolerans vs Saccharomyces kudriavzevii	Lachancea thermotolerans	Saccharomyces kudriavzevii	18	100	0	18	31.9	1.725	30.1284	4.04363e-08	0.856718	-0.029 – 0.118	1.02867e-11	δ	NA	NA	TRUE
GJM	Lachancea thermotolerans vs Saccharomyces paradoxus	Lachancea thermotolerans	Saccharomyces paradoxus	18	100	0	63	100	0	NA	NA	NA	-0.013 – 0.051	1	δ	NA	NA	FALSE
GJM	Lachancea thermotolerans vs Torulaspora delbruecki	Lachancea thermotolerans	Torulaspora delbruecki	18	100	0	21	100	0	NA	NA	NA	-0.027 – 0.109	1	δ	NA	NA	FALSE
GJM	Metschnikowia pulcherrima vs Metschnikowia fructicola	Metschnikowia pulcherrima	Metschnikowia fructicola	3	100	0	3	45.8	1.1	4.35484	0.036904	0.83871	-0.25 – 1.006	1	δ	NA	NA	FALSE
GJM	Metschnikowia pulcherrima vs Metschnikowia reukaufii	Metschnikowia pulcherrima	Metschnikowia reukaufii	3	100	0	3	44	1.45	4.35484	0.036904	0.83871	-0.25 – 1.006	1	δ	NA	NA	FALSE
GJM	Metschnikowia pulcherrima vs Pichia kluyveri	Metschnikowia pulcherrima	Pichia kluyveri	3	100	0	6	41	1.575	5.63478	0.0176075	0.662112	-0.143 – 0.575	0.195082	δ	NA	NA	FALSE
GJM	Metschnikowia pulcherrima vs Pichia guilliermondii	Metschnikowia pulcherrima	Pichia guilliermondii	3	100	0	6	91.65	1.375	5.58621	0.0181025	0.655172	-0.143 – 0.575	1	δ	NA	NA	FALSE
GJM	Metschnikowia pulcherrima vs Pichia kudriavzevii	Metschnikowia pulcherrima	Pichia kudriavzevii	3	100	0	6	100	0	NA	NA	NA	-0.143 – 0.575	1	δ	NA	NA	FALSE
GJM	Metschnikowia pulcherrima vs Pichia manshurica	Metschnikowia pulcherrima	Pichia manshurica	3	100	0	42	88.3	0.65	8.316	0.00392974	0.17014	-0.023 – 0.094	1	δ	NA	NA	FALSE
GJM	Metschnikowia pulcherrima vs Pichia membranifaciens	Metschnikowia pulcherrima	Pichia membranifaciens	3	100	0	3	44	1.45	4.35484	0.036904	0.83871	-0.25 – 1.006	1	δ	NA	NA	FALSE
GJM	Metschnikowia pulcherrima vs Saccharomyces bayanus	Metschnikowia pulcherrima	Saccharomyces bayanus	3	100	0	3	22.5	0.6	4.35484	0.036904	0.83871	-0.25 – 1.006	0.241832	δ	NA	NA	FALSE
GJM	Metschnikowia pulcherrima vs Saccharomyces cerevisiae	Metschnikowia pulcherrima	Saccharomyces cerevisiae	3	100	0	51	100	0	NA	NA	NA	-0.019 – 0.077	1	δ	NA	NA	FALSE
GJM	Metschnikowia pulcherrima vs Saccharomyces kudriavzevii	Metschnikowia pulcherrima	Saccharomyces kudriavzevii	3	100	0	18	31.9	1.725	7.50993	0.00613596	0.342628	-0.053 – 0.212	0.0143347	δ	NA	NA	TRUE
GJM	Metschnikowia pulcherrima vs Saccharomyces paradoxus	Metschnikowia pulcherrima	Saccharomyces paradoxus	3	100	0	63	100	0	NA	NA	NA	-0.016 – 0.063	1	δ	NA	NA	FALSE
GJM	Metschnikowia pulcherrima vs Torulaspora delbruecki	Metschnikowia pulcherrima	Torulaspora delbruecki	3	100	0	21	100	0	NA	NA	NA	-0.045 – 0.183	1	δ	NA	NA	FALSE
GJM	Metschnikowia fructicola vs Metschnikowia reukaufii	Metschnikowia fructicola	Metschnikowia reukaufii	3	45.8	1.1	3	44	1.45	3.85714	0.0495346	0.714286	-0.25 – 1.006	1	δ	1	-1 – 1	FALSE
GJM	Metschnikowia fructicola vs Pichia kluyveri	Metschnikowia fructicola	Pichia kluyveri	3	45.8	1.1	6	41	1.575	5.44538	0.0196202	0.635054	-0.143 – 0.575	1	δ	1	-0.944 – 0.778	FALSE
GJM	Metschnikowia fructicola vs Pichia guilliermondii	Metschnikowia fructicola	Pichia guilliermondii	3	45.8	1.1	6	91.65	1.375	5.4	0.0201368	0.628571	-0.143 – 0.575	1	δ	-1	-0.778 – 0.778	FALSE
GJM	Metschnikowia fructicola vs Pichia kudriavzevii	Metschnikowia fructicola	Pichia kudriavzevii	3	45.8	1.1	6	100	0	7.62353	0.00576116	0.946218	-0.143 – 0.575	0.554918	δ	NA	NA	FALSE
GJM	Metschnikowia fructicola vs Pichia manshurica	Metschnikowia fructicola	Pichia manshurica	3	45.8	1.1	42	88.3	0.65	8.31378	0.00393454	0.170088	-0.023 – 0.094	1	δ	-1	-0.628 – 0.619	FALSE
GJM	Metschnikowia fructicola vs Pichia membranifaciens	Metschnikowia fructicola	Pichia membranifaciens	3	45.8	1.1	3	44	1.45	3.85714	0.0495346	0.714286	-0.25 – 1.006	1	δ	1	-1 – 1	FALSE
GJM	Metschnikowia fructicola vs Saccharomyces bayanus	Metschnikowia fructicola	Saccharomyces bayanus	3	45.8	1.1	3	22.5	0.6	3.85714	0.0495346	0.714286	-0.25 – 1.006	1	δ	1	-1 – 1	FALSE
GJM	Metschnikowia fructicola vs Saccharomyces cerevisiae	Metschnikowia fructicola	Saccharomyces cerevisiae	3	45.8	1.1	51	100	0	52.9487	3.42369e-13	0.999014	-0.019 – 0.077	0.0795565	δ	NA	NA	FALSE
GJM	Metschnikowia fructicola vs Saccharomyces kudriavzevii	Metschnikowia fructicola	Saccharomyces kudriavzevii	3	45.8	1.1	18	31.9	1.725	7.49009	0.00620394	0.341584	-0.053 – 0.212	1	δ	1	-0.741 – 0.741	FALSE
GJM	Metschnikowia fructicola vs Saccharomyces paradoxus	Metschnikowia fructicola	Saccharomyces paradoxus	3	45.8	1.1	63	100	0	64.9583	7.64984e-16	0.999349	-0.016 – 0.063	0.0741008	δ	NA	NA	FALSE
GJM	Metschnikowia fructicola vs Torulaspora delbruecki	Metschnikowia fructicola	Torulaspora delbruecki	3	45.8	1.1	21	100	0	22.8789	1.72531e-06	0.994498	-0.045 – 0.183	0.131692	δ	NA	NA	FALSE
GJM	Metschnikowia reukaufii vs Pichia kluyveri	Metschnikowia reukaufii	Pichia kluyveri	3	44	1.45	6	41	1.575	3.29412	0.0695285	0.327731	-0.143 – 0.575	1	δ	0.777778	-0.778 – 0.778	FALSE
GJM	Metschnikowia reukaufii vs Pichia guilliermondii	Metschnikowia reukaufii	Pichia guilliermondii	3	44	1.45	6	91.65	1.375	5.4	0.0201368	0.628571	-0.143 – 0.575	1	δ	-1	-0.889 – 0.778	FALSE
GJM	Metschnikowia reukaufii vs Pichia kudriavzevii	Metschnikowia reukaufii	Pichia kudriavzevii	3	44	1.45	6	100	0	7.62353	0.00576116	0.946218	-0.143 – 0.575	0.293712	δ	NA	NA	FALSE
GJM	Metschnikowia reukaufii vs Pichia manshurica	Metschnikowia reukaufii	Pichia manshurica	3	44	1.45	42	88.3	0.65	8.31378	0.00393454	0.170088	-0.023 – 0.094	1	δ	-1	-0.651 – 0.572	FALSE
GJM	Metschnikowia reukaufii vs Pichia membranifaciens	Metschnikowia reukaufii	Pichia membranifaciens	3	44	1.45	3	44	1.45	0	1	-0.25	-0.25 – 1.006	1	δ	0	-0.889 – 0.889	FALSE
GJM	Metschnikowia reukaufii vs Saccharomyces bayanus	Metschnikowia reukaufii	Saccharomyces bayanus	3	44	1.45	3	22.5	0.6	3.85714	0.0495346	0.714286	-0.25 – 1.006	1	δ	1	-1 – 1	FALSE
GJM	Metschnikowia reukaufii vs Saccharomyces cerevisiae	Metschnikowia reukaufii	Saccharomyces cerevisiae	3	44	1.45	51	100	0	52.9487	3.42369e-13	0.999014	-0.019 – 0.077	0.0328421	δ	NA	NA	TRUE
GJM	Metschnikowia reukaufii vs Saccharomyces kudriavzevii	Metschnikowia reukaufii	Saccharomyces kudriavzevii	3	44	1.45	18	31.9	1.725	7.49009	0.00620394	0.341584	-0.053 – 0.212	1	δ	1	-0.704 – 0.741	FALSE
GJM	Metschnikowia reukaufii vs Saccharomyces paradoxus	Metschnikowia reukaufii	Saccharomyces paradoxus	3	44	1.45	63	100	0	64.9583	7.64984e-16	0.999349	-0.016 – 0.063	0.0306216	δ	NA	NA	TRUE
GJM	Metschnikowia reukaufii vs Torulaspora delbruecki	Metschnikowia reukaufii	Torulaspora delbruecki	3	44	1.45	21	100	0	22.8789	1.72531e-06	0.994498	-0.045 – 0.183	0.0576015	δ	NA	NA	FALSE
GJM	Pichia kluyveri vs Pichia guilliermondii	Pichia kluyveri	Pichia guilliermondii	6	41	1.575	6	91.65	1.375	8.33684	0.00388491	0.733684	-0.1 – 0.402	1	δ	-1	-0.612 – 0.668	FALSE
GJM	Pichia kluyveri vs Pichia kudriavzevii	Pichia kluyveri	Pichia kudriavzevii	6	41	1.575	6	100	0	9.504	0.00205024	0.8504	-0.1 – 0.402	0.0104953	δ	NA	NA	TRUE
GJM	Pichia kluyveri vs Pichia manshurica	Pichia kluyveri	Pichia manshurica	6	41	1.575	42	88.3	0.65	15.5782	7.91607e-05	0.316918	-0.022 – 0.087	1	δ	-1	-0.417 – 0.484	FALSE
GJM	Pichia kluyveri vs Pichia membranifaciens	Pichia kluyveri	Pichia membranifaciens	6	41	1.575	3	44	1.45	3.29412	0.0695285	0.327731	-0.143 – 0.575	1	δ	-0.777778	-0.778 – 0.778	FALSE
GJM	Pichia kluyveri vs Saccharomyces bayanus	Pichia kluyveri	Saccharomyces bayanus	6	41	1.575	3	22.5	0.6	5.44538	0.0196202	0.635054	-0.143 – 0.575	1	δ	1	-0.778 – 0.889	FALSE
GJM	Pichia kluyveri vs Saccharomyces cerevisiae	Pichia kluyveri	Saccharomyces cerevisiae	6	41	1.575	51	100	0	55.7825	8.09479e-14	0.996046	-0.018 – 0.073	1.02812e-05	δ	NA	NA	TRUE
GJM	Pichia kluyveri vs Saccharomyces kudriavzevii	Pichia kluyveri	Saccharomyces kudriavzevii	6	41	1.575	18	31.9	1.725	10.1514	0.00144195	0.415971	-0.045 – 0.183	1	δ	0.87963	-0.584 – 0.574	FALSE
GJM	Pichia kluyveri vs Saccharomyces paradoxus	Pichia kluyveri	Saccharomyces paradoxus	6	41	1.575	63	100	0	67.8232	1.78835e-16	0.997361	-0.015 – 0.06	7.50038e-06	δ	NA	NA	TRUE
GJM	Pichia kluyveri vs Torulaspora delbruecki	Pichia kluyveri	Torulaspora delbruecki	6	41	1.575	21	100	0	25.4905	4.44569e-07	0.97962	-0.04 – 0.161	7.99301e-05	δ	NA	NA	TRUE
GJM	Pichia guilliermondii vs Pichia kudriavzevii	Pichia guilliermondii	Pichia kudriavzevii	6	91.65	1.375	6	100	0	9.46614	0.002093	0.846614	-0.1 – 0.402	1	δ	NA	NA	FALSE
GJM	Pichia guilliermondii vs Pichia manshurica	Pichia guilliermondii	Pichia manshurica	6	91.65	1.375	42	88.3	0.65	15.5774	7.91965e-05	0.3169	-0.022 – 0.087	1	δ	1	-0.472 – 0.517	FALSE
GJM	Pichia guilliermondii vs Pichia membranifaciens	Pichia guilliermondii	Pichia membranifaciens	6	91.65	1.375	3	44	1.45	5.4	0.0201368	0.628571	-0.143 – 0.575	1	δ	1	-0.889 – 0.778	FALSE
GJM	Pichia guilliermondii vs Saccharomyces bayanus	Pichia guilliermondii	Saccharomyces bayanus	6	91.65	1.375	3	22.5	0.6	5.4	0.0201368	0.628571	-0.143 – 0.575	1	δ	1	-0.892 – 0.778	FALSE
GJM	Pichia guilliermondii vs Saccharomyces cerevisiae	Pichia guilliermondii	Saccharomyces cerevisiae	6	91.65	1.375	51	100	0	55.7762	8.12107e-14	0.99593	-0.018 – 0.073	1	δ	NA	NA	FALSE
GJM	Pichia guilliermondii vs Saccharomyces kudriavzevii	Pichia guilliermondii	Saccharomyces kudriavzevii	6	91.65	1.375	18	31.9	1.725	13.1082	0.000294009	0.550372	-0.045 – 0.183	0.406301	δ	1	-0.509 – 0.593	FALSE
GJM	Pichia guilliermondii vs Saccharomyces paradoxus	Pichia guilliermondii	Saccharomyces paradoxus	6	91.65	1.375	63	100	0	67.818	1.79306e-16	0.997283	-0.015 – 0.06	1	δ	NA	NA	FALSE
GJM	Pichia guilliermondii vs Torulaspora delbruecki	Pichia guilliermondii	Torulaspora delbruecki	6	91.65	1.375	21	100	0	25.4758	4.47965e-07	0.979032	-0.04 – 0.161	1	δ	NA	NA	FALSE
GJM	Pichia kudriavzevii vs Pichia manshurica	Pichia kudriavzevii	Pichia manshurica	6	100	0	42	88.3	0.65	15.6073	7.79525e-05	0.31755	-0.022 – 0.087	0.501898	δ	NA	NA	FALSE
GJM	Pichia kudriavzevii vs Pichia membranifaciens	Pichia kudriavzevii	Pichia membranifaciens	6	100	0	3	44	1.45	7.62353	0.00576116	0.946218	-0.143 – 0.575	0.293712	δ	NA	NA	FALSE
GJM	Pichia kudriavzevii vs Saccharomyces bayanus	Pichia kudriavzevii	Saccharomyces bayanus	6	100	0	3	22.5	0.6	7.62353	0.00576116	0.946218	-0.143 – 0.575	0.0379793	δ	NA	NA	TRUE
GJM	Pichia kudriavzevii vs Saccharomyces cerevisiae	Pichia kudriavzevii	Saccharomyces cerevisiae	6	100	0	51	100	0	NA	NA	NA	-0.018 – 0.073	1	δ	NA	NA	FALSE
GJM	Pichia kudriavzevii vs Saccharomyces kudriavzevii	Pichia kudriavzevii	Saccharomyces kudriavzevii	6	100	0	18	31.9	1.725	13.3131	0.00026356	0.559686	-0.045 – 0.183	2.48068e-05	δ	NA	NA	TRUE
GJM	Pichia kudriavzevii vs Saccharomyces paradoxus	Pichia kudriavzevii	Saccharomyces paradoxus	6	100	0	63	100	0	NA	NA	NA	-0.015 – 0.06	1	δ	NA	NA	FALSE
GJM	Pichia kudriavzevii vs Torulaspora delbruecki	Pichia kudriavzevii	Torulaspora delbruecki	6	100	0	21	100	0	NA	NA	NA	-0.04 – 0.161	1	δ	NA	NA	FALSE
GJM	Pichia manshurica vs Pichia membranifaciens	Pichia manshurica	Pichia membranifaciens	42	88.3	0.65	3	44	1.45	8.31378	0.00393454	0.170088	-0.023 – 0.094	1	δ	1	-0.619 – 0.691	FALSE
GJM	Pichia manshurica vs Saccharomyces bayanus	Pichia manshurica	Saccharomyces bayanus	42	88.3	0.65	3	22.5	0.6	8.31378	0.00393454	0.170088	-0.023 – 0.094	1	δ	1	-0.611 – 0.587	FALSE
GJM	Pichia manshurica vs Saccharomyces cerevisiae	Pichia manshurica	Saccharomyces cerevisiae	42	88.3	0.65	51	100	0	81.9866	1.37014e-19	0.889962	-0.011 – 0.044	3.74446e-08	δ	NA	NA	TRUE
GJM	Pichia manshurica vs Saccharomyces kudriavzevii	Pichia manshurica	Saccharomyces kudriavzevii	42	88.3	0.65	18	31.9	1.725	37.3902	9.67075e-10	0.627417	-0.017 – 0.069	0.00729383	δ	1	-0.33 – 0.319	TRUE
GJM	Pichia manshurica vs Saccharomyces paradoxus	Pichia manshurica	Saccharomyces paradoxus	42	88.3	0.65	63	100	0	95.6259	1.38779e-22	0.918698	-0.01 – 0.039	5.10316e-09	δ	NA	NA	TRUE
GJM	Pichia manshurica vs Torulaspora delbruecki	Pichia manshurica	Torulaspora delbruecki	42	88.3	0.65	21	100	0	43.1197	5.1491e-11	0.690487	-0.016 – 0.066	0.000155973	δ	NA	NA	TRUE
GJM	Pichia membranifaciens vs Saccharomyces bayanus	Pichia membranifaciens	Saccharomyces bayanus	3	44	1.45	3	22.5	0.6	3.85714	0.0495346	0.714286	-0.25 – 1.006	1	δ	1	-1 – 1	FALSE
GJM	Pichia membranifaciens vs Saccharomyces cerevisiae	Pichia membranifaciens	Saccharomyces cerevisiae	3	44	1.45	51	100	0	52.9487	3.42369e-13	0.999014	-0.019 – 0.077	0.0328421	δ	NA	NA	TRUE
GJM	Pichia membranifaciens vs Saccharomyces kudriavzevii	Pichia membranifaciens	Saccharomyces kudriavzevii	3	44	1.45	18	31.9	1.725	7.49009	0.00620394	0.341584	-0.053 – 0.212	1	δ	1	-0.704 – 0.575	FALSE
GJM	Pichia membranifaciens vs Saccharomyces paradoxus	Pichia membranifaciens	Saccharomyces paradoxus	3	44	1.45	63	100	0	64.9583	7.64984e-16	0.999349	-0.016 – 0.063	0.0306216	δ	NA	NA	TRUE
GJM	Pichia membranifaciens vs Torulaspora delbruecki	Pichia membranifaciens	Torulaspora delbruecki	3	44	1.45	21	100	0	22.8789	1.72531e-06	0.994498	-0.045 – 0.183	0.0576015	δ	NA	NA	FALSE
GJM	Saccharomyces bayanus vs Saccharomyces cerevisiae	Saccharomyces bayanus	Saccharomyces cerevisiae	3	22.5	0.6	51	100	0	52.9487	3.42369e-13	0.999014	-0.019 – 0.077	0.00169466	δ	NA	NA	TRUE
GJM	Saccharomyces bayanus vs Saccharomyces kudriavzevii	Saccharomyces bayanus	Saccharomyces kudriavzevii	3	22.5	0.6	18	31.9	1.725	7.49009	0.00620394	0.341584	-0.053 – 0.212	1	δ	-1	-0.741 – 0.667	FALSE
GJM	Saccharomyces bayanus vs Saccharomyces paradoxus	Saccharomyces bayanus	Saccharomyces paradoxus	3	22.5	0.6	63	100	0	64.9583	7.64984e-16	0.999349	-0.016 – 0.063	0.00151541	δ	NA	NA	TRUE
GJM	Saccharomyces bayanus vs Torulaspora delbruecki	Saccharomyces bayanus	Torulaspora delbruecki	3	22.5	0.6	21	100	0	22.8789	1.72531e-06	0.994498	-0.045 – 0.183	0.0036822	δ	NA	NA	TRUE
GJM	Saccharomyces cerevisiae vs Saccharomyces kudriavzevii	Saccharomyces cerevisiae	Saccharomyces kudriavzevii	51	100	0	18	31.9	1.725	66.0339	4.43245e-16	0.970654	-0.015 – 0.06	8.98031e-18	δ	NA	NA	TRUE
GJM	Saccharomyces cerevisiae vs Saccharomyces paradoxus	Saccharomyces cerevisiae	Saccharomyces paradoxus	51	100	0	63	100	0	NA	NA	NA	-0.009 – 0.036	1	δ	NA	NA	FALSE
GJM	Saccharomyces cerevisiae vs Torulaspora delbruecki	Saccharomyces cerevisiae	Torulaspora delbruecki	51	100	0	21	100	0	NA	NA	NA	-0.014 – 0.057	1	δ	NA	NA	FALSE
GJM	Saccharomyces kudriavzevii vs Saccharomyces paradoxus	Saccharomyces kudriavzevii	Saccharomyces paradoxus	18	31.9	1.725	63	100	0	78.3904	8.45603e-19	0.979626	-0.013 – 0.051	9.48526e-19	δ	NA	NA	TRUE
GJM	Saccharomyces kudriavzevii vs Torulaspora delbruecki	Saccharomyces kudriavzevii	Torulaspora delbruecki	18	31.9	1.725	21	100	0	33.6899	6.46347e-09	0.883511	-0.027 – 0.109	1.08964e-12	δ	NA	NA	TRUE
GJM	Saccharomyces paradoxus vs Torulaspora delbruecki	Saccharomyces paradoxus	Torulaspora delbruecki	63	100	0	21	100	0	NA	NA	NA	-0.012 – 0.049	1	δ	NA	NA	FALSE
YPDA	Aureobasidium pullulans vs Bulleromyces albus	Aureobasidium pullulans	Bulleromyces albus	3	51	2.5	3	25	0.3	3.85714	0.0495346	0.714286	-0.25 – 1.006	1	δ	1	-1 – 1	FALSE
YPDA	Aureobasidium pullulans vs Candida diversa	Aureobasidium pullulans	Candida diversa	3	51	2.5	3	1.2	0.2	3.85714	0.0495346	0.714286	-0.25 – 1.006	1	δ	1	-1 – 1	FALSE
YPDA	Aureobasidium pullulans vs Candida vini	Aureobasidium pullulans	Candida vini	3	51	2.5	3	26.7	1.45	3.85714	0.0495346	0.714286	-0.25 – 1.006	1	δ	1	-1 – 1	FALSE
YPDA	Aureobasidium pullulans vs Candida zemplinina	Aureobasidium pullulans	Candida zemplinina	3	51	2.5	3	14.6	0.6	3.85714	0.0495346	0.714286	-0.25 – 1.006	1	δ	1	-1 – 1	FALSE
YPDA	Aureobasidium pullulans vs Candida oleophila	Aureobasidium pullulans	Candida oleophila	3	51	2.5	3	72.3	1.7	3.85714	0.0495346	0.714286	-0.25 – 1.006	1	δ	-1	-1 – 1	FALSE
YPDA	Aureobasidium pullulans vs Debaryomyces hansenii	Aureobasidium pullulans	Debaryomyces hansenii	3	51	2.5	3	49.1	5.45	1.19048	0.275234	0.047619	-0.25 – 1.006	1	δ	0.555556	-1 – 1	FALSE
YPDA	Aureobasidium pullulans vs Hanseniaspora uvarum	Aureobasidium pullulans	Hanseniaspora uvarum	3	51	2.5	27	26.4	1	7.85969	0.0050549	0.244989	-0.036 – 0.144	1	δ	1	-0.704 – 0.619	FALSE
YPDA	Aureobasidium pullulans vs Hanseniaspora opuntiae	Aureobasidium pullulans	Hanseniaspora opuntiae	3	51	2.5	3	46.5	0.9	3.85714	0.0495346	0.714286	-0.25 – 1.006	1	δ	1	-0.778 – 0.783	FALSE
YPDA	Aureobasidium pullulans vs Kazachstania servazzii (S. servazzii)	Aureobasidium pullulans	Kazachstania servazzii (S. servazzii)	3	51	2.5	9	31	2	6.36429	0.011644	0.536429	-0.1 – 0.402	1	δ	1	-0.781 – 0.778	FALSE
YPDA	Aureobasidium pullulans vs Kluyveromyces dobzhanskii	Aureobasidium pullulans	Kluyveromyces dobzhanskii	3	51	2.5	3	63.1	1.4	3.85714	0.0495346	0.714286	-0.25 – 1.006	1	δ	-1	-1 – 1	FALSE
YPDA	Aureobasidium pullulans vs Kregervanrija fluxuum	Aureobasidium pullulans	Kregervanrija fluxuum	3	51	2.5	3	2.5	0.2	3.85714	0.0495346	0.714286	-0.25 – 1.006	1	δ	1	-1 – 1	FALSE
YPDA	Aureobasidium pullulans vs Lachancea thermotolerans	Aureobasidium pullulans	Lachancea thermotolerans	3	51	2.5	18	53.1	1.525	4.38152	0.0363307	0.177975	-0.053 – 0.212	1	δ	-0.759259	-0.759 – 0.707	FALSE
YPDA	Aureobasidium pullulans vs Metschnikowia pulcherrima	Aureobasidium pullulans	Metschnikowia pulcherrima	3	51	2.5	3	43	0.5	3.97059	0.0463016	0.742647	-0.25 – 1.006	1	δ	1	-1 – 1	FALSE
YPDA	Aureobasidium pullulans vs Metschnikowia fructicola	Aureobasidium pullulans	Metschnikowia fructicola	3	51	2.5	3	59.2	2.2	3.85714	0.0495346	0.714286	-0.25 – 1.006	1	δ	-1	-1 – 1	FALSE
YPDA	Aureobasidium pullulans vs Metschnikowia reukaufii	Aureobasidium pullulans	Metschnikowia reukaufii	3	51	2.5	3	26.6	1.6	3.85714	0.0495346	0.714286	-0.25 – 1.006	1	δ	1	-1 – 1	FALSE
YPDA	Aureobasidium pullulans vs Pichia kluyveri	Aureobasidium pullulans	Pichia kluyveri	3	51	2.5	6	49.8	0.675	0.268908	0.604066	-0.104442	-0.143 – 0.575	1	δ	0.222222	-0.833 – 0.726	FALSE
YPDA	Aureobasidium pullulans vs Pichia guilliermondii	Aureobasidium pullulans	Pichia guilliermondii	3	51	2.5	6	65.55	3.725	5.4	0.0201368	0.628571	-0.143 – 0.575	1	δ	-1	-0.889 – 0.889	FALSE
YPDA	Aureobasidium pullulans vs Pichia kudriavzevii	Aureobasidium pullulans	Pichia kudriavzevii	3	51	2.5	6	24.7	0.875	5.44538	0.0196202	0.635054	-0.143 – 0.575	1	δ	1	-0.833 – 0.889	FALSE
YPDA	Aureobasidium pullulans vs Pichia manshurica	Aureobasidium pullulans	Pichia manshurica	3	51	2.5	42	14.7	0.975	8.38137	0.00379086	0.17166	-0.023 – 0.094	1	δ	1	-0.605 – 0.564	FALSE
YPDA	Aureobasidium pullulans vs Pichia membranifaciens	Aureobasidium pullulans	Pichia membranifaciens	3	51	2.5	3	55.3	1.9	3.85714	0.0495346	0.714286	-0.25 – 1.006	1	δ	-1	-1 – 1	FALSE
YPDA	Aureobasidium pullulans vs Saccharomyces bayanus	Aureobasidium pullulans	Saccharomyces bayanus	3	51	2.5	3	12.3	0.45	3.85714	0.0495346	0.714286	-0.25 – 1.006	1	δ	1	-1 – 1	FALSE
YPDA	Aureobasidium pullulans vs Saccharomyces cerevisiae	Aureobasidium pullulans	Saccharomyces cerevisiae	3	51	2.5	51	72.3	0.9	8.47532	0.00359997	0.143756	-0.019 – 0.077	1	δ	-1	-0.588 – 0.622	FALSE
YPDA	Aureobasidium pullulans vs Saccharomyces kudriavzevii	Aureobasidium pullulans	Saccharomyces kudriavzevii	3	51	2.5	18	42.2	1.175	7.44094	0.00637564	0.338997	-0.053 – 0.212	1	δ	1	-0.686 – 0.76	FALSE
YPDA	Aureobasidium pullulans vs Saccharomyces paradoxus	Aureobasidium pullulans	Saccharomyces paradoxus	3	51	2.5	63	74.7	1.1	8.50922	0.00353351	0.117332	-0.016 – 0.063	1	δ	-1	-0.688 – 0.556	FALSE
YPDA	Aureobasidium pullulans vs Torulaspora delbruecki	Aureobasidium pullulans	Torulaspora delbruecki	3	51	2.5	21	73.6	1.1	7.58639	0.00588107	0.299381	-0.045 – 0.183	1	δ	-1	-0.714 – 0.698	FALSE
YPDA	Bulleromyces albus vs Candida diversa	Bulleromyces albus	Candida diversa	3	25	0.3	3	1.2	0.2	3.85714	0.0495346	0.714286	-0.25 – 1.006	1	δ	1	-1 – 1	FALSE
YPDA	Bulleromyces albus vs Candida vini	Bulleromyces albus	Candida vini	3	25	0.3	3	26.7	1.45	3.85714	0.0495346	0.714286	-0.25 – 1.006	1	δ	-1	-1 – 1	FALSE
YPDA	Bulleromyces albus vs Candida zemplinina	Bulleromyces albus	Candida zemplinina	3	25	0.3	3	14.6	0.6	3.85714	0.0495346	0.714286	-0.25 – 1.006	1	δ	1	-1 – 1	FALSE
YPDA	Bulleromyces albus vs Candida oleophila	Bulleromyces albus	Candida oleophila	3	25	0.3	3	72.3	1.7	3.85714	0.0495346	0.714286	-0.25 – 1.006	1	δ	-1	-1 – 1	FALSE
YPDA	Bulleromyces albus vs Debaryomyces hansenii	Bulleromyces albus	Debaryomyces hansenii	3	25	0.3	3	49.1	5.45	3.85714	0.0495346	0.714286	-0.25 – 1.006	1	δ	-1	-1 – 1	FALSE
YPDA	Bulleromyces albus vs Hanseniaspora uvarum	Bulleromyces albus	Hanseniaspora uvarum	3	25	0.3	27	26.4	1	4.90786	0.0267347	0.139566	-0.036 – 0.144	1	δ	-0.790123	-0.767 – 0.642	FALSE
YPDA	Bulleromyces albus vs Hanseniaspora opuntiae	Bulleromyces albus	Hanseniaspora opuntiae	3	25	0.3	3	46.5	0.9	3.85714	0.0495346	0.714286	-0.25 – 1.006	1	δ	-1	-1 – 1	FALSE
YPDA	Bulleromyces albus vs Kazachstania servazzii (S. servazzii)	Bulleromyces albus	Kazachstania servazzii (S. servazzii)	3	25	0.3	9	31	2	6.36429	0.011644	0.536429	-0.1 – 0.402	1	δ	-1	-0.779 – 0.926	FALSE
YPDA	Bulleromyces albus vs Kluyveromyces dobzhanskii	Bulleromyces albus	Kluyveromyces dobzhanskii	3	25	0.3	3	63.1	1.4	3.85714	0.0495346	0.714286	-0.25 – 1.006	1	δ	-1	-1 – 1	FALSE
YPDA	Bulleromyces albus vs Kregervanrija fluxuum	Bulleromyces albus	Kregervanrija fluxuum	3	25	0.3	3	2.5	0.2	3.85714	0.0495346	0.714286	-0.25 – 1.006	1	δ	1	-1 – 1	FALSE
YPDA	Bulleromyces albus vs Lachancea thermotolerans	Bulleromyces albus	Lachancea thermotolerans	3	25	0.3	18	53.1	1.525	7.57009	0.00593447	0.345794	-0.053 – 0.212	1	δ	-1	-0.649 – 0.833	FALSE
YPDA	Bulleromyces albus vs Metschnikowia pulcherrima	Bulleromyces albus	Metschnikowia pulcherrima	3	25	0.3	3	43	0.5	3.97059	0.0463016	0.742647	-0.25 – 1.006	1	δ	-1	-1 – 1	FALSE
YPDA	Bulleromyces albus vs Metschnikowia fructicola	Bulleromyces albus	Metschnikowia fructicola	3	25	0.3	3	59.2	2.2	3.85714	0.0495346	0.714286	-0.25 – 1.006	1	δ	-1	-1 – 1	FALSE
YPDA	Bulleromyces albus vs Metschnikowia reukaufii	Bulleromyces albus	Metschnikowia reukaufii	3	25	0.3	3	26.6	1.6	3.85714	0.0495346	0.714286	-0.25 – 1.006	1	δ	-1	-1 – 1	FALSE
YPDA	Bulleromyces albus vs Pichia kluyveri	Bulleromyces albus	Pichia kluyveri	3	25	0.3	6	49.8	0.675	5.44538	0.0196202	0.635054	-0.143 – 0.575	1	δ	-1	-0.781 – 0.778	FALSE
YPDA	Bulleromyces albus vs Pichia guilliermondii	Bulleromyces albus	Pichia guilliermondii	3	25	0.3	6	65.55	3.725	5.4	0.0201368	0.628571	-0.143 – 0.575	1	δ	-1	-0.889 – 0.892	FALSE
YPDA	Bulleromyces albus vs Pichia kudriavzevii	Bulleromyces albus	Pichia kudriavzevii	3	25	0.3	6	24.7	0.875	0.268908	0.604066	-0.104442	-0.143 – 0.575	1	δ	0.222222	-0.833 – 0.778	FALSE
YPDA	Bulleromyces albus vs Pichia manshurica	Bulleromyces albus	Pichia manshurica	3	25	0.3	42	14.7	0.975	8.38137	0.00379086	0.17166	-0.023 – 0.094	1	δ	1	-0.603 – 0.643	FALSE
YPDA	Bulleromyces albus vs Pichia membranifaciens	Bulleromyces albus	Pichia membranifaciens	3	25	0.3	3	55.3	1.9	3.85714	0.0495346	0.714286	-0.25 – 1.006	1	δ	-1	-1 – 1	FALSE
YPDA	Bulleromyces albus vs Saccharomyces bayanus	Bulleromyces albus	Saccharomyces bayanus	3	25	0.3	3	12.3	0.45	3.85714	0.0495346	0.714286	-0.25 – 1.006	1	δ	1	-1 – 1	FALSE
YPDA	Bulleromyces albus vs Saccharomyces cerevisiae	Bulleromyces albus	Saccharomyces cerevisiae	3	25	0.3	51	72.3	0.9	8.47532	0.00359997	0.143756	-0.019 – 0.077	1	δ	-1	-0.725 – 0.707	FALSE
YPDA	Bulleromyces albus vs Saccharomyces kudriavzevii	Bulleromyces albus	Saccharomyces kudriavzevii	3	25	0.3	18	42.2	1.175	7.44094	0.00637564	0.338997	-0.053 – 0.212	1	δ	-1	-0.686 – 0.65	FALSE
YPDA	Bulleromyces albus vs Saccharomyces paradoxus	Bulleromyces albus	Saccharomyces paradoxus	3	25	0.3	63	74.7	1.1	8.50922	0.00353351	0.117332	-0.016 – 0.063	0.0194759	δ	-1	-0.721 – 0.636	TRUE
YPDA	Bulleromyces albus vs Torulaspora delbruecki	Bulleromyces albus	Torulaspora delbruecki	3	25	0.3	21	73.6	1.1	7.58639	0.00588107	0.299381	-0.045 – 0.183	0.356917	δ	-1	-0.683 – 0.731	FALSE
YPDA	Candida diversa vs Candida vini	Candida diversa	Candida vini	3	1.2	0.2	3	26.7	1.45	3.85714	0.0495346	0.714286	-0.25 – 1.006	1	δ	-1	-1 – 1	FALSE
YPDA	Candida diversa vs Candida zemplinina	Candida diversa	Candida zemplinina	3	1.2	0.2	3	14.6	0.6	3.85714	0.0495346	0.714286	-0.25 – 1.006	1	δ	-1	-1 – 1	FALSE
YPDA	Candida diversa vs Candida oleophila	Candida diversa	Candida oleophila	3	1.2	0.2	3	72.3	1.7	3.85714	0.0495346	0.714286	-0.25 – 1.006	1	δ	-1	-1 – 0.783	FALSE
YPDA	Candida diversa vs Debaryomyces hansenii	Candida diversa	Debaryomyces hansenii	3	1.2	0.2	3	49.1	5.45	3.85714	0.0495346	0.714286	-0.25 – 1.006	1	δ	-1	-1 – 0.783	FALSE
YPDA	Candida diversa vs Hanseniaspora uvarum	Candida diversa	Hanseniaspora uvarum	3	1.2	0.2	27	26.4	1	7.85969	0.0050549	0.244989	-0.036 – 0.144	1	δ	-1	-0.52 – 0.68	FALSE
YPDA	Candida diversa vs Hanseniaspora opuntiae	Candida diversa	Hanseniaspora opuntiae	3	1.2	0.2	3	46.5	0.9	3.85714	0.0495346	0.714286	-0.25 – 1.006	1	δ	-1	-1 – 1	FALSE
YPDA	Candida diversa vs Kazachstania servazzii (S. servazzii)	Candida diversa	Kazachstania servazzii (S. servazzii)	3	1.2	0.2	9	31	2	6.36429	0.011644	0.536429	-0.1 – 0.402	1	δ	-1	-0.779 – 0.741	FALSE
YPDA	Candida diversa vs Kluyveromyces dobzhanskii	Candida diversa	Kluyveromyces dobzhanskii	3	1.2	0.2	3	63.1	1.4	3.85714	0.0495346	0.714286	-0.25 – 1.006	1	δ	-1	-1 – 1	FALSE
YPDA	Candida diversa vs Kregervanrija fluxuum	Candida diversa	Kregervanrija fluxuum	3	1.2	0.2	3	2.5	0.2	3.85714	0.0495346	0.714286	-0.25 – 1.006	1	δ	-1	-1 – 1	FALSE
YPDA	Candida diversa vs Lachancea thermotolerans	Candida diversa	Lachancea thermotolerans	3	1.2	0.2	18	53.1	1.525	7.57009	0.00593447	0.345794	-0.053 – 0.212	1	δ	-1	-0.778 – 0.613	FALSE
YPDA	Candida diversa vs Metschnikowia pulcherrima	Candida diversa	Metschnikowia pulcherrima	3	1.2	0.2	3	43	0.5	3.97059	0.0463016	0.742647	-0.25 – 1.006	1	δ	-1	-1 – 1	FALSE
YPDA	Candida diversa vs Metschnikowia fructicola	Candida diversa	Metschnikowia fructicola	3	1.2	0.2	3	59.2	2.2	3.85714	0.0495346	0.714286	-0.25 – 1.006	1	δ	-1	-1 – 1	FALSE
YPDA	Candida diversa vs Metschnikowia reukaufii	Candida diversa	Metschnikowia reukaufii	3	1.2	0.2	3	26.6	1.6	3.85714	0.0495346	0.714286	-0.25 – 1.006	1	δ	-1	-1 – 1	FALSE
YPDA	Candida diversa vs Pichia kluyveri	Candida diversa	Pichia kluyveri	3	1.2	0.2	6	49.8	0.675	5.44538	0.0196202	0.635054	-0.143 – 0.575	1	δ	-1	-0.778 – 0.944	FALSE
YPDA	Candida diversa vs Pichia guilliermondii	Candida diversa	Pichia guilliermondii	3	1.2	0.2	6	65.55	3.725	5.4	0.0201368	0.628571	-0.143 – 0.575	1	δ	-1	-0.669 – 0.778	FALSE
YPDA	Candida diversa vs Pichia kudriavzevii	Candida diversa	Pichia kudriavzevii	3	1.2	0.2	6	24.7	0.875	5.44538	0.0196202	0.635054	-0.143 – 0.575	1	δ	-1	-0.781 – 0.833	FALSE
YPDA	Candida diversa vs Pichia manshurica	Candida diversa	Pichia manshurica	3	1.2	0.2	42	14.7	0.975	8.38137	0.00379086	0.17166	-0.023 – 0.094	1	δ	-1	-0.596 – 0.683	FALSE
YPDA	Candida diversa vs Pichia membranifaciens	Candida diversa	Pichia membranifaciens	3	1.2	0.2	3	55.3	1.9	3.85714	0.0495346	0.714286	-0.25 – 1.006	1	δ	-1	-1 – 1	FALSE
YPDA	Candida diversa vs Saccharomyces bayanus	Candida diversa	Saccharomyces bayanus	3	1.2	0.2	3	12.3	0.45	3.85714	0.0495346	0.714286	-0.25 – 1.006	1	δ	-1	-1 – 1	FALSE
YPDA	Candida diversa vs Saccharomyces cerevisiae	Candida diversa	Saccharomyces cerevisiae	3	1.2	0.2	51	72.3	0.9	8.47532	0.00359997	0.143756	-0.019 – 0.077	0.0415689	δ	-1	-0.641 – 0.641	TRUE
YPDA	Candida diversa vs Saccharomyces kudriavzevii	Candida diversa	Saccharomyces kudriavzevii	3	1.2	0.2	18	42.2	1.175	7.44094	0.00637564	0.338997	-0.053 – 0.212	1	δ	-1	-0.742 – 0.722	FALSE
YPDA	Candida diversa vs Saccharomyces paradoxus	Candida diversa	Saccharomyces paradoxus	3	1.2	0.2	63	74.7	1.1	8.50922	0.00353351	0.117332	-0.016 – 0.063	9.01306e-05	δ	-1	-0.656 – 0.547	TRUE
YPDA	Candida diversa vs Torulaspora delbruecki	Candida diversa	Torulaspora delbruecki	3	1.2	0.2	21	73.6	1.1	7.58639	0.00588107	0.299381	-0.045 – 0.183	0.00486273	δ	-1	-0.651 – 0.589	TRUE
YPDA	Candida vini vs Candida zemplinina	Candida vini	Candida zemplinina	3	26.7	1.45	3	14.6	0.6	3.85714	0.0495346	0.714286	-0.25 – 1.006	1	δ	1	-0.783 – 1	FALSE
YPDA	Candida vini vs Candida oleophila	Candida vini	Candida oleophila	3	26.7	1.45	3	72.3	1.7	3.85714	0.0495346	0.714286	-0.25 – 1.006	1	δ	-1	-1 – 1	FALSE
YPDA	Candida vini vs Debaryomyces hansenii	Candida vini	Debaryomyces hansenii	3	26.7	1.45	3	49.1	5.45	3.85714	0.0495346	0.714286	-0.25 – 1.006	1	δ	-1	-1 – 1	FALSE
YPDA	Candida vini vs Hanseniaspora uvarum	Candida vini	Hanseniaspora uvarum	3	26.7	1.45	27	26.4	1	0.479283	0.488747	-0.018597	-0.036 – 0.144	1	δ	0.246914	-0.704 – 0.655	FALSE
YPDA	Candida vini vs Hanseniaspora opuntiae	Candida vini	Hanseniaspora opuntiae	3	26.7	1.45	3	46.5	0.9	3.85714	0.0495346	0.714286	-0.25 – 1.006	1	δ	-1	-1 – 0.778	FALSE
YPDA	Candida vini vs Kazachstania servazzii (S. servazzii)	Candida vini	Kazachstania servazzii (S. servazzii)	3	26.7	1.45	9	31	2	6.36429	0.011644	0.536429	-0.1 – 0.402	1	δ	-1	-0.743 – 0.778	FALSE
YPDA	Candida vini vs Kluyveromyces dobzhanskii	Candida vini	Kluyveromyces dobzhanskii	3	26.7	1.45	3	63.1	1.4	3.85714	0.0495346	0.714286	-0.25 – 1.006	1	δ	-1	-1 – 1	FALSE
YPDA	Candida vini vs Kregervanrija fluxuum	Candida vini	Kregervanrija fluxuum	3	26.7	1.45	3	2.5	0.2	3.85714	0.0495346	0.714286	-0.25 – 1.006	1	δ	1	-1 – 1	FALSE
YPDA	Candida vini vs Lachancea thermotolerans	Candida vini	Lachancea thermotolerans	3	26.7	1.45	18	53.1	1.525	7.57009	0.00593447	0.345794	-0.053 – 0.212	1	δ	-1	-0.722 – 0.611	FALSE
YPDA	Candida vini vs Metschnikowia pulcherrima	Candida vini	Metschnikowia pulcherrima	3	26.7	1.45	3	43	0.5	3.97059	0.0463016	0.742647	-0.25 – 1.006	1	δ	-1	-1 – 0.675	FALSE
YPDA	Candida vini vs Metschnikowia fructicola	Candida vini	Metschnikowia fructicola	3	26.7	1.45	3	59.2	2.2	3.85714	0.0495346	0.714286	-0.25 – 1.006	1	δ	-1	-1 – 0.783	FALSE
YPDA	Candida vini vs Metschnikowia reukaufii	Candida vini	Metschnikowia reukaufii	3	26.7	1.45	3	26.6	1.6	0.047619	0.827259	-0.238095	-0.25 – 1.006	1	δ	-0.111111	-1 – 0.783	FALSE
YPDA	Candida vini vs Pichia kluyveri	Candida vini	Pichia kluyveri	3	26.7	1.45	6	49.8	0.675	5.44538	0.0196202	0.635054	-0.143 – 0.575	1	δ	-1	-0.889 – 0.944	FALSE
YPDA	Candida vini vs Pichia guilliermondii	Candida vini	Pichia guilliermondii	3	26.7	1.45	6	65.55	3.725	5.4	0.0201368	0.628571	-0.143 – 0.575	1	δ	-1	-0.669 – 0.889	FALSE
YPDA	Candida vini vs Pichia kudriavzevii	Candida vini	Pichia kudriavzevii	3	26.7	1.45	6	24.7	0.875	4.30252	0.0380559	0.471789	-0.143 – 0.575	1	δ	0.888889	-0.725 – 0.889	FALSE
YPDA	Candida vini vs Pichia manshurica	Candida vini	Pichia manshurica	3	26.7	1.45	42	14.7	0.975	8.38137	0.00379086	0.17166	-0.023 – 0.094	1	δ	1	-0.684 – 0.595	FALSE
YPDA	Candida vini vs Pichia membranifaciens	Candida vini	Pichia membranifaciens	3	26.7	1.45	3	55.3	1.9	3.85714	0.0495346	0.714286	-0.25 – 1.006	1	δ	-1	-1 – 1	FALSE
YPDA	Candida vini vs Saccharomyces bayanus	Candida vini	Saccharomyces bayanus	3	26.7	1.45	3	12.3	0.45	3.85714	0.0495346	0.714286	-0.25 – 1.006	1	δ	1	-1 – 1	FALSE
YPDA	Candida vini vs Saccharomyces cerevisiae	Candida vini	Saccharomyces cerevisiae	3	26.7	1.45	51	72.3	0.9	8.47532	0.00359997	0.143756	-0.019 – 0.077	1	δ	-1	-0.675 – 0.589	FALSE
YPDA	Candida vini vs Saccharomyces kudriavzevii	Candida vini	Saccharomyces kudriavzevii	3	26.7	1.45	18	42.2	1.175	7.44094	0.00637564	0.338997	-0.053 – 0.212	1	δ	-1	-0.706 – 0.761	FALSE
YPDA	Candida vini vs Saccharomyces paradoxus	Candida vini	Saccharomyces paradoxus	3	26.7	1.45	63	74.7	1.1	8.50922	0.00353351	0.117332	-0.016 – 0.063	0.0883168	δ	-1	-0.683 – 0.709	FALSE
YPDA	Candida vini vs Torulaspora delbruecki	Candida vini	Torulaspora delbruecki	3	26.7	1.45	21	73.6	1.1	7.58639	0.00588107	0.299381	-0.045 – 0.183	1	δ	-1	-0.763 – 0.651	FALSE
YPDA	Candida zemplinina vs Candida oleophila	Candida zemplinina	Candida oleophila	3	14.6	0.6	3	72.3	1.7	3.85714	0.0495346	0.714286	-0.25 – 1.006	1	δ	-1	-1 – 1	FALSE
YPDA	Candida zemplinina vs Debaryomyces hansenii	Candida zemplinina	Debaryomyces hansenii	3	14.6	0.6	3	49.1	5.45	3.85714	0.0495346	0.714286	-0.25 – 1.006	1	δ	-1	-1 – 1	FALSE
YPDA	Candida zemplinina vs Hanseniaspora uvarum	Candida zemplinina	Hanseniaspora uvarum	3	14.6	0.6	27	26.4	1	7.85969	0.0050549	0.244989	-0.036 – 0.144	1	δ	-1	-0.654 – 0.667	FALSE
YPDA	Candida zemplinina vs Hanseniaspora opuntiae	Candida zemplinina	Hanseniaspora opuntiae	3	14.6	0.6	3	46.5	0.9	3.85714	0.0495346	0.714286	-0.25 – 1.006	1	δ	-1	-1 – 1	FALSE
YPDA	Candida zemplinina vs Kazachstania servazzii (S. servazzii)	Candida zemplinina	Kazachstania servazzii (S. servazzii)	3	14.6	0.6	9	31	2	6.36429	0.011644	0.536429	-0.1 – 0.402	1	δ	-1	-0.593 – 0.741	FALSE
YPDA	Candida zemplinina vs Kluyveromyces dobzhanskii	Candida zemplinina	Kluyveromyces dobzhanskii	3	14.6	0.6	3	63.1	1.4	3.85714	0.0495346	0.714286	-0.25 – 1.006	1	δ	-1	-1 – 1	FALSE
YPDA	Candida zemplinina vs Kregervanrija fluxuum	Candida zemplinina	Kregervanrija fluxuum	3	14.6	0.6	3	2.5	0.2	3.85714	0.0495346	0.714286	-0.25 – 1.006	1	δ	1	-1 – 1	FALSE
YPDA	Candida zemplinina vs Lachancea thermotolerans	Candida zemplinina	Lachancea thermotolerans	3	14.6	0.6	18	53.1	1.525	7.57009	0.00593447	0.345794	-0.053 – 0.212	1	δ	-1	-0.705 – 0.704	FALSE
YPDA	Candida zemplinina vs Metschnikowia pulcherrima	Candida zemplinina	Metschnikowia pulcherrima	3	14.6	0.6	3	43	0.5	3.97059	0.0463016	0.742647	-0.25 – 1.006	1	δ	-1	-1 – 1	FALSE
YPDA	Candida zemplinina vs Metschnikowia fructicola	Candida zemplinina	Metschnikowia fructicola	3	14.6	0.6	3	59.2	2.2	3.85714	0.0495346	0.714286	-0.25 – 1.006	1	δ	-1	-1 – 1	FALSE
YPDA	Candida zemplinina vs Metschnikowia reukaufii	Candida zemplinina	Metschnikowia reukaufii	3	14.6	0.6	3	26.6	1.6	3.85714	0.0495346	0.714286	-0.25 – 1.006	1	δ	-1	-1 – 1	FALSE
YPDA	Candida zemplinina vs Pichia kluyveri	Candida zemplinina	Pichia kluyveri	3	14.6	0.6	6	49.8	0.675	5.44538	0.0196202	0.635054	-0.143 – 0.575	1	δ	-1	-0.778 – 0.778	FALSE
YPDA	Candida zemplinina vs Pichia guilliermondii	Candida zemplinina	Pichia guilliermondii	3	14.6	0.6	6	65.55	3.725	5.4	0.0201368	0.628571	-0.143 – 0.575	1	δ	-1	-0.778 – 0.889	FALSE
YPDA	Candida zemplinina vs Pichia kudriavzevii	Candida zemplinina	Pichia kudriavzevii	3	14.6	0.6	6	24.7	0.875	5.44538	0.0196202	0.635054	-0.143 – 0.575	1	δ	-1	-0.889 – 0.722	FALSE
YPDA	Candida zemplinina vs Pichia manshurica	Candida zemplinina	Pichia manshurica	3	14.6	0.6	42	14.7	0.975	0.330577	0.56532	-0.015568	-0.023 – 0.094	1	δ	-0.198413	-0.564 – 0.587	FALSE
YPDA	Candida zemplinina vs Pichia membranifaciens	Candida zemplinina	Pichia membranifaciens	3	14.6	0.6	3	55.3	1.9	3.85714	0.0495346	0.714286	-0.25 – 1.006	1	δ	-1	-1 – 1	FALSE
YPDA	Candida zemplinina vs Saccharomyces bayanus	Candida zemplinina	Saccharomyces bayanus	3	14.6	0.6	3	12.3	0.45	3.85714	0.0495346	0.714286	-0.25 – 1.006	1	δ	1	-0.783 – 1	FALSE
YPDA	Candida zemplinina vs Saccharomyces cerevisiae	Candida zemplinina	Saccharomyces cerevisiae	3	14.6	0.6	51	72.3	0.9	8.47532	0.00359997	0.143756	-0.019 – 0.077	0.254091	δ	-1	-0.693 – 0.641	FALSE
YPDA	Candida zemplinina vs Saccharomyces kudriavzevii	Candida zemplinina	Saccharomyces kudriavzevii	3	14.6	0.6	18	42.2	1.175	7.44094	0.00637564	0.338997	-0.053 – 0.212	1	δ	-1	-0.741 – 0.631	FALSE
YPDA	Candida zemplinina vs Saccharomyces paradoxus	Candida zemplinina	Saccharomyces paradoxus	3	14.6	0.6	63	74.7	1.1	8.50922	0.00353351	0.117332	-0.016 – 0.063	0.0010439	δ	-1	-0.624 – 0.635	TRUE
YPDA	Candida zemplinina vs Torulaspora delbruecki	Candida zemplinina	Torulaspora delbruecki	3	14.6	0.6	21	73.6	1.1	7.58639	0.00588107	0.299381	-0.045 – 0.183	0.0351844	δ	-1	-0.733 – 0.841	TRUE
YPDA	Candida oleophila vs Debaryomyces hansenii	Candida oleophila	Debaryomyces hansenii	3	72.3	1.7	3	49.1	5.45	3.85714	0.0495346	0.714286	-0.25 – 1.006	1	δ	1	-1 – 1	FALSE
YPDA	Candida oleophila vs Hanseniaspora uvarum	Candida oleophila	Hanseniaspora uvarum	3	72.3	1.7	27	26.4	1	7.85969	0.0050549	0.244989	-0.036 – 0.144	1	δ	1	-0.692 – 0.654	FALSE
YPDA	Candida oleophila vs Hanseniaspora opuntiae	Candida oleophila	Hanseniaspora opuntiae	3	72.3	1.7	3	46.5	0.9	3.85714	0.0495346	0.714286	-0.25 – 1.006	1	δ	1	-1 – 1	FALSE
YPDA	Candida oleophila vs Kazachstania servazzii (S. servazzii)	Candida oleophila	Kazachstania servazzii (S. servazzii)	3	72.3	1.7	9	31	2	6.36429	0.011644	0.536429	-0.1 – 0.402	1	δ	1	-0.892 – 0.778	FALSE
YPDA	Candida oleophila vs Kluyveromyces dobzhanskii	Candida oleophila	Kluyveromyces dobzhanskii	3	72.3	1.7	3	63.1	1.4	3.85714	0.0495346	0.714286	-0.25 – 1.006	1	δ	1	-1 – 1	FALSE
YPDA	Candida oleophila vs Kregervanrija fluxuum	Candida oleophila	Kregervanrija fluxuum	3	72.3	1.7	3	2.5	0.2	3.85714	0.0495346	0.714286	-0.25 – 1.006	1	δ	1	-1 – 1	FALSE
YPDA	Candida oleophila vs Lachancea thermotolerans	Candida oleophila	Lachancea thermotolerans	3	72.3	1.7	18	53.1	1.525	7.57009	0.00593447	0.345794	-0.053 – 0.212	1	δ	1	-0.556 – 0.649	FALSE
YPDA	Candida oleophila vs Metschnikowia pulcherrima	Candida oleophila	Metschnikowia pulcherrima	3	72.3	1.7	3	43	0.5	3.97059	0.0463016	0.742647	-0.25 – 1.006	1	δ	1	-1 – 1	FALSE
YPDA	Candida oleophila vs Metschnikowia fructicola	Candida oleophila	Metschnikowia fructicola	3	72.3	1.7	3	59.2	2.2	3.85714	0.0495346	0.714286	-0.25 – 1.006	1	δ	1	-1 – 1	FALSE
YPDA	Candida oleophila vs Metschnikowia reukaufii	Candida oleophila	Metschnikowia reukaufii	3	72.3	1.7	3	26.6	1.6	3.85714	0.0495346	0.714286	-0.25 – 1.006	1	δ	1	-1 – 1	FALSE
YPDA	Candida oleophila vs Pichia kluyveri	Candida oleophila	Pichia kluyveri	3	72.3	1.7	6	49.8	0.675	5.44538	0.0196202	0.635054	-0.143 – 0.575	1	δ	1	-0.669 – 1	FALSE
YPDA	Candida oleophila vs Pichia guilliermondii	Candida oleophila	Pichia guilliermondii	3	72.3	1.7	6	65.55	3.725	5.4	0.0201368	0.628571	-0.143 – 0.575	1	δ	1	-0.778 – 0.889	FALSE
YPDA	Candida oleophila vs Pichia kudriavzevii	Candida oleophila	Pichia kudriavzevii	3	72.3	1.7	6	24.7	0.875	5.44538	0.0196202	0.635054	-0.143 – 0.575	1	δ	1	-0.837 – 0.778	FALSE
YPDA	Candida oleophila vs Pichia manshurica	Candida oleophila	Pichia manshurica	3	72.3	1.7	42	14.7	0.975	8.38137	0.00379086	0.17166	-0.023 – 0.094	0.257783	δ	1	-0.603 – 0.596	FALSE
YPDA	Candida oleophila vs Pichia membranifaciens	Candida oleophila	Pichia membranifaciens	3	72.3	1.7	3	55.3	1.9	3.85714	0.0495346	0.714286	-0.25 – 1.006	1	δ	1	-1 – 0.778	FALSE
YPDA	Candida oleophila vs Saccharomyces bayanus	Candida oleophila	Saccharomyces bayanus	3	72.3	1.7	3	12.3	0.45	3.85714	0.0495346	0.714286	-0.25 – 1.006	1	δ	1	-1 – 1	FALSE
YPDA	Candida oleophila vs Saccharomyces cerevisiae	Candida oleophila	Saccharomyces cerevisiae	3	72.3	1.7	51	72.3	0.9	0.0294152	0.863824	-0.0186651	-0.019 – 0.077	1	δ	-0.0588235	-0.7 – 0.687	FALSE
YPDA	Candida oleophila vs Saccharomyces kudriavzevii	Candida oleophila	Saccharomyces kudriavzevii	3	72.3	1.7	18	42.2	1.175	7.44094	0.00637564	0.338997	-0.053 – 0.212	1	δ	1	-0.759 – 0.631	FALSE
YPDA	Candida oleophila vs Saccharomyces paradoxus	Candida oleophila	Saccharomyces paradoxus	3	72.3	1.7	63	74.7	1.1	5.87172	0.015386	0.0761207	-0.016 – 0.063	1	δ	-0.830688	-0.62 – 0.635	FALSE
YPDA	Candida oleophila vs Torulaspora delbruecki	Candida oleophila	Torulaspora delbruecki	3	72.3	1.7	21	73.6	1.1	1.29268	0.255555	0.0133035	-0.045 – 0.183	1	δ	-0.412698	-0.699 – 0.746	FALSE
YPDA	Debaryomyces hansenii vs Hanseniaspora uvarum	Debaryomyces hansenii	Hanseniaspora uvarum	3	49.1	5.45	27	26.4	1	7.85969	0.0050549	0.244989	-0.036 – 0.144	1	δ	1	-0.778 – 0.594	FALSE
YPDA	Debaryomyces hansenii vs Hanseniaspora opuntiae	Debaryomyces hansenii	Hanseniaspora opuntiae	3	49.1	5.45	3	46.5	0.9	0.428571	0.512691	-0.142857	-0.25 – 1.006	1	δ	0.333333	-1 – 1	FALSE
YPDA	Debaryomyces hansenii vs Kazachstania servazzii (S. servazzii)	Debaryomyces hansenii	Kazachstania servazzii (S. servazzii)	3	49.1	5.45	9	31	2	6.36429	0.011644	0.536429	-0.1 – 0.402	1	δ	1	-0.594 – 0.778	FALSE
YPDA	Debaryomyces hansenii vs Kluyveromyces dobzhanskii	Debaryomyces hansenii	Kluyveromyces dobzhanskii	3	49.1	5.45	3	63.1	1.4	3.85714	0.0495346	0.714286	-0.25 – 1.006	1	δ	-1	-1 – 1	FALSE
YPDA	Debaryomyces hansenii vs Kregervanrija fluxuum	Debaryomyces hansenii	Kregervanrija fluxuum	3	49.1	5.45	3	2.5	0.2	3.85714	0.0495346	0.714286	-0.25 – 1.006	1	δ	1	-1 – 1	FALSE
YPDA	Debaryomyces hansenii vs Lachancea thermotolerans	Debaryomyces hansenii	Lachancea thermotolerans	3	49.1	5.45	18	53.1	1.525	7.57009	0.00593447	0.345794	-0.053 – 0.212	1	δ	-1	-0.65 – 0.613	FALSE
YPDA	Debaryomyces hansenii vs Metschnikowia pulcherrima	Debaryomyces hansenii	Metschnikowia pulcherrima	3	49.1	5.45	3	43	0.5	0.441176	0.506555	-0.139706	-0.25 – 1.006	1	δ	0.333333	-1 – 1	FALSE
YPDA	Debaryomyces hansenii vs Metschnikowia fructicola	Debaryomyces hansenii	Metschnikowia fructicola	3	49.1	5.45	3	59.2	2.2	3.85714	0.0495346	0.714286	-0.25 – 1.006	1	δ	-1	-1 – 1	FALSE
YPDA	Debaryomyces hansenii vs Metschnikowia reukaufii	Debaryomyces hansenii	Metschnikowia reukaufii	3	49.1	5.45	3	26.6	1.6	3.85714	0.0495346	0.714286	-0.25 – 1.006	1	δ	1	-1 – 1	FALSE
YPDA	Debaryomyces hansenii vs Pichia kluyveri	Debaryomyces hansenii	Pichia kluyveri	3	49.1	5.45	6	49.8	0.675	0.605042	0.436661	-0.0564226	-0.143 – 0.575	1	δ	-0.333333	-0.722 – 0.833	FALSE
YPDA	Debaryomyces hansenii vs Pichia guilliermondii	Debaryomyces hansenii	Pichia guilliermondii	3	49.1	5.45	6	65.55	3.725	5.4	0.0201368	0.628571	-0.143 – 0.575	1	δ	-1	-0.781 – 0.778	FALSE
YPDA	Debaryomyces hansenii vs Pichia kudriavzevii	Debaryomyces hansenii	Pichia kudriavzevii	3	49.1	5.45	6	24.7	0.875	5.44538	0.0196202	0.635054	-0.143 – 0.575	1	δ	1	-0.833 – 0.889	FALSE
YPDA	Debaryomyces hansenii vs Pichia manshurica	Debaryomyces hansenii	Pichia manshurica	3	49.1	5.45	42	14.7	0.975	8.38137	0.00379086	0.17166	-0.023 – 0.094	1	δ	1	-0.629 – 0.731	FALSE
YPDA	Debaryomyces hansenii vs Pichia membranifaciens	Debaryomyces hansenii	Pichia membranifaciens	3	49.1	5.45	3	55.3	1.9	3.85714	0.0495346	0.714286	-0.25 – 1.006	1	δ	-1	-1 – 1	FALSE
YPDA	Debaryomyces hansenii vs Saccharomyces bayanus	Debaryomyces hansenii	Saccharomyces bayanus	3	49.1	5.45	3	12.3	0.45	3.85714	0.0495346	0.714286	-0.25 – 1.006	1	δ	1	-1 – 1	FALSE
YPDA	Debaryomyces hansenii vs Saccharomyces cerevisiae	Debaryomyces hansenii	Saccharomyces cerevisiae	3	49.1	5.45	51	72.3	0.9	8.47532	0.00359997	0.143756	-0.019 – 0.077	1	δ	-1	-0.686 – 0.621	FALSE
YPDA	Debaryomyces hansenii vs Saccharomyces kudriavzevii	Debaryomyces hansenii	Saccharomyces kudriavzevii	3	49.1	5.45	18	42.2	1.175	0.826772	0.363208	-0.00911728	-0.053 – 0.212	1	δ	0.333333	-0.723 – 0.611	FALSE
YPDA	Debaryomyces hansenii vs Saccharomyces paradoxus	Debaryomyces hansenii	Saccharomyces paradoxus	3	49.1	5.45	63	74.7	1.1	8.50922	0.00353351	0.117332	-0.016 – 0.063	1	δ	-1	-0.62 – 0.625	FALSE
YPDA	Debaryomyces hansenii vs Torulaspora delbruecki	Debaryomyces hansenii	Torulaspora delbruecki	3	49.1	5.45	21	73.6	1.1	7.58639	0.00588107	0.299381	-0.045 – 0.183	1	δ	-1	-0.714 – 0.715	FALSE
YPDA	Hanseniaspora uvarum vs Hanseniaspora opuntiae	Hanseniaspora uvarum	Hanseniaspora opuntiae	27	26.4	1	3	46.5	0.9	7.85969	0.0050549	0.244989	-0.036 – 0.144	1	δ	-1	-0.655 – 0.655	FALSE
YPDA	Hanseniaspora uvarum vs Kazachstania servazzii (S. servazzii)	Hanseniaspora uvarum	Kazachstania servazzii (S. servazzii)	27	26.4	1	9	31	2	19.7485	8.83332e-06	0.551425	-0.029 – 0.118	1	δ	-1	-0.387 – 0.451	FALSE
YPDA	Hanseniaspora uvarum vs Kluyveromyces dobzhanskii	Hanseniaspora uvarum	Kluyveromyces dobzhanskii	27	26.4	1	3	63.1	1.4	7.85969	0.0050549	0.244989	-0.036 – 0.144	1	δ	-1	-0.717 – 0.643	FALSE
YPDA	Hanseniaspora uvarum vs Kregervanrija fluxuum	Hanseniaspora uvarum	Kregervanrija fluxuum	27	26.4	1	3	2.5	0.2	7.85969	0.0050549	0.244989	-0.036 – 0.144	1	δ	1	-0.728 – 0.705	FALSE
YPDA	Hanseniaspora uvarum vs Lachancea thermotolerans	Hanseniaspora uvarum	Lachancea thermotolerans	27	26.4	1	18	53.1	1.525	31.8088	1.7012e-08	0.716484	-0.023 – 0.094	1	δ	-1	-0.351 – 0.373	FALSE
YPDA	Hanseniaspora uvarum vs Metschnikowia pulcherrima	Hanseniaspora uvarum	Metschnikowia pulcherrima	27	26.4	1	3	43	0.5	7.86145	0.00505	0.245052	-0.036 – 0.144	1	δ	-1	-0.605 – 0.594	FALSE
YPDA	Hanseniaspora uvarum vs Metschnikowia fructicola	Hanseniaspora uvarum	Metschnikowia fructicola	27	26.4	1	3	59.2	2.2	7.85969	0.0050549	0.244989	-0.036 – 0.144	1	δ	-1	-0.631 – 0.668	FALSE
YPDA	Hanseniaspora uvarum vs Metschnikowia reukaufii	Hanseniaspora uvarum	Metschnikowia reukaufii	27	26.4	1	3	26.6	1.6	0.479604	0.488602	-0.0185856	-0.036 – 0.144	1	δ	-0.246914	-0.693 – 0.655	FALSE
YPDA	Hanseniaspora uvarum vs Pichia kluyveri	Hanseniaspora uvarum	Pichia kluyveri	27	26.4	1	6	49.8	0.675	14.3252	0.000153789	0.429846	-0.032 – 0.13	1	δ	-1	-0.439 – 0.47	FALSE
YPDA	Hanseniaspora uvarum vs Pichia guilliermondii	Hanseniaspora uvarum	Pichia guilliermondii	27	26.4	1	6	65.55	3.725	14.3228	0.000153985	0.429769	-0.032 – 0.13	1	δ	-1	-0.531 – 0.519	FALSE
YPDA	Hanseniaspora uvarum vs Pichia kudriavzevii	Hanseniaspora uvarum	Pichia kudriavzevii	27	26.4	1	6	24.7	0.875	9.36887	0.00220702	0.269964	-0.032 – 0.13	1	δ	0.808642	-0.494 – 0.562	FALSE
YPDA	Hanseniaspora uvarum vs Pichia manshurica	Hanseniaspora uvarum	Pichia manshurica	27	26.4	1	42	14.7	0.975	48.8759	2.72681e-12	0.714566	-0.015 – 0.06	1	δ	1	-0.253 – 0.224	FALSE
YPDA	Hanseniaspora uvarum vs Pichia membranifaciens	Hanseniaspora uvarum	Pichia membranifaciens	27	26.4	1	3	55.3	1.9	7.85969	0.0050549	0.244989	-0.036 – 0.144	1	δ	-1	-0.594 – 0.679	FALSE
YPDA	Hanseniaspora uvarum vs Saccharomyces bayanus	Hanseniaspora uvarum	Saccharomyces bayanus	27	26.4	1	3	12.3	0.45	7.85969	0.0050549	0.244989	-0.036 – 0.144	1	δ	1	-0.68 – 0.754	FALSE
YPDA	Hanseniaspora uvarum vs Saccharomyces cerevisiae	Hanseniaspora uvarum	Saccharomyces cerevisiae	27	26.4	1	51	72.3	0.9	52.5663	4.15958e-13	0.678504	-0.013 – 0.053	8.21128e-07	δ	-1	-0.28 – 0.274	TRUE
YPDA	Hanseniaspora uvarum vs Saccharomyces kudriavzevii	Hanseniaspora uvarum	Saccharomyces kudriavzevii	27	26.4	1	18	42.2	1.175	31.7542	1.74968e-08	0.715215	-0.023 – 0.094	1	δ	-1	-0.321 – 0.32	FALSE
YPDA	Hanseniaspora uvarum vs Saccharomyces paradoxus	Hanseniaspora uvarum	Saccharomyces paradoxus	27	26.4	1	63	74.7	1.1	56.2037	6.53389e-14	0.627315	-0.011 – 0.046	6.52156e-19	δ	-1	-0.242 – 0.229	TRUE
YPDA	Hanseniaspora uvarum vs Torulaspora delbruecki	Hanseniaspora uvarum	Torulaspora delbruecki	27	26.4	1	21	73.6	1.1	34.752	3.74492e-09	0.733739	-0.022 – 0.087	1.32562e-07	δ	-1	-0.323 – 0.337	TRUE
YPDA	Hanseniaspora opuntiae vs Kazachstania servazzii (S. servazzii)	Hanseniaspora opuntiae	Kazachstania servazzii (S. servazzii)	3	46.5	0.9	9	31	2	6.36429	0.011644	0.536429	-0.1 – 0.402	1	δ	1	-0.778 – 0.706	FALSE
YPDA	Hanseniaspora opuntiae vs Kluyveromyces dobzhanskii	Hanseniaspora opuntiae	Kluyveromyces dobzhanskii	3	46.5	0.9	3	63.1	1.4	3.85714	0.0495346	0.714286	-0.25 – 1.006	1	δ	-1	-1 – 1	FALSE
YPDA	Hanseniaspora opuntiae vs Kregervanrija fluxuum	Hanseniaspora opuntiae	Kregervanrija fluxuum	3	46.5	0.9	3	2.5	0.2	3.85714	0.0495346	0.714286	-0.25 – 1.006	1	δ	1	-1 – 1	FALSE
YPDA	Hanseniaspora opuntiae vs Lachancea thermotolerans	Hanseniaspora opuntiae	Lachancea thermotolerans	3	46.5	0.9	18	53.1	1.525	7.57009	0.00593447	0.345794	-0.053 – 0.212	1	δ	-1	-0.648 – 0.704	FALSE
YPDA	Hanseniaspora opuntiae vs Metschnikowia pulcherrima	Hanseniaspora opuntiae	Metschnikowia pulcherrima	3	46.5	0.9	3	43	0.5	3.97059	0.0463016	0.742647	-0.25 – 1.006	1	δ	1	-1 – 1	FALSE
YPDA	Hanseniaspora opuntiae vs Metschnikowia fructicola	Hanseniaspora opuntiae	Metschnikowia fructicola	3	46.5	0.9	3	59.2	2.2	3.85714	0.0495346	0.714286	-0.25 – 1.006	1	δ	-1	-1 – 1	FALSE
YPDA	Hanseniaspora opuntiae vs Metschnikowia reukaufii	Hanseniaspora opuntiae	Metschnikowia reukaufii	3	46.5	0.9	3	26.6	1.6	3.85714	0.0495346	0.714286	-0.25 – 1.006	1	δ	1	-1 – 1	FALSE
YPDA	Hanseniaspora opuntiae vs Pichia kluyveri	Hanseniaspora opuntiae	Pichia kluyveri	3	46.5	0.9	6	49.8	0.675	5.44538	0.0196202	0.635054	-0.143 – 0.575	1	δ	-1	-0.781 – 0.782	FALSE
YPDA	Hanseniaspora opuntiae vs Pichia guilliermondii	Hanseniaspora opuntiae	Pichia guilliermondii	3	46.5	0.9	6	65.55	3.725	5.4	0.0201368	0.628571	-0.143 – 0.575	1	δ	-1	-0.778 – 0.889	FALSE
YPDA	Hanseniaspora opuntiae vs Pichia kudriavzevii	Hanseniaspora opuntiae	Pichia kudriavzevii	3	46.5	0.9	6	24.7	0.875	5.44538	0.0196202	0.635054	-0.143 – 0.575	1	δ	1	-0.833 – 0.778	FALSE
YPDA	Hanseniaspora opuntiae vs Pichia manshurica	Hanseniaspora opuntiae	Pichia manshurica	3	46.5	0.9	42	14.7	0.975	8.38137	0.00379086	0.17166	-0.023 – 0.094	1	δ	1	-0.605 – 0.746	FALSE
YPDA	Hanseniaspora opuntiae vs Pichia membranifaciens	Hanseniaspora opuntiae	Pichia membranifaciens	3	46.5	0.9	3	55.3	1.9	3.85714	0.0495346	0.714286	-0.25 – 1.006	1	δ	-1	-1 – 0.778	FALSE
YPDA	Hanseniaspora opuntiae vs Saccharomyces bayanus	Hanseniaspora opuntiae	Saccharomyces bayanus	3	46.5	0.9	3	12.3	0.45	3.85714	0.0495346	0.714286	-0.25 – 1.006	1	δ	1	-1 – 1	FALSE
YPDA	Hanseniaspora opuntiae vs Saccharomyces cerevisiae	Hanseniaspora opuntiae	Saccharomyces cerevisiae	3	46.5	0.9	51	72.3	0.9	8.47532	0.00359997	0.143756	-0.019 – 0.077	1	δ	-1	-0.746 – 0.617	FALSE
YPDA	Hanseniaspora opuntiae vs Saccharomyces kudriavzevii	Hanseniaspora opuntiae	Saccharomyces kudriavzevii	3	46.5	0.9	18	42.2	1.175	7.17261	0.00740249	0.324874	-0.053 – 0.212	1	δ	0.981481	-0.687 – 0.649	FALSE
YPDA	Hanseniaspora opuntiae vs Saccharomyces paradoxus	Hanseniaspora opuntiae	Saccharomyces paradoxus	3	46.5	0.9	63	74.7	1.1	8.50922	0.00353351	0.117332	-0.016 – 0.063	1	δ	-1	-0.667 – 0.588	FALSE
YPDA	Hanseniaspora opuntiae vs Torulaspora delbruecki	Hanseniaspora opuntiae	Torulaspora delbruecki	3	46.5	0.9	21	73.6	1.1	7.58639	0.00588107	0.299381	-0.045 – 0.183	1	δ	-1	-0.635 – 0.731	FALSE
YPDA	Kazachstania servazzii (S. servazzii) vs Kluyveromyces dobzhanskii	Kazachstania servazzii (S. servazzii)	Kluyveromyces dobzhanskii	9	31	2	3	63.1	1.4	6.36429	0.011644	0.536429	-0.1 – 0.402	1	δ	-1	-0.778 – 0.778	FALSE
YPDA	Kazachstania servazzii (S. servazzii) vs Kregervanrija fluxuum	Kazachstania servazzii (S. servazzii)	Kregervanrija fluxuum	9	31	2	3	2.5	0.2	6.36429	0.011644	0.536429	-0.1 – 0.402	1	δ	1	-0.741 – 0.704	FALSE
YPDA	Kazachstania servazzii (S. servazzii) vs Lachancea thermotolerans	Kazachstania servazzii (S. servazzii)	Lachancea thermotolerans	9	31	2	18	53.1	1.525	17.6152	2.70412e-05	0.66461	-0.04 – 0.161	1	δ	-1	-0.39 – 0.458	FALSE
YPDA	Kazachstania servazzii (S. servazzii) vs Metschnikowia pulcherrima	Kazachstania servazzii (S. servazzii)	Metschnikowia pulcherrima	9	31	2	3	43	0.5	6.3871	0.0114953	0.53871	-0.1 – 0.402	1	δ	-1	-0.741 – 0.667	FALSE
YPDA	Kazachstania servazzii (S. servazzii) vs Metschnikowia fructicola	Kazachstania servazzii (S. servazzii)	Metschnikowia fructicola	9	31	2	3	59.2	2.2	6.36429	0.011644	0.536429	-0.1 – 0.402	1	δ	-1	-0.704 – 0.778	FALSE
YPDA	Kazachstania servazzii (S. servazzii) vs Metschnikowia reukaufii	Kazachstania servazzii (S. servazzii)	Metschnikowia reukaufii	9	31	2	3	26.6	1.6	6.36429	0.011644	0.536429	-0.1 – 0.402	1	δ	1	-0.741 – 0.744	FALSE
YPDA	Kazachstania servazzii (S. servazzii) vs Pichia kluyveri	Kazachstania servazzii (S. servazzii)	Pichia kluyveri	9	31	2	6	49.8	0.675	10.2532	0.0013645	0.711782	-0.077 – 0.31	1	δ	-1	-0.594 – 0.593	FALSE
YPDA	Kazachstania servazzii (S. servazzii) vs Pichia guilliermondii	Kazachstania servazzii (S. servazzii)	Pichia guilliermondii	9	31	2	6	65.55	3.725	10.2347	0.00137826	0.710358	-0.077 – 0.31	1	δ	-1	-0.575 – 0.593	FALSE
YPDA	Kazachstania servazzii (S. servazzii) vs Pichia kudriavzevii	Kazachstania servazzii (S. servazzii)	Pichia kudriavzevii	9	31	2	6	24.7	0.875	10.2532	0.0013645	0.711782	-0.077 – 0.31	1	δ	1	-0.593 – 0.649	FALSE
YPDA	Kazachstania servazzii (S. servazzii) vs Pichia manshurica	Kazachstania servazzii (S. servazzii)	Pichia manshurica	9	31	2	42	14.7	0.975	22.1108	2.57352e-06	0.430833	-0.02 – 0.082	1	δ	1	-0.429 – 0.442	FALSE
YPDA	Kazachstania servazzii (S. servazzii) vs Pichia membranifaciens	Kazachstania servazzii (S. servazzii)	Pichia membranifaciens	9	31	2	3	55.3	1.9	6.36429	0.011644	0.536429	-0.1 – 0.402	1	δ	-1	-0.78 – 0.889	FALSE
YPDA	Kazachstania servazzii (S. servazzii) vs Saccharomyces bayanus	Kazachstania servazzii (S. servazzii)	Saccharomyces bayanus	9	31	2	3	12.3	0.45	6.36429	0.011644	0.536429	-0.1 – 0.402	1	δ	1	-0.741 – 0.779	FALSE
YPDA	Kazachstania servazzii (S. servazzii) vs Saccharomyces cerevisiae	Kazachstania servazzii (S. servazzii)	Saccharomyces cerevisiae	9	31	2	51	72.3	0.9	22.8326	1.76741e-06	0.376424	-0.017 – 0.069	0.359959	δ	-1	-0.392 – 0.388	FALSE
YPDA	Kazachstania servazzii (S. servazzii) vs Saccharomyces kudriavzevii	Kazachstania servazzii (S. servazzii)	Saccharomyces kudriavzevii	9	31	2	18	42.2	1.175	17.4745	2.91188e-05	0.65898	-0.04 – 0.161	1	δ	-1	-0.395 – 0.463	FALSE
YPDA	Kazachstania servazzii (S. servazzii) vs Saccharomyces paradoxus	Kazachstania servazzii (S. servazzii)	Saccharomyces paradoxus	9	31	2	63	74.7	1.1	23.4022	1.31428e-06	0.320032	-0.014 – 0.057	1.77655e-05	δ	-1	-0.417 – 0.378	TRUE
YPDA	Kazachstania servazzii (S. servazzii) vs Torulaspora delbruecki	Kazachstania servazzii (S. servazzii)	Torulaspora delbruecki	9	31	2	21	73.6	1.1	18.3475	1.84064e-05	0.619552	-0.036 – 0.144	0.0253578	δ	-1	-0.492 – 0.403	TRUE
YPDA	Kluyveromyces dobzhanskii vs Kregervanrija fluxuum	Kluyveromyces dobzhanskii	Kregervanrija fluxuum	3	63.1	1.4	3	2.5	0.2	3.85714	0.0495346	0.714286	-0.25 – 1.006	1	δ	1	-1 – 1	FALSE
YPDA	Kluyveromyces dobzhanskii vs Lachancea thermotolerans	Kluyveromyces dobzhanskii	Lachancea thermotolerans	3	63.1	1.4	18	53.1	1.525	7.57009	0.00593447	0.345794	-0.053 – 0.212	1	δ	1	-0.648 – 0.704	FALSE
YPDA	Kluyveromyces dobzhanskii vs Metschnikowia pulcherrima	Kluyveromyces dobzhanskii	Metschnikowia pulcherrima	3	63.1	1.4	3	43	0.5	3.97059	0.0463016	0.742647	-0.25 – 1.006	1	δ	1	-1 – 1	FALSE
YPDA	Kluyveromyces dobzhanskii vs Metschnikowia fructicola	Kluyveromyces dobzhanskii	Metschnikowia fructicola	3	63.1	1.4	3	59.2	2.2	3.85714	0.0495346	0.714286	-0.25 – 1.006	1	δ	1	-1 – 1	FALSE
YPDA	Kluyveromyces dobzhanskii vs Metschnikowia reukaufii	Kluyveromyces dobzhanskii	Metschnikowia reukaufii	3	63.1	1.4	3	26.6	1.6	3.85714	0.0495346	0.714286	-0.25 – 1.006	1	δ	1	-1 – 1	FALSE
YPDA	Kluyveromyces dobzhanskii vs Pichia kluyveri	Kluyveromyces dobzhanskii	Pichia kluyveri	3	63.1	1.4	6	49.8	0.675	5.44538	0.0196202	0.635054	-0.143 – 0.575	1	δ	1	-0.944 – 0.778	FALSE
YPDA	Kluyveromyces dobzhanskii vs Pichia guilliermondii	Kluyveromyces dobzhanskii	Pichia guilliermondii	3	63.1	1.4	6	65.55	3.725	1.66667	0.196706	0.0952381	-0.143 – 0.575	1	δ	-0.555556	-0.892 – 0.781	FALSE
YPDA	Kluyveromyces dobzhanskii vs Pichia kudriavzevii	Kluyveromyces dobzhanskii	Pichia kudriavzevii	3	63.1	1.4	6	24.7	0.875	5.44538	0.0196202	0.635054	-0.143 – 0.575	1	δ	1	-0.833 – 0.889	FALSE
YPDA	Kluyveromyces dobzhanskii vs Pichia manshurica	Kluyveromyces dobzhanskii	Pichia manshurica	3	63.1	1.4	42	14.7	0.975	8.38137	0.00379086	0.17166	-0.023 – 0.094	1	δ	1	-0.683 – 0.643	FALSE
YPDA	Kluyveromyces dobzhanskii vs Pichia membranifaciens	Kluyveromyces dobzhanskii	Pichia membranifaciens	3	63.1	1.4	3	55.3	1.9	3.85714	0.0495346	0.714286	-0.25 – 1.006	1	δ	1	-1 – 1	FALSE
YPDA	Kluyveromyces dobzhanskii vs Saccharomyces bayanus	Kluyveromyces dobzhanskii	Saccharomyces bayanus	3	63.1	1.4	3	12.3	0.45	3.85714	0.0495346	0.714286	-0.25 – 1.006	1	δ	1	-1 – 1	FALSE
YPDA	Kluyveromyces dobzhanskii vs Saccharomyces cerevisiae	Kluyveromyces dobzhanskii	Saccharomyces cerevisiae	3	63.1	1.4	51	72.3	0.9	8.47532	0.00359997	0.143756	-0.019 – 0.077	1	δ	-1	-0.621 – 0.641	FALSE
YPDA	Kluyveromyces dobzhanskii vs Saccharomyces kudriavzevii	Kluyveromyces dobzhanskii	Saccharomyces kudriavzevii	3	63.1	1.4	18	42.2	1.175	7.44094	0.00637564	0.338997	-0.053 – 0.212	1	δ	1	-0.685 – 0.723	FALSE
YPDA	Kluyveromyces dobzhanskii vs Saccharomyces paradoxus	Kluyveromyces dobzhanskii	Saccharomyces paradoxus	3	63.1	1.4	63	74.7	1.1	8.50922	0.00353351	0.117332	-0.016 – 0.063	1	δ	-1	-0.656 – 0.693	FALSE
YPDA	Kluyveromyces dobzhanskii vs Torulaspora delbruecki	Kluyveromyces dobzhanskii	Torulaspora delbruecki	3	63.1	1.4	21	73.6	1.1	7.58639	0.00588107	0.299381	-0.045 – 0.183	1	δ	-1	-0.73 – 0.635	FALSE
YPDA	Kregervanrija fluxuum vs Lachancea thermotolerans	Kregervanrija fluxuum	Lachancea thermotolerans	3	2.5	0.2	18	53.1	1.525	7.57009	0.00593447	0.345794	-0.053 – 0.212	1	δ	-1	-0.723 – 0.704	FALSE
YPDA	Kregervanrija fluxuum vs Metschnikowia pulcherrima	Kregervanrija fluxuum	Metschnikowia pulcherrima	3	2.5	0.2	3	43	0.5	3.97059	0.0463016	0.742647	-0.25 – 1.006	1	δ	-1	-0.675 – 1	FALSE
YPDA	Kregervanrija fluxuum vs Metschnikowia fructicola	Kregervanrija fluxuum	Metschnikowia fructicola	3	2.5	0.2	3	59.2	2.2	3.85714	0.0495346	0.714286	-0.25 – 1.006	1	δ	-1	-1 – 1	FALSE
YPDA	Kregervanrija fluxuum vs Metschnikowia reukaufii	Kregervanrija fluxuum	Metschnikowia reukaufii	3	2.5	0.2	3	26.6	1.6	3.85714	0.0495346	0.714286	-0.25 – 1.006	1	δ	-1	-0.783 – 1	FALSE
YPDA	Kregervanrija fluxuum vs Pichia kluyveri	Kregervanrija fluxuum	Pichia kluyveri	3	2.5	0.2	6	49.8	0.675	5.44538	0.0196202	0.635054	-0.143 – 0.575	1	δ	-1	-0.778 – 0.778	FALSE
YPDA	Kregervanrija fluxuum vs Pichia guilliermondii	Kregervanrija fluxuum	Pichia guilliermondii	3	2.5	0.2	6	65.55	3.725	5.4	0.0201368	0.628571	-0.143 – 0.575	1	δ	-1	-0.889 – 0.781	FALSE
YPDA	Kregervanrija fluxuum vs Pichia kudriavzevii	Kregervanrija fluxuum	Pichia kudriavzevii	3	2.5	0.2	6	24.7	0.875	5.44538	0.0196202	0.635054	-0.143 – 0.575	1	δ	-1	-0.889 – 0.725	FALSE
YPDA	Kregervanrija fluxuum vs Pichia manshurica	Kregervanrija fluxuum	Pichia manshurica	3	2.5	0.2	42	14.7	0.975	8.38137	0.00379086	0.17166	-0.023 – 0.094	1	δ	-1	-0.698 – 0.603	FALSE
YPDA	Kregervanrija fluxuum vs Pichia membranifaciens	Kregervanrija fluxuum	Pichia membranifaciens	3	2.5	0.2	3	55.3	1.9	3.85714	0.0495346	0.714286	-0.25 – 1.006	1	δ	-1	-1 – 1	FALSE
YPDA	Kregervanrija fluxuum vs Saccharomyces bayanus	Kregervanrija fluxuum	Saccharomyces bayanus	3	2.5	0.2	3	12.3	0.45	3.85714	0.0495346	0.714286	-0.25 – 1.006	1	δ	-1	-1 – 1	FALSE
YPDA	Kregervanrija fluxuum vs Saccharomyces cerevisiae	Kregervanrija fluxuum	Saccharomyces cerevisiae	3	2.5	0.2	51	72.3	0.9	8.47532	0.00359997	0.143756	-0.019 – 0.077	0.0518869	δ	-1	-0.634 – 0.609	FALSE
YPDA	Kregervanrija fluxuum vs Saccharomyces kudriavzevii	Kregervanrija fluxuum	Saccharomyces kudriavzevii	3	2.5	0.2	18	42.2	1.175	7.44094	0.00637564	0.338997	-0.053 – 0.212	1	δ	-1	-0.631 – 0.722	FALSE
YPDA	Kregervanrija fluxuum vs Saccharomyces paradoxus	Kregervanrija fluxuum	Saccharomyces paradoxus	3	2.5	0.2	63	74.7	1.1	8.50922	0.00353351	0.117332	-0.016 – 0.063	0.000120986	δ	-1	-0.646 – 0.746	TRUE
YPDA	Kregervanrija fluxuum vs Torulaspora delbruecki	Kregervanrija fluxuum	Torulaspora delbruecki	3	2.5	0.2	21	73.6	1.1	7.58639	0.00588107	0.299381	-0.045 – 0.183	0.00617812	δ	-1	-0.715 – 0.778	TRUE
YPDA	Lachancea thermotolerans vs Metschnikowia pulcherrima	Lachancea thermotolerans	Metschnikowia pulcherrima	18	53.1	1.525	3	43	0.5	7.57515	0.00591784	0.346061	-0.053 – 0.212	1	δ	1	-0.612 – 0.761	FALSE
YPDA	Lachancea thermotolerans vs Metschnikowia fructicola	Lachancea thermotolerans	Metschnikowia fructicola	18	53.1	1.525	3	59.2	2.2	7.57009	0.00593447	0.345794	-0.053 – 0.212	1	δ	-1	-0.612 – 0.722	FALSE
YPDA	Lachancea thermotolerans vs Metschnikowia reukaufii	Lachancea thermotolerans	Metschnikowia reukaufii	18	53.1	1.525	3	26.6	1.6	7.57009	0.00593447	0.345794	-0.053 – 0.212	1	δ	1	-0.612 – 0.65	FALSE
YPDA	Lachancea thermotolerans vs Pichia kluyveri	Lachancea thermotolerans	Pichia kluyveri	18	53.1	1.525	6	49.8	0.675	13.2069	0.000278919	0.55486	-0.045 – 0.183	1	δ	1	-0.5 – 0.528	FALSE
YPDA	Lachancea thermotolerans vs Pichia guilliermondii	Lachancea thermotolerans	Pichia guilliermondii	18	53.1	1.525	6	65.55	3.725	13.2011	0.00027979	0.554594	-0.045 – 0.183	1	δ	-1	-0.491 – 0.491	FALSE
YPDA	Lachancea thermotolerans vs Pichia kudriavzevii	Lachancea thermotolerans	Pichia kudriavzevii	18	53.1	1.525	6	24.7	0.875	13.2069	0.000278919	0.55486	-0.045 – 0.183	1	δ	1	-0.509 – 0.528	FALSE
YPDA	Lachancea thermotolerans vs Pichia manshurica	Lachancea thermotolerans	Pichia manshurica	18	53.1	1.525	42	14.7	0.975	37.5339	8.98393e-10	0.629894	-0.017 – 0.069	0.0010217	δ	1	-0.283 – 0.348	TRUE
YPDA	Lachancea thermotolerans vs Pichia membranifaciens	Lachancea thermotolerans	Pichia membranifaciens	18	53.1	1.525	3	55.3	1.9	4.15369	0.041544	0.165983	-0.053 – 0.212	1	δ	-0.740741	-0.742 – 0.686	FALSE
YPDA	Lachancea thermotolerans vs Saccharomyces bayanus	Lachancea thermotolerans	Saccharomyces bayanus	18	53.1	1.525	3	12.3	0.45	7.57009	0.00593447	0.345794	-0.053 – 0.212	1	δ	1	-0.704 – 0.668	FALSE
YPDA	Lachancea thermotolerans vs Saccharomyces cerevisiae	Lachancea thermotolerans	Saccharomyces cerevisiae	18	53.1	1.525	51	72.3	0.9	39.6646	3.01545e-10	0.577083	-0.015 – 0.06	1	δ	-1	-0.335 – 0.291	FALSE
YPDA	Lachancea thermotolerans vs Saccharomyces kudriavzevii	Lachancea thermotolerans	Saccharomyces kudriavzevii	18	53.1	1.525	18	42.2	1.175	26.4678	2.67962e-07	0.749054	-0.029 – 0.118	1	δ	1	-0.411 – 0.404	FALSE
YPDA	Lachancea thermotolerans vs Saccharomyces paradoxus	Lachancea thermotolerans	Saccharomyces paradoxus	18	53.1	1.525	63	74.7	1.1	41.6307	1.10248e-10	0.514313	-0.013 – 0.051	6.76097e-05	δ	-1	-0.344 – 0.292	TRUE
YPDA	Lachancea thermotolerans vs Torulaspora delbruecki	Lachancea thermotolerans	Torulaspora delbruecki	18	53.1	1.525	21	73.6	1.1	28.4942	9.39795e-08	0.743087	-0.027 – 0.109	0.438202	δ	-1	-0.299 – 0.373	FALSE
YPDA	Metschnikowia pulcherrima vs Metschnikowia fructicola	Metschnikowia pulcherrima	Metschnikowia fructicola	3	43	0.5	3	59.2	2.2	3.97059	0.0463016	0.742647	-0.25 – 1.006	1	δ	-1	-1 – 1	FALSE
YPDA	Metschnikowia pulcherrima vs Metschnikowia reukaufii	Metschnikowia pulcherrima	Metschnikowia reukaufii	3	43	0.5	3	26.6	1.6	3.97059	0.0463016	0.742647	-0.25 – 1.006	1	δ	1	-1 – 1	FALSE
YPDA	Metschnikowia pulcherrima vs Pichia kluyveri	Metschnikowia pulcherrima	Pichia kluyveri	3	43	0.5	6	49.8	0.675	5.49153	0.0191089	0.641646	-0.143 – 0.575	1	δ	-1	-0.778 – 0.778	FALSE
YPDA	Metschnikowia pulcherrima vs Pichia guilliermondii	Metschnikowia pulcherrima	Pichia guilliermondii	3	43	0.5	6	65.55	3.725	5.44538	0.0196202	0.635054	-0.143 – 0.575	1	δ	-1	-0.889 – 0.778	FALSE
YPDA	Metschnikowia pulcherrima vs Pichia kudriavzevii	Metschnikowia pulcherrima	Pichia kudriavzevii	3	43	0.5	6	24.7	0.875	5.49153	0.0191089	0.641646	-0.143 – 0.575	1	δ	1	-0.833 – 0.838	FALSE
YPDA	Metschnikowia pulcherrima vs Pichia manshurica	Metschnikowia pulcherrima	Pichia manshurica	3	43	0.5	42	14.7	0.975	8.38194	0.00378968	0.171673	-0.023 – 0.094	1	δ	1	-0.62 – 0.643	FALSE
YPDA	Metschnikowia pulcherrima vs Pichia membranifaciens	Metschnikowia pulcherrima	Pichia membranifaciens	3	43	0.5	3	55.3	1.9	3.97059	0.0463016	0.742647	-0.25 – 1.006	1	δ	-1	-1 – 1	FALSE
YPDA	Metschnikowia pulcherrima vs Saccharomyces bayanus	Metschnikowia pulcherrima	Saccharomyces bayanus	3	43	0.5	3	12.3	0.45	3.97059	0.0463016	0.742647	-0.25 – 1.006	1	δ	1	-1 – 1	FALSE
YPDA	Metschnikowia pulcherrima vs Saccharomyces cerevisiae	Metschnikowia pulcherrima	Saccharomyces cerevisiae	3	43	0.5	51	72.3	0.9	8.47565	0.00359932	0.143763	-0.019 – 0.077	1	δ	-1	-0.681 – 0.706	FALSE
YPDA	Metschnikowia pulcherrima vs Saccharomyces kudriavzevii	Metschnikowia pulcherrima	Saccharomyces kudriavzevii	3	43	0.5	18	42.2	1.175	4.50427	0.0338104	0.184435	-0.053 – 0.212	1	δ	0.777778	-0.631 – 0.667	FALSE
YPDA	Metschnikowia pulcherrima vs Saccharomyces paradoxus	Metschnikowia pulcherrima	Saccharomyces paradoxus	3	43	0.5	63	74.7	1.1	8.5094	0.00353316	0.117334	-0.016 – 0.063	1	δ	-1	-0.683 – 0.63	FALSE
YPDA	Metschnikowia pulcherrima vs Torulaspora delbruecki	Metschnikowia pulcherrima	Torulaspora delbruecki	3	43	0.5	21	73.6	1.1	7.5897	0.00587028	0.299532	-0.045 – 0.183	1	δ	-1	-0.572 – 0.575	FALSE
YPDA	Metschnikowia fructicola vs Metschnikowia reukaufii	Metschnikowia fructicola	Metschnikowia reukaufii	3	59.2	2.2	3	26.6	1.6	3.85714	0.0495346	0.714286	-0.25 – 1.006	1	δ	1	-1 – 1	FALSE
YPDA	Metschnikowia fructicola vs Pichia kluyveri	Metschnikowia fructicola	Pichia kluyveri	3	59.2	2.2	6	49.8	0.675	5.44538	0.0196202	0.635054	-0.143 – 0.575	1	δ	1	-0.944 – 0.669	FALSE
YPDA	Metschnikowia fructicola vs Pichia guilliermondii	Metschnikowia fructicola	Pichia guilliermondii	3	59.2	2.2	6	65.55	3.725	5.4	0.0201368	0.628571	-0.143 – 0.575	1	δ	-1	-0.778 – 0.778	FALSE
YPDA	Metschnikowia fructicola vs Pichia kudriavzevii	Metschnikowia fructicola	Pichia kudriavzevii	3	59.2	2.2	6	24.7	0.875	5.44538	0.0196202	0.635054	-0.143 – 0.575	1	δ	1	-0.837 – 0.889	FALSE
YPDA	Metschnikowia fructicola vs Pichia manshurica	Metschnikowia fructicola	Pichia manshurica	3	59.2	2.2	42	14.7	0.975	8.38137	0.00379086	0.17166	-0.023 – 0.094	1	δ	1	-0.63 – 0.612	FALSE
YPDA	Metschnikowia fructicola vs Pichia membranifaciens	Metschnikowia fructicola	Pichia membranifaciens	3	59.2	2.2	3	55.3	1.9	2.33333	0.12663	0.333333	-0.25 – 1.006	1	δ	0.777778	-1 – 1	FALSE
YPDA	Metschnikowia fructicola vs Saccharomyces bayanus	Metschnikowia fructicola	Saccharomyces bayanus	3	59.2	2.2	3	12.3	0.45	3.85714	0.0495346	0.714286	-0.25 – 1.006	1	δ	1	-1 – 1	FALSE
YPDA	Metschnikowia fructicola vs Saccharomyces cerevisiae	Metschnikowia fructicola	Saccharomyces cerevisiae	3	59.2	2.2	51	72.3	0.9	8.47532	0.00359997	0.143756	-0.019 – 0.077	1	δ	-1	-0.609 – 0.623	FALSE
YPDA	Metschnikowia fructicola vs Saccharomyces kudriavzevii	Metschnikowia fructicola	Saccharomyces kudriavzevii	3	59.2	2.2	18	42.2	1.175	7.44094	0.00637564	0.338997	-0.053 – 0.212	1	δ	1	-0.685 – 0.686	FALSE
YPDA	Metschnikowia fructicola vs Saccharomyces paradoxus	Metschnikowia fructicola	Saccharomyces paradoxus	3	59.2	2.2	63	74.7	1.1	8.50922	0.00353351	0.117332	-0.016 – 0.063	1	δ	-1	-0.667 – 0.635	FALSE
YPDA	Metschnikowia fructicola vs Torulaspora delbruecki	Metschnikowia fructicola	Torulaspora delbruecki	3	59.2	2.2	21	73.6	1.1	7.58639	0.00588107	0.299381	-0.045 – 0.183	1	δ	-1	-0.746 – 0.715	FALSE
YPDA	Metschnikowia reukaufii vs Pichia kluyveri	Metschnikowia reukaufii	Pichia kluyveri	3	26.6	1.6	6	49.8	0.675	5.44538	0.0196202	0.635054	-0.143 – 0.575	1	δ	-1	-0.781 – 0.782	FALSE
YPDA	Metschnikowia reukaufii vs Pichia guilliermondii	Metschnikowia reukaufii	Pichia guilliermondii	3	26.6	1.6	6	65.55	3.725	5.4	0.0201368	0.628571	-0.143 – 0.575	1	δ	-1	-0.778 – 0.778	FALSE
YPDA	Metschnikowia reukaufii vs Pichia kudriavzevii	Metschnikowia reukaufii	Pichia kudriavzevii	3	26.6	1.6	6	24.7	0.875	4.30252	0.0380559	0.471789	-0.143 – 0.575	1	δ	0.888889	-1 – 0.781	FALSE
YPDA	Metschnikowia reukaufii vs Pichia manshurica	Metschnikowia reukaufii	Pichia manshurica	3	26.6	1.6	42	14.7	0.975	8.38137	0.00379086	0.17166	-0.023 – 0.094	1	δ	1	-0.683 – 0.762	FALSE
YPDA	Metschnikowia reukaufii vs Pichia membranifaciens	Metschnikowia reukaufii	Pichia membranifaciens	3	26.6	1.6	3	55.3	1.9	3.85714	0.0495346	0.714286	-0.25 – 1.006	1	δ	-1	-0.778 – 1	FALSE
YPDA	Metschnikowia reukaufii vs Saccharomyces bayanus	Metschnikowia reukaufii	Saccharomyces bayanus	3	26.6	1.6	3	12.3	0.45	3.85714	0.0495346	0.714286	-0.25 – 1.006	1	δ	1	-1 – 0.778	FALSE
YPDA	Metschnikowia reukaufii vs Saccharomyces cerevisiae	Metschnikowia reukaufii	Saccharomyces cerevisiae	3	26.6	1.6	51	72.3	0.9	8.47532	0.00359997	0.143756	-0.019 – 0.077	1	δ	-1	-0.537 – 0.622	FALSE
YPDA	Metschnikowia reukaufii vs Saccharomyces kudriavzevii	Metschnikowia reukaufii	Saccharomyces kudriavzevii	3	26.6	1.6	18	42.2	1.175	7.44094	0.00637564	0.338997	-0.053 – 0.212	1	δ	-1	-0.648 – 0.685	FALSE
YPDA	Metschnikowia reukaufii vs Saccharomyces paradoxus	Metschnikowia reukaufii	Saccharomyces paradoxus	3	26.6	1.6	63	74.7	1.1	8.50922	0.00353351	0.117332	-0.016 – 0.063	0.0901668	δ	-1	-0.619 – 0.678	FALSE
YPDA	Metschnikowia reukaufii vs Torulaspora delbruecki	Metschnikowia reukaufii	Torulaspora delbruecki	3	26.6	1.6	21	73.6	1.1	7.58639	0.00588107	0.299381	-0.045 – 0.183	1	δ	-1	-0.667 – 0.635	FALSE
YPDA	Pichia kluyveri vs Pichia guilliermondii	Pichia kluyveri	Pichia guilliermondii	6	49.8	0.675	6	65.55	3.725	8.33684	0.00388491	0.733684	-0.1 – 0.402	1	δ	-1	-0.751 – 0.667	FALSE
YPDA	Pichia kluyveri vs Pichia kudriavzevii	Pichia kluyveri	Pichia kudriavzevii	6	49.8	0.675	6	24.7	0.875	8.3662	0.00382265	0.73662	-0.1 – 0.402	1	δ	1	-0.722 – 0.751	FALSE
YPDA	Pichia kluyveri vs Pichia manshurica	Pichia kluyveri	Pichia manshurica	6	49.8	0.675	42	14.7	0.975	15.6822	7.4925e-05	0.319179	-0.022 – 0.087	1	δ	1	-0.572 – 0.481	FALSE
YPDA	Pichia kluyveri vs Pichia membranifaciens	Pichia kluyveri	Pichia membranifaciens	6	49.8	0.675	3	55.3	1.9	5.44538	0.0196202	0.635054	-0.143 – 0.575	1	δ	-1	-0.778 – 0.944	FALSE
YPDA	Pichia kluyveri vs Saccharomyces bayanus	Pichia kluyveri	Saccharomyces bayanus	6	49.8	0.675	3	12.3	0.45	5.44538	0.0196202	0.635054	-0.143 – 0.575	1	δ	1	-0.944 – 0.781	FALSE
YPDA	Pichia kluyveri vs Saccharomyces cerevisiae	Pichia kluyveri	Saccharomyces cerevisiae	6	49.8	0.675	51	72.3	0.9	16.037	6.21153e-05	0.273401	-0.018 – 0.073	1	δ	-1	-0.432 – 0.399	FALSE
YPDA	Pichia kluyveri vs Saccharomyces kudriavzevii	Pichia kluyveri	Saccharomyces kudriavzevii	6	49.8	0.675	18	42.2	1.175	13.0565	0.000302233	0.548023	-0.045 – 0.183	1	δ	1	-0.465 – 0.445	FALSE
YPDA	Pichia kluyveri vs Saccharomyces paradoxus	Pichia kluyveri	Saccharomyces paradoxus	6	49.8	0.675	63	74.7	1.1	16.2782	5.46893e-05	0.228033	-0.015 – 0.06	0.0838308	δ	-1	-0.521 – 0.529	FALSE
YPDA	Pichia kluyveri vs Torulaspora delbruecki	Pichia kluyveri	Torulaspora delbruecki	6	49.8	0.675	21	73.6	1.1	13.5372	0.000233882	0.501488	-0.04 – 0.161	1	δ	-1	-0.445 – 0.533	FALSE
YPDA	Pichia guilliermondii vs Pichia kudriavzevii	Pichia guilliermondii	Pichia kudriavzevii	6	65.55	3.725	6	24.7	0.875	8.33684	0.00388491	0.733684	-0.1 – 0.402	1	δ	1	-0.667 – 0.667	FALSE
YPDA	Pichia guilliermondii vs Pichia manshurica	Pichia guilliermondii	Pichia manshurica	6	65.55	3.725	42	14.7	0.975	15.6814	7.49593e-05	0.31916	-0.022 – 0.087	0.126834	δ	1	-0.56 – 0.48	FALSE
YPDA	Pichia guilliermondii vs Pichia membranifaciens	Pichia guilliermondii	Pichia membranifaciens	6	65.55	3.725	3	55.3	1.9	5.4	0.0201368	0.628571	-0.143 – 0.575	1	δ	1	-0.778 – 0.778	FALSE
YPDA	Pichia guilliermondii vs Saccharomyces bayanus	Pichia guilliermondii	Saccharomyces bayanus	6	65.55	3.725	3	12.3	0.45	5.4	0.0201368	0.628571	-0.143 – 0.575	1	δ	1	-0.889 – 0.778	FALSE
YPDA	Pichia guilliermondii vs Saccharomyces cerevisiae	Pichia guilliermondii	Saccharomyces cerevisiae	6	65.55	3.725	51	72.3	0.9	16.0365	6.21326e-05	0.273391	-0.018 – 0.073	1	δ	-1	-0.448 – 0.471	FALSE
YPDA	Pichia guilliermondii vs Saccharomyces kudriavzevii	Pichia guilliermondii	Saccharomyces kudriavzevii	6	65.55	3.725	18	42.2	1.175	13.0508	0.000303157	0.547763	-0.045 – 0.183	1	δ	1	-0.537 – 0.602	FALSE
YPDA	Pichia guilliermondii vs Saccharomyces paradoxus	Pichia guilliermondii	Saccharomyces paradoxus	6	65.55	3.725	63	74.7	1.1	16.2779	5.46979e-05	0.228029	-0.015 – 0.06	1	δ	-1	-0.505 – 0.469	FALSE
YPDA	Pichia guilliermondii vs Torulaspora delbruecki	Pichia guilliermondii	Torulaspora delbruecki	6	65.55	3.725	21	73.6	1.1	13.533	0.000234399	0.501322	-0.04 – 0.161	1	δ	-1	-0.508 – 0.573	FALSE
YPDA	Pichia kudriavzevii vs Pichia manshurica	Pichia kudriavzevii	Pichia manshurica	6	24.7	0.875	42	14.7	0.975	15.6822	7.4925e-05	0.319179	-0.022 – 0.087	1	δ	1	-0.492 – 0.485	FALSE
YPDA	Pichia kudriavzevii vs Pichia membranifaciens	Pichia kudriavzevii	Pichia membranifaciens	6	24.7	0.875	3	55.3	1.9	5.44538	0.0196202	0.635054	-0.143 – 0.575	1	δ	-1	-0.667 – 0.833	FALSE
YPDA	Pichia kudriavzevii vs Saccharomyces bayanus	Pichia kudriavzevii	Saccharomyces bayanus	6	24.7	0.875	3	12.3	0.45	5.44538	0.0196202	0.635054	-0.143 – 0.575	1	δ	1	-0.833 – 0.722	FALSE
YPDA	Pichia kudriavzevii vs Saccharomyces cerevisiae	Pichia kudriavzevii	Saccharomyces cerevisiae	6	24.7	0.875	51	72.3	0.9	16.037	6.21153e-05	0.273401	-0.018 – 0.073	0.0605149	δ	-1	-0.5 – 0.471	FALSE
YPDA	Pichia kudriavzevii vs Saccharomyces kudriavzevii	Pichia kudriavzevii	Saccharomyces kudriavzevii	6	24.7	0.875	18	42.2	1.175	13.0565	0.000302233	0.548023	-0.045 – 0.183	1	δ	-1	-0.538 – 0.547	FALSE
YPDA	Pichia kudriavzevii vs Saccharomyces paradoxus	Pichia kudriavzevii	Saccharomyces paradoxus	6	24.7	0.875	63	74.7	1.1	16.2782	5.46893e-05	0.228033	-0.015 – 0.06	8.95104e-06	δ	-1	-0.407 – 0.537	TRUE
YPDA	Pichia kudriavzevii vs Torulaspora delbruecki	Pichia kudriavzevii	Torulaspora delbruecki	6	24.7	0.875	21	73.6	1.1	13.5372	0.000233882	0.501488	-0.04 – 0.161	0.00461767	δ	-1	-0.51 – 0.532	TRUE
YPDA	Pichia manshurica vs Pichia membranifaciens	Pichia manshurica	Pichia membranifaciens	42	14.7	0.975	3	55.3	1.9	8.38137	0.00379086	0.17166	-0.023 – 0.094	1	δ	-1	-0.73 – 0.605	FALSE
YPDA	Pichia manshurica vs Saccharomyces bayanus	Pichia manshurica	Saccharomyces bayanus	42	14.7	0.975	3	12.3	0.45	8.38137	0.00379086	0.17166	-0.023 – 0.094	1	δ	1	-0.755 – 0.643	FALSE
YPDA	Pichia manshurica vs Saccharomyces cerevisiae	Pichia manshurica	Saccharomyces cerevisiae	42	14.7	0.975	51	72.3	0.9	68.7201	1.13481e-16	0.744176	-0.011 – 0.044	6.90562e-18	δ	-1	-0.245 – 0.265	TRUE
YPDA	Pichia manshurica vs Saccharomyces kudriavzevii	Pichia manshurica	Saccharomyces kudriavzevii	42	14.7	0.975	18	42.2	1.175	37.5065	9.11081e-10	0.629423	-0.017 – 0.069	0.292063	δ	-1	-0.36 – 0.307	FALSE
YPDA	Pichia manshurica vs Saccharomyces paradoxus	Pichia manshurica	Saccharomyces paradoxus	42	14.7	0.975	63	74.7	1.1	75.1044	4.46467e-18	0.71946	-0.01 – 0.039	2.99735e-39	δ	-1	-0.217 – 0.267	TRUE
YPDA	Pichia manshurica vs Torulaspora delbruecki	Pichia manshurica	Torulaspora delbruecki	42	14.7	0.975	21	73.6	1.1	41.6486	1.09241e-10	0.666371	-0.016 – 0.066	9.46379e-16	δ	-1	-0.322 – 0.274	TRUE
YPDA	Pichia membranifaciens vs Saccharomyces bayanus	Pichia membranifaciens	Saccharomyces bayanus	3	55.3	1.9	3	12.3	0.45	3.85714	0.0495346	0.714286	-0.25 – 1.006	1	δ	1	-1 – 1	FALSE
YPDA	Pichia membranifaciens vs Saccharomyces cerevisiae	Pichia membranifaciens	Saccharomyces cerevisiae	3	55.3	1.9	51	72.3	0.9	8.47532	0.00359997	0.143756	-0.019 – 0.077	1	δ	-1	-0.589 – 0.707	FALSE
YPDA	Pichia membranifaciens vs Saccharomyces kudriavzevii	Pichia membranifaciens	Saccharomyces kudriavzevii	3	55.3	1.9	18	42.2	1.175	7.44094	0.00637564	0.338997	-0.053 – 0.212	1	δ	1	-0.759 – 0.722	FALSE
YPDA	Pichia membranifaciens vs Saccharomyces paradoxus	Pichia membranifaciens	Saccharomyces paradoxus	3	55.3	1.9	63	74.7	1.1	8.50922	0.00353351	0.117332	-0.016 – 0.063	1	δ	-1	-0.646 – 0.557	FALSE
YPDA	Pichia membranifaciens vs Torulaspora delbruecki	Pichia membranifaciens	Torulaspora delbruecki	3	55.3	1.9	21	73.6	1.1	7.58639	0.00588107	0.299381	-0.045 – 0.183	1	δ	-1	-0.557 – 0.715	FALSE
YPDA	Saccharomyces bayanus vs Saccharomyces cerevisiae	Saccharomyces bayanus	Saccharomyces cerevisiae	3	12.3	0.45	51	72.3	0.9	8.47532	0.00359997	0.143756	-0.019 – 0.077	0.0643571	δ	-1	-0.693 – 0.654	FALSE
YPDA	Saccharomyces bayanus vs Saccharomyces kudriavzevii	Saccharomyces bayanus	Saccharomyces kudriavzevii	3	12.3	0.45	18	42.2	1.175	7.44094	0.00637564	0.338997	-0.053 – 0.212	1	δ	-1	-0.685 – 0.759	FALSE
YPDA	Saccharomyces bayanus vs Saccharomyces paradoxus	Saccharomyces bayanus	Saccharomyces paradoxus	3	12.3	0.45	63	74.7	1.1	8.50922	0.00353351	0.117332	-0.016 – 0.063	0.000161904	δ	-1	-0.693 – 0.641	TRUE
YPDA	Saccharomyces bayanus vs Torulaspora delbruecki	Saccharomyces bayanus	Torulaspora delbruecki	3	12.3	0.45	21	73.6	1.1	7.58639	0.00588107	0.299381	-0.045 – 0.183	0.00782745	δ	-1	-0.651 – 0.714	TRUE
YPDA	Saccharomyces cerevisiae vs Saccharomyces kudriavzevii	Saccharomyces cerevisiae	Saccharomyces kudriavzevii	51	72.3	0.9	18	42.2	1.175	39.6456	3.04491e-10	0.5768	-0.015 – 0.06	0.0763803	δ	1	-0.275 – 0.276	FALSE
YPDA	Saccharomyces cerevisiae vs Saccharomyces paradoxus	Saccharomyces cerevisiae	Saccharomyces paradoxus	51	72.3	0.9	63	74.7	1.1	78.4932	8.02753e-19	0.691903	-0.009 – 0.036	0.0137406	δ	-0.966387	-0.255 – 0.226	TRUE
YPDA	Saccharomyces cerevisiae vs Torulaspora delbruecki	Saccharomyces cerevisiae	Torulaspora delbruecki	51	72.3	0.9	21	73.6	1.1	19.1661	1.19825e-05	0.259515	-0.014 – 0.057	1	δ	-0.65733	-0.292 – 0.249	FALSE
YPDA	Saccharomyces kudriavzevii vs Saccharomyces paradoxus	Saccharomyces kudriavzevii	Saccharomyces paradoxus	18	42.2	1.175	63	74.7	1.1	41.6184	1.10941e-10	0.514158	-0.013 – 0.051	1.11585e-08	δ	-1	-0.269 – 0.274	TRUE
YPDA	Saccharomyces kudriavzevii vs Torulaspora delbruecki	Saccharomyces kudriavzevii	Torulaspora delbruecki	18	42.2	1.175	21	73.6	1.1	28.419	9.77e-08	0.741055	-0.027 – 0.109	0.00392156	δ	-1	-0.325 – 0.363	TRUE
YPDA	Saccharomyces paradoxus vs Torulaspora delbruecki	Saccharomyces paradoxus	Torulaspora delbruecki	63	74.7	1.1	21	73.6	1.1	16.2114	5.66528e-05	0.185505	-0.012 – 0.049	1	δ	0.588057	-0.277 – 0.265	FALSE
