# Supplementary material for: Harnessing the Enzymatic Potential of Indigenous Yeast Strains: Screening and Evaluation for Biocontrol and Oenological Advancements
Source: Microorganisms. 2026 Mar 21;14(3):705. doi: 10.3390/microorganisms14030705 (PMC13029107; doi:10.3390/microorganisms14030705)
Supplement: Supplementary file 1 [file microorganisms-14-00705-s001.zip › Supplementary_material_Table_S6.xlsx]

## Sheet: Sheet 1
Table S6. Comparison of yeast-mediated antifungal activity of volatile organic compounds (VOCs) between grape juice medium (GJM) and yeast extract–peptone–dextrose agar (YPDA). The table presents pairwise statistical comparisons of inhibitory effects expressed as radial growth inhibition (RGI) percentages resulting from VOC-mediated yeast–fungus interactions. Differences in inhibition between the…
Strain	n_GJM	n_YPDA	Median_GJM	Median_YPDA	IQR_GJM	IQR_YPDA	statistic	p	p.adj	p.adj.signif	effsize	magnitude
Kazachstania servazzii (S. servazzii) Ca127	9	9	45.7	31	1.6	2	45	0.0090907	0.927251	ns	0	negligible
Aureobasidium pullulans ZIM2098	3	3	84	51	2.5	2.5	6	0.148915	1	ns	0	negligible
Bulleromyces albus ZIM0608	3	3	44	25	1.45	0.3	6	0.181449	1	ns	0	negligible
Candida diversa ZIM2110	3	3	54	1.2	2	0.2	6	0.181449	1	ns	0	negligible
Candida oleophila ZIM2276	3	3	63.7	72.3	1.15	1.7	0	0.181449	1	ns	-1	large
Candida vini ZIM2305	3	3	86.6	26.7	0.5	1.45	6	0.181449	1	ns	0	negligible
Candida zemplinina ZIM0674	3	3	30.1	14.6	0.75	0.6	6	0.181449	1	ns	0	negligible
Debaryomyces hansenii Sut116	3	3	100	49.1	0	5.45	6	0.181449	1	ns	0	negligible
Hanseniaspora uvarum Ca147	3	3	71.1	26.9	0.9	0.85	6	0.181449	1	ns	0	negligible
Hanseniaspora uvarum Lj40.2	3	3	69	24.8	1.25	1.25	6	0.148915	1	ns	0	negligible
Hanseniaspora uvarum Lj52	3	3	70.7	26.6	0.4	0.4	6	0.173568	1	ns	0	negligible
Hanseniaspora uvarum Ma35	3	3	70.5	26.4	0.1	0.15	6	0.173568	1	ns	0	negligible
Hanseniaspora uvarum Ma41	3	3	69.8	25.7	2.45	0.9	6	0.181449	1	ns	0	negligible
Hanseniaspora uvarum Ma42	3	3	70	25.9	0.55	0.55	6	0.173568	1	ns	0	negligible
Hanseniaspora uvarum SM73	3	3	70.6	26.5	1.6	1.45	6	0.173568	1	ns	0	negligible
Hanseniaspora uvarum Sut80	3	3	70.4	26.1	0.4	0.35	6	0.181449	1	ns	0	negligible
Hanseniaspora uvarum ZIM0670	3	3	70.6	26.4	0.45	0.5	6	0.173568	1	ns	0	negligible
Hanseniaspora opuntiae Sut42	3	3	83.4	46.5	1.7	0.9	6	0.181449	1	ns	0	negligible
Kluyveromyces dobzhanskii Re19L	3	3	100	63.1	0	1.4	6	0.181449	1	ns	0	negligible
Kregervanrija fluxuum SM66	3	3	12.1	2.5	1.9	0.2	6	0.181449	1	ns	0	negligible
Lachancea thermotolerans Gu81	3	3	100	53.1	0	0.45	6	0.173568	1	ns	0	negligible
Lachancea thermotolerans Re18_D	3	3	100	53.6	0	0.9	6	0.181449	1	ns	0	negligible
Lachancea thermotolerans SV31	3	3	100	52.2	0	0.95	6	0.181449	1	ns	0	negligible
Lachancea thermotolerans SV33	3	3	100	53.2	0	0.5	6	0.181449	1	ns	0	negligible
Lachancea thermotolerans SV34	3	3	100	53	0	0.5	6	0.173568	1	ns	0	negligible
Lachancea thermotolerans V6	3	3	100	52.3	0	0.95	6	0.181449	1	ns	0	negligible
Metschnikowia fructicola Sut104	3	3	45.8	59.2	1.1	2.2	0	0.181449	1	ns	-1	large
Metschnikowia pulcherrima ZIM2055	3	3	100	43	0	0.5	6	0.173568	1	ns	0	negligible
Metschnikowia reukaufii ZIM2019	3	3	44	26.6	1.45	1.6	6	0.181449	1	ns	0	negligible
Pichia kluyveri Sut45	3	3	40	49.8	4.5	0.9	0	0.181449	1	ns	-1	large
Pichia kluyveri ZIM2031	3	3	42.1	49.8	0.95	1.05	0	0.181449	1	ns	-1	large
Pichia guilliermondii Ca81	3	3	91.6	63.7	0.9	1.95	6	0.181449	1	ns	0	negligible
Pichia guilliermondii ZIM624	3	3	91.7	67.9	1.65	2.2	6	0.181449	1	ns	0	negligible
Pichia kudriavzevii Ma40	3	3	100	25.1	0	0.45	6	0.181449	1	ns	0	negligible
Pichia kudriavzevii Sut127	3	3	100	24.3	0	0.91	6	0.181449	1	ns	0	negligible
Pichia manshurica Ca22L	3	3	88.3	14.7	0.5	0.5	6	0.148915	1	ns	0	negligible
Pichia manshurica Ca29L	3	3	88.8	15.2	0.9	0.9	6	0.173568	1	ns	0	negligible
Pichia manshurica M11D	3	3	87.4	13.8	0.9	0.95	6	0.181449	1	ns	0	negligible
Pichia manshurica M3D	3	3	88.5	14.8	0.5	0.5	6	0.148915	1	ns	0	negligible
Pichia manshurica M49	3	3	88.4	14.8	0.5	0.45	6	0.173568	1	ns	0	negligible
Pichia manshurica Ma11D	3	3	88.7	15.1	0.8	0.9	6	0.181449	1	ns	0	negligible
Pichia manshurica Ma11L	3	3	88.5	14.8	0.2	0.1	6	0.173568	1	ns	0	negligible
Pichia manshurica Ma1D	3	3	88.3	14.7	0.1	0.5	6	0.181449	1	ns	0	negligible
Pichia manshurica Ma4L	3	3	87.5	13.9	0.45	0.45	6	0.173568	1	ns	0	negligible
Pichia manshurica SM10L	3	3	88.2	14.6	0.6	0.6	6	0.173568	1	ns	0	negligible
Pichia manshurica SM26L	3	3	87.5	14.7	0.45	0.5	6	0.181449	1	ns	0	negligible
Pichia manshurica Sut91.2	3	3	87.4	13.8	0.9	0.95	6	0.181449	1	ns	0	negligible
Pichia manshurica SV73D	3	3	88.3	14.7	0.1	0.5	6	0.181449	1	ns	0	negligible
Pichia manshurica SV73L	3	3	88.5	14.8	0.5	0.5	6	0.148915	1	ns	0	negligible
Pichia membranifaciens ZIM0707	3	3	44	55.3	1.45	1.9	0	0.181449	1	ns	-1	large
Saccharomyces bayanus ZIM2122	3	3	22.5	12.3	0.6	0.45	6	0.181449	1	ns	0	negligible
Saccharomyces cerevisiae Ca1	3	3	100	72.8	0	0.9	6	0.181449	1	ns	0	negligible
Saccharomyces cerevisiae Ca144	3	3	100	72.2	0	0.1	6	0.173568	1	ns	0	negligible
Saccharomyces cerevisiae Ca146	3	3	100	71.5	0	0.45	6	0.181449	1	ns	0	negligible
Saccharomyces cerevisiae Ca15	3	3	100	71.4	0	0.9	6	0.181449	1	ns	0	negligible
Saccharomyces cerevisiae Ca39	3	3	100	72.4	0	0.5	6	0.181449	1	ns	0	negligible
Saccharomyces cerevisiae Gu36	3	3	100	72.7	0	0.8	6	0.181449	1	ns	0	negligible
Saccharomyces cerevisiae Gu50	3	3	100	72.5	0	0.2	6	0.181449	1	ns	0	negligible
Saccharomyces cerevisiae Gu60	3	3	100	72.5	0	0.5	6	0.181449	1	ns	0	negligible
Saccharomyces cerevisiae M88	3	3	100	72.3	0	0.5	6	0.173568	1	ns	0	negligible
Saccharomyces cerevisiae M90	3	3	100	72.8	0	0.9	6	0.181449	1	ns	0	negligible
Saccharomyces cerevisiae Re7	3	3	100	72.3	0	0.5	6	0.173568	1	ns	0	negligible
Saccharomyces cerevisiae SM76.2	3	3	100	72.3	0	0.5	6	0.173568	1	ns	0	negligible
Saccharomyces cerevisiae Sut75	3	3	100	72.8	0	0.9	6	0.181449	1	ns	0	negligible
Saccharomyces cerevisiae Sut82	3	3	100	72.5	0	0.5	6	0.181449	1	ns	0	negligible
Saccharomyces cerevisiae SV21	3	3	100	71.4	0	0.9	6	0.181449	1	ns	0	negligible
Saccharomyces cerevisiae V34	3	3	100	72.2	0	0.6	6	0.181449	1	ns	0	negligible
Saccharomyces cerevisiae ZIM2180	3	3	100	72.3	0	0.5	6	0.173568	1	ns	0	negligible
Saccharomyces kudriavzevii F45	3	3	31.8	44.5	0.9	1.7	0	0.181449	1	ns	-1	large
Saccharomyces kudriavzevii Gu94	3	3	32.8	41.8	0.45	1	0	0.173568	1	ns	-1	large
Saccharomyces kudriavzevii M94	3	3	31.9	42.6	1	0.55	0	0.181449	1	ns	-1	large
Saccharomyces kudriavzevii Ma101	3	3	31.5	41.7	0.75	0.7	0	0.181449	1	ns	-1	large
Saccharomyces kudriavzevii Sut106	3	3	30.9	41.5	0.55	0.6	0	0.181449	1	ns	-1	large
Saccharomyces kudriavzevii V64	3	3	32.8	41.9	0.45	0.5	0	0.181449	1	ns	-1	large
Saccharomyces paradoxus Ca109	3	3	100	75.2	0	0.9	6	0.181449	1	ns	0	negligible
Saccharomyces paradoxus Ca11	3	3	100	74.7	0	0.5	6	0.173568	1	ns	0	negligible
Saccharomyces paradoxus F29	3	3	100	73.7	0	0.95	6	0.181449	1	ns	0	negligible
Saccharomyces paradoxus F60	3	3	100	74.8	0	0.4	6	0.173568	1	ns	0	negligible
Saccharomyces paradoxus F67	3	3	100	74.6	0	0.1	6	0.173568	1	ns	0	negligible
Saccharomyces paradoxus Gu95	3	3	100	73.9	0	0.95	6	0.181449	1	ns	0	negligible
Saccharomyces paradoxus M22	3	3	100	74.7	0	0.8	6	0.181449	1	ns	0	negligible
Saccharomyces paradoxus Ma106	3	3	100	74.7	0	1.1	6	0.181449	1	ns	0	negligible
Saccharomyces paradoxus Ma108	3	3	100	74.5	0	0.4	6	0.181449	1	ns	0	negligible
Saccharomyces paradoxus SM10	3	3	100	74.6	0	0.6	6	0.181449	1	ns	0	negligible
Saccharomyces paradoxus SM11	3	3	100	75.2	0	0.9	6	0.181449	1	ns	0	negligible
Saccharomyces paradoxus SM113	3	3	100	74.6	0	0.1	6	0.173568	1	ns	0	negligible
Saccharomyces paradoxus SM42L	3	3	100	73.7	0	0.95	6	0.181449	1	ns	0	negligible
Saccharomyces paradoxus SM58	3	3	100	74.8	0	0.4	6	0.173568	1	ns	0	negligible
Saccharomyces paradoxus Sut103	3	3	100	74.3	0	0.55	6	0.181449	1	ns	0	negligible
Saccharomyces paradoxus Sut85	3	3	100	73.9	0	0.95	6	0.181449	1	ns	0	negligible
Saccharomyces paradoxus Sut86	3	3	100	74.7	0	0.8	6	0.181449	1	ns	0	negligible
Saccharomyces paradoxus Sut99	3	3	100	74.7	0	1.1	6	0.181449	1	ns	0	negligible
Saccharomyces paradoxus SV96	3	3	100	75.2	0	0.9	6	0.181449	1	ns	0	negligible
Saccharomyces paradoxus V5	3	3	100	74.8	0	0.4	6	0.173568	1	ns	0	negligible
Saccharomyces paradoxus V71	3	3	100	74.7	0	1.1	6	0.181449	1	ns	0	negligible
Torulaspora delbruecki Ma1L	3	3	100	73.9	0	0.5	6	0.173568	1	ns	0	negligible
Torulaspora delbruecki Ma59	3	3	100	73.6	0	0.55	6	0.181449	1	ns	0	negligible
Torulaspora delbruecki Re6	3	3	100	72.9	0	1.3	6	0.181449	1	ns	0	negligible
Torulaspora delbruecki SM36	3	3	100	73.2	0	0.9	6	0.181449	1	ns	0	negligible
Torulaspora delbruecki Sut21	3	3	100	73.9	0	0.75	6	0.181449	1	ns	0	negligible
Torulaspora delbruecki Sut94	3	3	100	72.8	0	1.05	6	0.181449	1	ns	0	negligible
Torulaspora delbruecki SV22	3	3	100	73.5	0	0.75	6	0.181449	1	ns	0	negligible
