# Supplementary material for: Harnessing the Enzymatic Potential of Indigenous Yeast Strains: Screening and Evaluation for Biocontrol and Oenological Advancements
Source: Microorganisms. 2026 Mar 21;14(3):705. doi: 10.3390/microorganisms14030705 (PMC13029107; doi:10.3390/microorganisms14030705)
Supplement: Supplementary file 1 [file microorganisms-14-00705-s001.zip › Supplementary_material_Table_S7.xlsx]

## Sheet: Tolerance to Cu and Fungicides
Table S7. Yeasts tolerance to different CuSO4 concentrations, iprodione (Rovral™ Aquaflo), cyprodinil/fludioxonil combination (Switch 62.5WG), Rovral and Banjo on solid media.
Yeast species	Strain	CuSO4					Fungicide
		2.5mM	5mM	7.5mM	10mM	12.5mM	Switch	Rovral	Banjo
A. pullulans	ZIM2098	+	+	+	+	+	+	+	+
B. albus	ZIM0608	+	+	+	+	w	w	-	-
C. diversa	ZIM2110	w	w	w	w	w	w	w	w
C. oleophila	ZIM2276	w	w	w	w	w	w	w	w
C. vini	ZIM2305	w	w	w	w	w	w	w	w
C. zemplinina	ZIM0674	w	w	w	w	w	w	w	-
D. hansenii	Sut116	+	+	+	+	-	+	+	+
H. opuntiae	Sut42	+	+	+	+	+	+	+	+
H. uvarum	ZIM0670	+	+	+	+	+	+	+	+
H. uvarum	Ca147	+	+	+	+	+	+	+	+
H. uvarum	Lj40.2	w	w	w	w	-	w	w	w
H. uvarum	Lj52	w	w	w	w	-	w	w	w
H. uvarum	Ma35	+	+	+	+	+	+	+	+
H. uvarum	Ma41	+	+	+	+	+	+	+	+
H. uvarum	Ma42	+	+	+	+	+	+	+	+
H. uvarum	SM73	+	+	+	+	+	+	+	+
H. uvarum	Sut80	+	+	+	+	+	+	+	+
K. servazzii	Ca127	w	w	w	w	w	w	w	w
K. servazzii	F48	-	-	-	-	-	w	w	-
K. servazzii	Ca95	w	w	w	w	w	w	w	w
K. dobzhanskii	Re19L	+	+	+	+	+	+	+	+
K. fluxuum	SM66	+	+	+	+	+	+	+	+
L. thermotolerans	Gu81	+	+	+	+	+	+	+	+
L. thermotolerans	Re18_D	+	+	+	+	+	+	+	+
L. thermotolerans	SV31	+	w	-	+	+	+	+	+
L. thermotolerans	SV33	+	+	+	+	+	+	+	+
L. thermotolerans	SV34	+	+	+	+	+	+	+	+
L. thermotolerans	V6	+	+	+	+	+	+	+	+
L. thermotolerans	115	+	+	+	+	+	+	+	+
M. fructicola	Sut104	w	w	w	w	w	w	w	w
M. pulcherrima	ZIM2055	+	+	w	+	+	w	+	w
M. reukaufii	ZIM2019	+	+	+	+	+	+	+	+
P. guilliermondii	ZIM624	+	+	+	+	+	+	+	+
P. guilliermondii	Ca81	+	+	+	+	+	+	+	+
P. kluyveri	ZIM2031	+	+	+	+	+	+	+	+
P. kluyveri	Sut45	+	+	+	+	+	+	+	+
P. kudriavzevii	Ma40	w	-	-	-	-	-	-	-
P. kudriavzevii	Sut127	w	w	w	-	-	w	-	w
P. manshurica	Ca22L	+	+	+	+	+	+	+	+
P. manshurica	Ca29L	-	-	-	-	-	+	+	+
P. manshurica	M11D	+	+	+	+	+	+	+	+
P. manshurica	M49	+	+	+	+	+	+	+	+
P. manshurica	Ma1D	+	+	+	+	+	+	+	+
P. manshurica	Ma4L	+	+	+	+	+	+	+	+
P. manshurica	Ma11D	+	+	+	+	-	+	+	+
P. manshurica	Ma11L	w	-	-	-	-	-	-	-
P. manshurica	M3D	w	-	-	-	-	-	-	-
P. manshurica	SM10L	+	+	+	+	+	+	+	+
P. manshurica	SM26L	+	+	+	+	+	+	+	+
P. manshurica	Sut91.2	+	+	+	-	-	-	+	-
P. manshurica	SV37D	+	+	+	+	+	+	+	+
P. manshurica	SV37L	+	+	+	+	+	+	+	+
P.membranifaciens	ZIM0707	+	+	+	+	+	+	w	+
S. bayanus	ZIM2122	w	w	w	w	w	w	w	-
S. cerevisiae	ZIM2180	+	+	+	+	+	+	+	+
S. cerevisiae	Ca1	+	+	+	+	+	+	w	+
S. cerevisiae	Ca15	+	+	w	w	w	+	+	+
S. cerevisiae	Ca39	+	+	+	+	+	+	w	+
S. cerevisiae	Ca144	+	+	+	+	+	+	+	+
S. cerevisiae	Ca146	+	+	+	+	+	+	w	+
S. cerevisiae	Gu36	+	+	+	+	+	+	w	+
S. cerevisiae	Gu50	w	w	w	w	w	w	w	-
S. cerevisiae	Gu60	w	w	w	w	w	w	w	w
S. cerevisiae	M88	w	w	w	w	w	w	w	-
S. cerevisiae	M90	+	+	w	w	w	+	+	+
S. cerevisiae	Re7	+	+	+	+	+	+	w	+
S. cerevisiae	SM76.2	w	w	w	w	w	w	w	w
S. cerevisiae	Sut75	w	w	w	w	w	w	w	-
S. cerevisiae	Sut82	w	w	w	w	w	w	w	w
S. cerevisiae	SV21	w	w	w	w	w	w	w	-
S. cerevisiae	V34	+	+	+	+	+	+	w	+
S. kudriavzevii	Ma101	w	w	w	w	w	w	w	w
S. kudriavzevii	F45	w	w	w	w	w	w	w	w
S. kudriavzevii	Gu94	+	w	w	w	w	w	+	+
S. kudriavzevii	M94	+	w	w	w	w	w	+	+
S. kudriavzevii	Sut106	w	w	w	w	w	w	w	w
S. kudriavzevii	V64	w	w	w	w	w	w	w	w
S. kudriavzevii	Ca127RT	w	w	w	w	w	w	w	w
S. paradoxus	Ca11	w	-	-	-	-	-	-	-
S. paradoxus	Ca109	w	-	-	-	-	-	-	-
S. paradoxus	F29	w	w	w	w	w	w	w	w
S. paradoxus	F60	w	w	w	w	w	w	w	w
S. paradoxus	F67	w	w	w	w	w	w	w	w
S. paradoxus	Gu95	-	-	-	-	-	-	-	-
S. paradoxus	M22	-	-	-	-	-	-	-	-
S. paradoxus	Ma106	w	w	w	w	w	w	w	w
S. paradoxus	Ma108	w	w	w	w	w	w	w	w
S. paradoxus	SM10	w	w	w	w	w	w	w	w
S. paradoxus	SM11	w	-	-	-	-	-	-	-
S. paradoxus	SM42L	w	-	-	-	-	-	-	-
S. paradoxus	SM58	w	w	w	w	w	w	w	w
S. paradoxus	SM113	w	w	w	w	w	w	w	w
S. paradoxus	Sut85	w	w	w	w	w	w	w	w
S. paradoxus	Sut86	w	-	-	-	-	-	-	-
S. paradoxus	Sut99	w	-	-	-	-	-	-	-
S. paradoxus	Sut103	-	-	-	-	-	-	-	-
S. paradoxus	SV96	w	w	w	w	w	w	w	w
S. paradoxus	V5	w	w	w	w	w	w	w	w
S. paradoxus	V71	w	w	w	w	w	w	w	w
T. delbrueckii	Ma1L	w	w	w	w	w	w	w	w
T. delbrueckii	Ma59	w	w	w	w	w	w	w	w
T. delbrueckii	Re6	w	w	w	w	w	w	w	w
T. delbrueckii	SM36	w	w	w	w	w	w	w	w
T. delbrueckii	Sut21	w	w	w	w	w	w	w	w
T. delbrueckii	Sut94	w	w	w	w	w	w	w	w
T. delbrueckii	SV22	w	w	w	w	w	w	w	w
+ = Positive, - = Negative, w = weak. The data represent the findings of at least three independent replicates.
