# Supplementary material for: Harnessing the Enzymatic Potential of Indigenous Yeast Strains: Screening and Evaluation for Biocontrol and Oenological Advancements
Source: Microorganisms. 2026 Mar 21;14(3):705. doi: 10.3390/microorganisms14030705 (PMC13029107; doi:10.3390/microorganisms14030705)
Supplement: Supplementary file 1 [file microorganisms-14-00705-s001.zip › Supplementary_material_Table_S8.xlsx]

## Sheet: Table S1
Table S8. Summary statistics of necrotic lesion area (% of disc) by treatment in the grapevine leaf-disc assay, quantified by automated image analysis as the sum of the two largest lesions per disc. Values are reported as Median (IQR) and Mean ± SD. n = number of discs; IQR = interquartile range; SD = standard deviation.
Treatment	n	Median (IQR)	Mean ± SD
Control	3	39.2 (24.2)	41.9 ± 24.3
B. cinerea F61	3	88.8 (13.3)	85.4 ± 13.6
C. sake Gu5D	3	96.0 (0.7)	95.7 ± 0.7
H. uvarum Lj40.2	3	94.9 (15.9)	84.4 ± 18.3
K. dobzhanskii Re19L	3	95.1 (12.5)	86.9 ± 14.4
K. fluxuum SM66	3	74.5 (18.2)	67.7 ± 19.1
K. ohmeri S158	3	87.3 (14.7)	83.8 ± 15.0
P. guilliermondii ZIM624	3	77.5 (26.2)	73.3 ± 26.5
P. manshurica Ma1D	3	55.9 (1.8)	56.4 ± 1.8
S. cerevisiae Ca39	3	95.6 (2.5)	94.3 ± 2.7
S. cerevisiae Re7	3	95.6 (0.8)	95.4 ± 0.8
S. cerevisiae ZIM 2180	3	93.3 (7.1)	90.4 ± 7.5
T. delbrueckii Sut94	3	95.7 (6.4)	91.9 ± 7.2
W. anomalus S138	3	71.9 (21.8)	74.2 ± 21.9
C. sake Gu5D + B. cinerea F61	3	96.2 (0.5)	96.1 ± 0.5
H. uvarum Lj40.2 + B. cinerea F61	3	94.7 (2.1)	95.5 ± 2.2
K. dobzhanskii Re19L + B. cinerea F61	3	89.5 (20.3)	81.9 ± 21.4
K. fluxuum SM66 + B. cinerea F61	3	54.6 (26.7)	53.9 ± 26.7
K. ohmeri S158 + B. cinerea F61	3	96.3 (14.1)	87.0 ± 16.2
P. guilliermondii ZIM624 + B. cinerea F61	3	59.7 (18.1)	69.9 ± 20.1
P. manshurica Ma1D + B. cinerea F61	3	87.3 (9.1)	86.5 ± 9.1
S. cerevisiae Ca39 + B. cinerea F61	3	90.0 (3.3)	92.1 ± 3.8
S. cerevisiae Re7 + B. cinerea F61	3	94.6 (17.2)	83.7 ± 19.6
S. cerevisiae ZIM 2180 + B. cinerea F61	3	94.9 (20.5)	82.2 ± 23.3
T. delbrueckii Sut94 + B. cinerea F61	3	95.4 (1.7)	94.9 ± 1.8
W. anomalus S138 + B. cinerea F61	3	75.3 (30.3)	59.7 ± 33.2
