# Supplementary material for: Harnessing the Enzymatic Potential of Indigenous Yeast Strains: Screening and Evaluation for Biocontrol and Oenological Advancements
Source: Microorganisms. 2026 Mar 21;14(3):705. doi: 10.3390/microorganisms14030705 (PMC13029107; doi:10.3390/microorganisms14030705)
Supplement: Supplementary file 1 [file microorganisms-14-00705-s001.zip › Supplementary_material_Table_S9.xlsx]

## Sheet: Table S2
Table S9. Pairwise comparisons of necrotic lesion area (% of disc) between treatments using Dunn–Holm adjusted p-values following a Kruskal–Wallis test.
group1	group2	Holm-adjusted p-value	method
	C. sake Gu5D	1	Dunn-Holm
B. cinerea F61	C. sake Gu5D + B. cinerea F61	1	Dunn-Holm
C. sake Gu5D	C. sake Gu5D + B. cinerea F61	1	Dunn-Holm
B. cinerea F61	Control	1	Dunn-Holm
C. sake Gu5D	Control	1	Dunn-Holm
C. sake Gu5D + B. cinerea F61	Control	0.803	Dunn-Holm
B. cinerea F61	H. uvarum Lj40.2	1	Dunn-Holm
C. sake Gu5D	H. uvarum Lj40.2	1	Dunn-Holm
C. sake Gu5D + B. cinerea F61	H. uvarum Lj40.2	1	Dunn-Holm
Control	H. uvarum Lj40.2	1	Dunn-Holm
B. cinerea F61	H. uvarum Lj40.2 + B. cinerea F61	1	Dunn-Holm
C. sake Gu5D	H. uvarum Lj40.2 + B. cinerea F61	1	Dunn-Holm
C. sake Gu5D + B. cinerea F61	H. uvarum Lj40.2 + B. cinerea F61	1	Dunn-Holm
Control	H. uvarum Lj40.2 + B. cinerea F61	1	Dunn-Holm
H. uvarum Lj40.2	H. uvarum Lj40.2 + B. cinerea F61	1	Dunn-Holm
B. cinerea F61	K. dobzhanskii Re19L	1	Dunn-Holm
C. sake Gu5D	K. dobzhanskii Re19L	1	Dunn-Holm
C. sake Gu5D + B. cinerea F61	K. dobzhanskii Re19L	1	Dunn-Holm
Control	K. dobzhanskii Re19L	1	Dunn-Holm
H. uvarum Lj40.2	K. dobzhanskii Re19L	1	Dunn-Holm
H. uvarum Lj40.2 + B. cinerea F61	K. dobzhanskii Re19L	1	Dunn-Holm
B. cinerea F61	K. dobzhanskii Re19L + B. cinerea F61	1	Dunn-Holm
C. sake Gu5D	K. dobzhanskii Re19L + B. cinerea F61	1	Dunn-Holm
C. sake Gu5D + B. cinerea F61	K. dobzhanskii Re19L + B. cinerea F61	1	Dunn-Holm
Control	K. dobzhanskii Re19L + B. cinerea F61	1	Dunn-Holm
H. uvarum Lj40.2	K. dobzhanskii Re19L + B. cinerea F61	1	Dunn-Holm
H. uvarum Lj40.2 + B. cinerea F61	K. dobzhanskii Re19L + B. cinerea F61	1	Dunn-Holm
K. dobzhanskii Re19L	K. dobzhanskii Re19L + B. cinerea F61	1	Dunn-Holm
B. cinerea F61	K. fluxuum SM66	1	Dunn-Holm
C. sake Gu5D	K. fluxuum SM66	1	Dunn-Holm
C. sake Gu5D + B. cinerea F61	K. fluxuum SM66	1	Dunn-Holm
Control	K. fluxuum SM66	1	Dunn-Holm
H. uvarum Lj40.2	K. fluxuum SM66	1	Dunn-Holm
H. uvarum Lj40.2 + B. cinerea F61	K. fluxuum SM66	1	Dunn-Holm
K. dobzhanskii Re19L	K. fluxuum SM66	1	Dunn-Holm
K. dobzhanskii Re19L + B. cinerea F61	K. fluxuum SM66	1	Dunn-Holm
B. cinerea F61	K. fluxuum SM66 + B. cinerea F61	1	Dunn-Holm
C. sake Gu5D	K. fluxuum SM66 + B. cinerea F61	1	Dunn-Holm
C. sake Gu5D + B. cinerea F61	K. fluxuum SM66 + B. cinerea F61	1	Dunn-Holm
Control	K. fluxuum SM66 + B. cinerea F61	1	Dunn-Holm
H. uvarum Lj40.2	K. fluxuum SM66 + B. cinerea F61	1	Dunn-Holm
H. uvarum Lj40.2 + B. cinerea F61	K. fluxuum SM66 + B. cinerea F61	1	Dunn-Holm
K. dobzhanskii Re19L	K. fluxuum SM66 + B. cinerea F61	1	Dunn-Holm
K. dobzhanskii Re19L + B. cinerea F61	K. fluxuum SM66 + B. cinerea F61	1	Dunn-Holm
K. fluxuum SM66	K. fluxuum SM66 + B. cinerea F61	1	Dunn-Holm
B. cinerea F61	K. ohmeri S158	1	Dunn-Holm
C. sake Gu5D	K. ohmeri S158	1	Dunn-Holm
C. sake Gu5D + B. cinerea F61	K. ohmeri S158	1	Dunn-Holm
Control	K. ohmeri S158	1	Dunn-Holm
H. uvarum Lj40.2	K. ohmeri S158	1	Dunn-Holm
H. uvarum Lj40.2 + B. cinerea F61	K. ohmeri S158	1	Dunn-Holm
K. dobzhanskii Re19L	K. ohmeri S158	1	Dunn-Holm
K. dobzhanskii Re19L + B. cinerea F61	K. ohmeri S158	1	Dunn-Holm
K. fluxuum SM66	K. ohmeri S158	1	Dunn-Holm
K. fluxuum SM66 + B. cinerea F61	K. ohmeri S158	1	Dunn-Holm
B. cinerea F61	K. ohmeri S158 + B. cinerea F61	1	Dunn-Holm
C. sake Gu5D	K. ohmeri S158 + B. cinerea F61	1	Dunn-Holm
C. sake Gu5D + B. cinerea F61	K. ohmeri S158 + B. cinerea F61	1	Dunn-Holm
Control	K. ohmeri S158 + B. cinerea F61	1	Dunn-Holm
H. uvarum Lj40.2	K. ohmeri S158 + B. cinerea F61	1	Dunn-Holm
H. uvarum Lj40.2 + B. cinerea F61	K. ohmeri S158 + B. cinerea F61	1	Dunn-Holm
K. dobzhanskii Re19L	K. ohmeri S158 + B. cinerea F61	1	Dunn-Holm
K. dobzhanskii Re19L + B. cinerea F61	K. ohmeri S158 + B. cinerea F61	1	Dunn-Holm
K. fluxuum SM66	K. ohmeri S158 + B. cinerea F61	1	Dunn-Holm
K. fluxuum SM66 + B. cinerea F61	K. ohmeri S158 + B. cinerea F61	1	Dunn-Holm
K. ohmeri S158	K. ohmeri S158 + B. cinerea F61	1	Dunn-Holm
B. cinerea F61	P. guilliermondii ZIM624	1	Dunn-Holm
C. sake Gu5D	P. guilliermondii ZIM624	1	Dunn-Holm
C. sake Gu5D + B. cinerea F61	P. guilliermondii ZIM624	1	Dunn-Holm
Control	P. guilliermondii ZIM624	1	Dunn-Holm
H. uvarum Lj40.2	P. guilliermondii ZIM624	1	Dunn-Holm
H. uvarum Lj40.2 + B. cinerea F61	P. guilliermondii ZIM624	1	Dunn-Holm
K. dobzhanskii Re19L	P. guilliermondii ZIM624	1	Dunn-Holm
K. dobzhanskii Re19L + B. cinerea F61	P. guilliermondii ZIM624	1	Dunn-Holm
K. fluxuum SM66	P. guilliermondii ZIM624	1	Dunn-Holm
K. fluxuum SM66 + B. cinerea F61	P. guilliermondii ZIM624	1	Dunn-Holm
K. ohmeri S158	P. guilliermondii ZIM624	1	Dunn-Holm
K. ohmeri S158 + B. cinerea F61	P. guilliermondii ZIM624	1	Dunn-Holm
B. cinerea F61	P. guilliermondii ZIM624 + B. cinerea F61	1	Dunn-Holm
C. sake Gu5D	P. guilliermondii ZIM624 + B. cinerea F61	1	Dunn-Holm
C. sake Gu5D + B. cinerea F61	P. guilliermondii ZIM624 + B. cinerea F61	1	Dunn-Holm
Control	P. guilliermondii ZIM624 + B. cinerea F61	1	Dunn-Holm
H. uvarum Lj40.2	P. guilliermondii ZIM624 + B. cinerea F61	1	Dunn-Holm
H. uvarum Lj40.2 + B. cinerea F61	P. guilliermondii ZIM624 + B. cinerea F61	1	Dunn-Holm
K. dobzhanskii Re19L	P. guilliermondii ZIM624 + B. cinerea F61	1	Dunn-Holm
K. dobzhanskii Re19L + B. cinerea F61	P. guilliermondii ZIM624 + B. cinerea F61	1	Dunn-Holm
K. fluxuum SM66	P. guilliermondii ZIM624 + B. cinerea F61	1	Dunn-Holm
K. fluxuum SM66 + B. cinerea F61	P. guilliermondii ZIM624 + B. cinerea F61	1	Dunn-Holm
K. ohmeri S158	P. guilliermondii ZIM624 + B. cinerea F61	1	Dunn-Holm
K. ohmeri S158 + B. cinerea F61	P. guilliermondii ZIM624 + B. cinerea F61	1	Dunn-Holm
P. guilliermondii ZIM624	P. guilliermondii ZIM624 + B. cinerea F61	1	Dunn-Holm
B. cinerea F61	P. manshurica Ma1D	1	Dunn-Holm
C. sake Gu5D	P. manshurica Ma1D	1	Dunn-Holm
C. sake Gu5D + B. cinerea F61	P. manshurica Ma1D	1	Dunn-Holm
Control	P. manshurica Ma1D	1	Dunn-Holm
H. uvarum Lj40.2	P. manshurica Ma1D	1	Dunn-Holm
H. uvarum Lj40.2 + B. cinerea F61	P. manshurica Ma1D	1	Dunn-Holm
K. dobzhanskii Re19L	P. manshurica Ma1D	1	Dunn-Holm
K. dobzhanskii Re19L + B. cinerea F61	P. manshurica Ma1D	1	Dunn-Holm
K. fluxuum SM66	P. manshurica Ma1D	1	Dunn-Holm
K. fluxuum SM66 + B. cinerea F61	P. manshurica Ma1D	1	Dunn-Holm
K. ohmeri S158	P. manshurica Ma1D	1	Dunn-Holm
K. ohmeri S158 + B. cinerea F61	P. manshurica Ma1D	1	Dunn-Holm
P. guilliermondii ZIM624	P. manshurica Ma1D	1	Dunn-Holm
P. guilliermondii ZIM624 + B. cinerea F61	P. manshurica Ma1D	1	Dunn-Holm
B. cinerea F61	P. manshurica Ma1D + B. cinerea F61	1	Dunn-Holm
C. sake Gu5D	P. manshurica Ma1D + B. cinerea F61	1	Dunn-Holm
C. sake Gu5D + B. cinerea F61	P. manshurica Ma1D + B. cinerea F61	1	Dunn-Holm
Control	P. manshurica Ma1D + B. cinerea F61	1	Dunn-Holm
H. uvarum Lj40.2	P. manshurica Ma1D + B. cinerea F61	1	Dunn-Holm
H. uvarum Lj40.2 + B. cinerea F61	P. manshurica Ma1D + B. cinerea F61	1	Dunn-Holm
K. dobzhanskii Re19L	P. manshurica Ma1D + B. cinerea F61	1	Dunn-Holm
K. dobzhanskii Re19L + B. cinerea F61	P. manshurica Ma1D + B. cinerea F61	1	Dunn-Holm
K. fluxuum SM66	P. manshurica Ma1D + B. cinerea F61	1	Dunn-Holm
K. fluxuum SM66 + B. cinerea F61	P. manshurica Ma1D + B. cinerea F61	1	Dunn-Holm
K. ohmeri S158	P. manshurica Ma1D + B. cinerea F61	1	Dunn-Holm
K. ohmeri S158 + B. cinerea F61	P. manshurica Ma1D + B. cinerea F61	1	Dunn-Holm
P. guilliermondii ZIM624	P. manshurica Ma1D + B. cinerea F61	1	Dunn-Holm
P. guilliermondii ZIM624 + B. cinerea F61	P. manshurica Ma1D + B. cinerea F61	1	Dunn-Holm
P. manshurica Ma1D	P. manshurica Ma1D + B. cinerea F61	1	Dunn-Holm
B. cinerea F61	S. cerevisiae Ca39	1	Dunn-Holm
C. sake Gu5D	S. cerevisiae Ca39	1	Dunn-Holm
C. sake Gu5D + B. cinerea F61	S. cerevisiae Ca39	1	Dunn-Holm
Control	S. cerevisiae Ca39	1	Dunn-Holm
H. uvarum Lj40.2	S. cerevisiae Ca39	1	Dunn-Holm
H. uvarum Lj40.2 + B. cinerea F61	S. cerevisiae Ca39	1	Dunn-Holm
K. dobzhanskii Re19L	S. cerevisiae Ca39	1	Dunn-Holm
K. dobzhanskii Re19L + B. cinerea F61	S. cerevisiae Ca39	1	Dunn-Holm
K. fluxuum SM66	S. cerevisiae Ca39	1	Dunn-Holm
K. fluxuum SM66 + B. cinerea F61	S. cerevisiae Ca39	1	Dunn-Holm
K. ohmeri S158	S. cerevisiae Ca39	1	Dunn-Holm
K. ohmeri S158 + B. cinerea F61	S. cerevisiae Ca39	1	Dunn-Holm
P. guilliermondii ZIM624	S. cerevisiae Ca39	1	Dunn-Holm
P. guilliermondii ZIM624 + B. cinerea F61	S. cerevisiae Ca39	1	Dunn-Holm
P. manshurica Ma1D	S. cerevisiae Ca39	1	Dunn-Holm
P. manshurica Ma1D + B. cinerea F61	S. cerevisiae Ca39	1	Dunn-Holm
B. cinerea F61	S. cerevisiae Ca39 + B. cinerea F61	1	Dunn-Holm
C. sake Gu5D	S. cerevisiae Ca39 + B. cinerea F61	1	Dunn-Holm
C. sake Gu5D + B. cinerea F61	S. cerevisiae Ca39 + B. cinerea F61	1	Dunn-Holm
Control	S. cerevisiae Ca39 + B. cinerea F61	1	Dunn-Holm
H. uvarum Lj40.2	S. cerevisiae Ca39 + B. cinerea F61	1	Dunn-Holm
H. uvarum Lj40.2 + B. cinerea F61	S. cerevisiae Ca39 + B. cinerea F61	1	Dunn-Holm
K. dobzhanskii Re19L	S. cerevisiae Ca39 + B. cinerea F61	1	Dunn-Holm
K. dobzhanskii Re19L + B. cinerea F61	S. cerevisiae Ca39 + B. cinerea F61	1	Dunn-Holm
K. fluxuum SM66	S. cerevisiae Ca39 + B. cinerea F61	1	Dunn-Holm
K. fluxuum SM66 + B. cinerea F61	S. cerevisiae Ca39 + B. cinerea F61	1	Dunn-Holm
K. ohmeri S158	S. cerevisiae Ca39 + B. cinerea F61	1	Dunn-Holm
K. ohmeri S158 + B. cinerea F61	S. cerevisiae Ca39 + B. cinerea F61	1	Dunn-Holm
P. guilliermondii ZIM624	S. cerevisiae Ca39 + B. cinerea F61	1	Dunn-Holm
P. guilliermondii ZIM624 + B. cinerea F61	S. cerevisiae Ca39 + B. cinerea F61	1	Dunn-Holm
P. manshurica Ma1D	S. cerevisiae Ca39 + B. cinerea F61	1	Dunn-Holm
P. manshurica Ma1D + B. cinerea F61	S. cerevisiae Ca39 + B. cinerea F61	1	Dunn-Holm
S. cerevisiae Ca39	S. cerevisiae Ca39 + B. cinerea F61	1	Dunn-Holm
B. cinerea F61	S. cerevisiae Re7	1	Dunn-Holm
C. sake Gu5D	S. cerevisiae Re7	1	Dunn-Holm
C. sake Gu5D + B. cinerea F61	S. cerevisiae Re7	1	Dunn-Holm
Control	S. cerevisiae Re7	1	Dunn-Holm
H. uvarum Lj40.2	S. cerevisiae Re7	1	Dunn-Holm
H. uvarum Lj40.2 + B. cinerea F61	S. cerevisiae Re7	1	Dunn-Holm
K. dobzhanskii Re19L	S. cerevisiae Re7	1	Dunn-Holm
K. dobzhanskii Re19L + B. cinerea F61	S. cerevisiae Re7	1	Dunn-Holm
K. fluxuum SM66	S. cerevisiae Re7	1	Dunn-Holm
K. fluxuum SM66 + B. cinerea F61	S. cerevisiae Re7	1	Dunn-Holm
K. ohmeri S158	S. cerevisiae Re7	1	Dunn-Holm
K. ohmeri S158 + B. cinerea F61	S. cerevisiae Re7	1	Dunn-Holm
P. guilliermondii ZIM624	S. cerevisiae Re7	1	Dunn-Holm
P. guilliermondii ZIM624 + B. cinerea F61	S. cerevisiae Re7	1	Dunn-Holm
P. manshurica Ma1D	S. cerevisiae Re7	1	Dunn-Holm
P. manshurica Ma1D + B. cinerea F61	S. cerevisiae Re7	1	Dunn-Holm
S. cerevisiae Ca39	S. cerevisiae Re7	1	Dunn-Holm
S. cerevisiae Ca39 + B. cinerea F61	S. cerevisiae Re7	1	Dunn-Holm
B. cinerea F61	S. cerevisiae Re7 + B. cinerea F61	1	Dunn-Holm
C. sake Gu5D	S. cerevisiae Re7 + B. cinerea F61	1	Dunn-Holm
C. sake Gu5D + B. cinerea F61	S. cerevisiae Re7 + B. cinerea F61	1	Dunn-Holm
Control	S. cerevisiae Re7 + B. cinerea F61	1	Dunn-Holm
H. uvarum Lj40.2	S. cerevisiae Re7 + B. cinerea F61	1	Dunn-Holm
H. uvarum Lj40.2 + B. cinerea F61	S. cerevisiae Re7 + B. cinerea F61	1	Dunn-Holm
K. dobzhanskii Re19L	S. cerevisiae Re7 + B. cinerea F61	1	Dunn-Holm
K. dobzhanskii Re19L + B. cinerea F61	S. cerevisiae Re7 + B. cinerea F61	1	Dunn-Holm
K. fluxuum SM66	S. cerevisiae Re7 + B. cinerea F61	1	Dunn-Holm
K. fluxuum SM66 + B. cinerea F61	S. cerevisiae Re7 + B. cinerea F61	1	Dunn-Holm
K. ohmeri S158	S. cerevisiae Re7 + B. cinerea F61	1	Dunn-Holm
K. ohmeri S158 + B. cinerea F61	S. cerevisiae Re7 + B. cinerea F61	1	Dunn-Holm
P. guilliermondii ZIM624	S. cerevisiae Re7 + B. cinerea F61	1	Dunn-Holm
P. guilliermondii ZIM624 + B. cinerea F61	S. cerevisiae Re7 + B. cinerea F61	1	Dunn-Holm
P. manshurica Ma1D	S. cerevisiae Re7 + B. cinerea F61	1	Dunn-Holm
P. manshurica Ma1D + B. cinerea F61	S. cerevisiae Re7 + B. cinerea F61	1	Dunn-Holm
S. cerevisiae Ca39	S. cerevisiae Re7 + B. cinerea F61	1	Dunn-Holm
S. cerevisiae Ca39 + B. cinerea F61	S. cerevisiae Re7 + B. cinerea F61	1	Dunn-Holm
S. cerevisiae Re7	S. cerevisiae Re7 + B. cinerea F61	1	Dunn-Holm
B. cinerea F61	S. cerevisiae ZIM 2180	1	Dunn-Holm
C. sake Gu5D	S. cerevisiae ZIM 2180	1	Dunn-Holm
C. sake Gu5D + B. cinerea F61	S. cerevisiae ZIM 2180	1	Dunn-Holm
Control	S. cerevisiae ZIM 2180	1	Dunn-Holm
H. uvarum Lj40.2	S. cerevisiae ZIM 2180	1	Dunn-Holm
H. uvarum Lj40.2 + B. cinerea F61	S. cerevisiae ZIM 2180	1	Dunn-Holm
K. dobzhanskii Re19L	S. cerevisiae ZIM 2180	1	Dunn-Holm
K. dobzhanskii Re19L + B. cinerea F61	S. cerevisiae ZIM 2180	1	Dunn-Holm
K. fluxuum SM66	S. cerevisiae ZIM 2180	1	Dunn-Holm
K. fluxuum SM66 + B. cinerea F61	S. cerevisiae ZIM 2180	1	Dunn-Holm
K. ohmeri S158	S. cerevisiae ZIM 2180	1	Dunn-Holm
K. ohmeri S158 + B. cinerea F61	S. cerevisiae ZIM 2180	1	Dunn-Holm
P. guilliermondii ZIM624	S. cerevisiae ZIM 2180	1	Dunn-Holm
P. guilliermondii ZIM624 + B. cinerea F61	S. cerevisiae ZIM 2180	1	Dunn-Holm
P. manshurica Ma1D	S. cerevisiae ZIM 2180	1	Dunn-Holm
P. manshurica Ma1D + B. cinerea F61	S. cerevisiae ZIM 2180	1	Dunn-Holm
S. cerevisiae Ca39	S. cerevisiae ZIM 2180	1	Dunn-Holm
S. cerevisiae Ca39 + B. cinerea F61	S. cerevisiae ZIM 2180	1	Dunn-Holm
S. cerevisiae Re7	S. cerevisiae ZIM 2180	1	Dunn-Holm
S. cerevisiae Re7 + B. cinerea F61	S. cerevisiae ZIM 2180	1	Dunn-Holm
B. cinerea F61	S. cerevisiae ZIM 2180 + B. cinerea F61	1	Dunn-Holm
C. sake Gu5D	S. cerevisiae ZIM 2180 + B. cinerea F61	1	Dunn-Holm
C. sake Gu5D + B. cinerea F61	S. cerevisiae ZIM 2180 + B. cinerea F61	1	Dunn-Holm
Control	S. cerevisiae ZIM 2180 + B. cinerea F61	1	Dunn-Holm
H. uvarum Lj40.2	S. cerevisiae ZIM 2180 + B. cinerea F61	1	Dunn-Holm
H. uvarum Lj40.2 + B. cinerea F61	S. cerevisiae ZIM 2180 + B. cinerea F61	1	Dunn-Holm
K. dobzhanskii Re19L	S. cerevisiae ZIM 2180 + B. cinerea F61	1	Dunn-Holm
K. dobzhanskii Re19L + B. cinerea F61	S. cerevisiae ZIM 2180 + B. cinerea F61	1	Dunn-Holm
K. fluxuum SM66	S. cerevisiae ZIM 2180 + B. cinerea F61	1	Dunn-Holm
K. fluxuum SM66 + B. cinerea F61	S. cerevisiae ZIM 2180 + B. cinerea F61	1	Dunn-Holm
K. ohmeri S158	S. cerevisiae ZIM 2180 + B. cinerea F61	1	Dunn-Holm
K. ohmeri S158 + B. cinerea F61	S. cerevisiae ZIM 2180 + B. cinerea F61	1	Dunn-Holm
P. guilliermondii ZIM624	S. cerevisiae ZIM 2180 + B. cinerea F61	1	Dunn-Holm
P. guilliermondii ZIM624 + B. cinerea F61	S. cerevisiae ZIM 2180 + B. cinerea F61	1	Dunn-Holm
P. manshurica Ma1D	S. cerevisiae ZIM 2180 + B. cinerea F61	1	Dunn-Holm
P. manshurica Ma1D + B. cinerea F61	S. cerevisiae ZIM 2180 + B. cinerea F61	1	Dunn-Holm
S. cerevisiae Ca39	S. cerevisiae ZIM 2180 + B. cinerea F61	1	Dunn-Holm
S. cerevisiae Ca39 + B. cinerea F61	S. cerevisiae ZIM 2180 + B. cinerea F61	1	Dunn-Holm
S. cerevisiae Re7	S. cerevisiae ZIM 2180 + B. cinerea F61	1	Dunn-Holm
S. cerevisiae Re7 + B. cinerea F61	S. cerevisiae ZIM 2180 + B. cinerea F61	1	Dunn-Holm
S. cerevisiae ZIM 2180	S. cerevisiae ZIM 2180 + B. cinerea F61	1	Dunn-Holm
B. cinerea F61	T. delbrueckii Sut94	1	Dunn-Holm
C. sake Gu5D	T. delbrueckii Sut94	1	Dunn-Holm
C. sake Gu5D + B. cinerea F61	T. delbrueckii Sut94	1	Dunn-Holm
Control	T. delbrueckii Sut94	1	Dunn-Holm
H. uvarum Lj40.2	T. delbrueckii Sut94	1	Dunn-Holm
H. uvarum Lj40.2 + B. cinerea F61	T. delbrueckii Sut94	1	Dunn-Holm
K. dobzhanskii Re19L	T. delbrueckii Sut94	1	Dunn-Holm
K. dobzhanskii Re19L + B. cinerea F61	T. delbrueckii Sut94	1	Dunn-Holm
K. fluxuum SM66	T. delbrueckii Sut94	1	Dunn-Holm
K. fluxuum SM66 + B. cinerea F61	T. delbrueckii Sut94	1	Dunn-Holm
K. ohmeri S158	T. delbrueckii Sut94	1	Dunn-Holm
K. ohmeri S158 + B. cinerea F61	T. delbrueckii Sut94	1	Dunn-Holm
P. guilliermondii ZIM624	T. delbrueckii Sut94	1	Dunn-Holm
P. guilliermondii ZIM624 + B. cinerea F61	T. delbrueckii Sut94	1	Dunn-Holm
P. manshurica Ma1D	T. delbrueckii Sut94	1	Dunn-Holm
P. manshurica Ma1D + B. cinerea F61	T. delbrueckii Sut94	1	Dunn-Holm
S. cerevisiae Ca39	T. delbrueckii Sut94	1	Dunn-Holm
S. cerevisiae Ca39 + B. cinerea F61	T. delbrueckii Sut94	1	Dunn-Holm
S. cerevisiae Re7	T. delbrueckii Sut94	1	Dunn-Holm
S. cerevisiae Re7 + B. cinerea F61	T. delbrueckii Sut94	1	Dunn-Holm
S. cerevisiae ZIM 2180	T. delbrueckii Sut94	1	Dunn-Holm
S. cerevisiae ZIM 2180 + B. cinerea F61	T. delbrueckii Sut94	1	Dunn-Holm
B. cinerea F61	T. delbrueckii Sut94 + B. cinerea F61	1	Dunn-Holm
C. sake Gu5D	T. delbrueckii Sut94 + B. cinerea F61	1	Dunn-Holm
C. sake Gu5D + B. cinerea F61	T. delbrueckii Sut94 + B. cinerea F61	1	Dunn-Holm
Control	T. delbrueckii Sut94 + B. cinerea F61	1	Dunn-Holm
H. uvarum Lj40.2	T. delbrueckii Sut94 + B. cinerea F61	1	Dunn-Holm
H. uvarum Lj40.2 + B. cinerea F61	T. delbrueckii Sut94 + B. cinerea F61	1	Dunn-Holm
K. dobzhanskii Re19L	T. delbrueckii Sut94 + B. cinerea F61	1	Dunn-Holm
K. dobzhanskii Re19L + B. cinerea F61	T. delbrueckii Sut94 + B. cinerea F61	1	Dunn-Holm
K. fluxuum SM66	T. delbrueckii Sut94 + B. cinerea F61	1	Dunn-Holm
K. fluxuum SM66 + B. cinerea F61	T. delbrueckii Sut94 + B. cinerea F61	1	Dunn-Holm
K. ohmeri S158	T. delbrueckii Sut94 + B. cinerea F61	1	Dunn-Holm
K. ohmeri S158 + B. cinerea F61	T. delbrueckii Sut94 + B. cinerea F61	1	Dunn-Holm
P. guilliermondii ZIM624	T. delbrueckii Sut94 + B. cinerea F61	1	Dunn-Holm
P. guilliermondii ZIM624 + B. cinerea F61	T. delbrueckii Sut94 + B. cinerea F61	1	Dunn-Holm
P. manshurica Ma1D	T. delbrueckii Sut94 + B. cinerea F61	1	Dunn-Holm
P. manshurica Ma1D + B. cinerea F61	T. delbrueckii Sut94 + B. cinerea F61	1	Dunn-Holm
S. cerevisiae Ca39	T. delbrueckii Sut94 + B. cinerea F61	1	Dunn-Holm
S. cerevisiae Ca39 + B. cinerea F61	T. delbrueckii Sut94 + B. cinerea F61	1	Dunn-Holm
S. cerevisiae Re7	T. delbrueckii Sut94 + B. cinerea F61	1	Dunn-Holm
S. cerevisiae Re7 + B. cinerea F61	T. delbrueckii Sut94 + B. cinerea F61	1	Dunn-Holm
S. cerevisiae ZIM 2180	T. delbrueckii Sut94 + B. cinerea F61	1	Dunn-Holm
S. cerevisiae ZIM 2180 + B. cinerea F61	T. delbrueckii Sut94 + B. cinerea F61	1	Dunn-Holm
T. delbrueckii Sut94	T. delbrueckii Sut94 + B. cinerea F61	1	Dunn-Holm
B. cinerea F61	W. anomalus S138	1	Dunn-Holm
C. sake Gu5D	W. anomalus S138	1	Dunn-Holm
C. sake Gu5D + B. cinerea F61	W. anomalus S138	1	Dunn-Holm
Control	W. anomalus S138	1	Dunn-Holm
H. uvarum Lj40.2	W. anomalus S138	1	Dunn-Holm
H. uvarum Lj40.2 + B. cinerea F61	W. anomalus S138	1	Dunn-Holm
K. dobzhanskii Re19L	W. anomalus S138	1	Dunn-Holm
K. dobzhanskii Re19L + B. cinerea F61	W. anomalus S138	1	Dunn-Holm
K. fluxuum SM66	W. anomalus S138	1	Dunn-Holm
K. fluxuum SM66 + B. cinerea F61	W. anomalus S138	1	Dunn-Holm
K. ohmeri S158	W. anomalus S138	1	Dunn-Holm
K. ohmeri S158 + B. cinerea F61	W. anomalus S138	1	Dunn-Holm
P. guilliermondii ZIM624	W. anomalus S138	1	Dunn-Holm
P. guilliermondii ZIM624 + B. cinerea F61	W. anomalus S138	1	Dunn-Holm
P. manshurica Ma1D	W. anomalus S138	1	Dunn-Holm
P. manshurica Ma1D + B. cinerea F61	W. anomalus S138	1	Dunn-Holm
S. cerevisiae Ca39	W. anomalus S138	1	Dunn-Holm
S. cerevisiae Ca39 + B. cinerea F61	W. anomalus S138	1	Dunn-Holm
S. cerevisiae Re7	W. anomalus S138	1	Dunn-Holm
S. cerevisiae Re7 + B. cinerea F61	W. anomalus S138	1	Dunn-Holm
S. cerevisiae ZIM 2180	W. anomalus S138	1	Dunn-Holm
S. cerevisiae ZIM 2180 + B. cinerea F61	W. anomalus S138	1	Dunn-Holm
T. delbrueckii Sut94	W. anomalus S138	1	Dunn-Holm
T. delbrueckii Sut94 + B. cinerea F61	W. anomalus S138	1	Dunn-Holm
B. cinerea F61	W. anomalus S138 + B. cinerea F61	1	Dunn-Holm
C. sake Gu5D	W. anomalus S138 + B. cinerea F61	1	Dunn-Holm
C. sake Gu5D + B. cinerea F61	W. anomalus S138 + B. cinerea F61	1	Dunn-Holm
Control	W. anomalus S138 + B. cinerea F61	1	Dunn-Holm
H. uvarum Lj40.2	W. anomalus S138 + B. cinerea F61	1	Dunn-Holm
H. uvarum Lj40.2 + B. cinerea F61	W. anomalus S138 + B. cinerea F61	1	Dunn-Holm
K. dobzhanskii Re19L	W. anomalus S138 + B. cinerea F61	1	Dunn-Holm
K. dobzhanskii Re19L + B. cinerea F61	W. anomalus S138 + B. cinerea F61	1	Dunn-Holm
K. fluxuum SM66	W. anomalus S138 + B. cinerea F61	1	Dunn-Holm
K. fluxuum SM66 + B. cinerea F61	W. anomalus S138 + B. cinerea F61	1	Dunn-Holm
K. ohmeri S158	W. anomalus S138 + B. cinerea F61	1	Dunn-Holm
K. ohmeri S158 + B. cinerea F61	W. anomalus S138 + B. cinerea F61	1	Dunn-Holm
P. guilliermondii ZIM624	W. anomalus S138 + B. cinerea F61	1	Dunn-Holm
P. guilliermondii ZIM624 + B. cinerea F61	W. anomalus S138 + B. cinerea F61	1	Dunn-Holm
P. manshurica Ma1D	W. anomalus S138 + B. cinerea F61	1	Dunn-Holm
P. manshurica Ma1D + B. cinerea F61	W. anomalus S138 + B. cinerea F61	1	Dunn-Holm
S. cerevisiae Ca39	W. anomalus S138 + B. cinerea F61	1	Dunn-Holm
S. cerevisiae Ca39 + B. cinerea F61	W. anomalus S138 + B. cinerea F61	1	Dunn-Holm
S. cerevisiae Re7	W. anomalus S138 + B. cinerea F61	1	Dunn-Holm
S. cerevisiae Re7 + B. cinerea F61	W. anomalus S138 + B. cinerea F61	1	Dunn-Holm
S. cerevisiae ZIM 2180	W. anomalus S138 + B. cinerea F61	1	Dunn-Holm
S. cerevisiae ZIM 2180 + B. cinerea F61	W. anomalus S138 + B. cinerea F61	1	Dunn-Holm
T. delbrueckii Sut94	W. anomalus S138 + B. cinerea F61	1	Dunn-Holm
T. delbrueckii Sut94 + B. cinerea F61	W. anomalus S138 + B. cinerea F61	1	Dunn-Holm
W. anomalus S138	W. anomalus S138 + B. cinerea F61	1	Dunn-Holm
